# Supplementary material for: Insights into acetate toxicity in Zymomonas mobilis 8b using different substrates
Source: Biotechnol Biofuels. 2014 Sep 30;7:140. doi: 10.1186/s13068-014-0140-8 (PMC4189746; doi:10.1186/s13068-014-0140-8)
Supplement: Additional file 3: Table S2. — Lists of significantly differentially expressed genes for single sugar experiment (S2A including 5 Excel sheets from S2-1 to S2-5) and for mixed sugar array study (S2B including 13 Excel sheets from S2-6 to S2-18). [file 13068_2014_140_MOESM3_ESM.zip]

Archive with 2 entries (2 files):
- 8199396212962754_add1.xlsx
- 8199396212962754_add2.xlsx
