# Supplementary material for: Insights into acetate toxicity in Zymomonas mobilis 8b using different substrates
Source: Biotechnol Biofuels. 2014 Sep 30;7:140. doi: 10.1186/s13068-014-0140-8 (PMC4189746; doi:10.1186/s13068-014-0140-8)
Supplement: Additional file 3: Table S2. — Lists of significantly differentially expressed genes for single sugar experiment (S2A including 5 Excel sheets from S2-1 to S2-5) and for mixed sugar array study (S2B including 13 Excel sheets from S2-6 to S2-18). [file 13068_2014_140_MOESM3_ESM.zip › 8199396212962754_add1.xlsx]

## Sheet: 1_Single_Sugar_Log_All_Sig
Table S2-1: All significant differentially expressed gene list for Z. mobilis 8b grown in single sugar of RMG8 or RMX8 in exponential phase to the supplementation of ammonium acetate (3.5 g/L for RMX, 10 g/L for RMG). Glu: glucose, Xyl: xylose, Ac: NH4OAc, P-value: -log10(p-value).
SEQ_ID	Lsmean_Glu_0	Lsmean_Glu_Ac	Lsmean_Xyl_0	Lsmean_ Xyl_Ac	Glu_0/Glu_Ac	Glu_0/Xyl_0	Glu_Ac/Xyl_Ac	Xyl_0/Xyl_Ac	p-value (Glu_0/Glu_Ac)	p-value (Glu_0/Xyl_0)	p-value (Glu_Ac/Xyl_Ac)	p-value (Xyl_0/(Xyl_Ac)
talB	14.6577	14.7203	15.0557	15.3174	-0.06254	-0.39804	-0.5972	-0.26169	0.534663	7.23021	11.4527	4.13245
tktA	13.9219	13.777	14.4406	14.7181	0.144954	-0.51871	-0.94112	-0.27746	0.531077	3.27867	7.36348	1.30908
xylA	14.9132	14.8233	15.1495	15.2661	0.089877	-0.2363	-0.44278	-0.11661	0.408568	1.54914	3.88373	0.573899
xylB	14.1011	14.0011	14.7781	14.9711	0.100016	-0.677	-0.97	-0.19299	0.298995	4.27801	6.91922	0.700424
araA	8.54846	8.57354	8.61201	8.54253	-0.02509	-0.06356	0.031015	0.069489	0.175831	0.55425	0.225416	0.624467
araB	8.51498	8.54096	8.64747	8.56537	-0.02598	-0.13248	-0.02441	0.082097	0.111709	0.831052	0.101734	0.425332
araD	8.53268	8.42637	8.50831	8.5451	0.106309	0.024367	-0.11872	-0.03678	1.82694	0.257911	2.1494	0.430552
ZMO1681	10.0398	12.9716	12.3507	13.0314	-2.93186	-2.31096	-0.05981	-0.68071	14.1135	11.1981	0.098323	2.24774
ZMO1682	9.63023	11.79	11.1616	12.4171	-2.15976	-1.53141	-0.62708	-1.25543	12.6285	8.75871	2.62543	6.88722
CONTIG12:1-1379	10.4718	10.0895	10.0483	10.7406	0.382321	0.423526	-0.6511	-0.6923	0.53706	0.612678	1.07543	1.16556
CONTIG12:12266-13118	8.90725	9.57748	9.0177	9.12546	-0.67023	-0.11044	0.452027	-0.10776	3.49075	0.36816	2.24185	0.357128
CONTIG12:13341-15550	9.01753	9.71742	9.04141	9.19552	-0.69988	-0.02388	0.521893	-0.15411	2.76413	0.048972	1.9498	0.404215
CONTIG12:16598-17280	8.41475	8.43667	8.43803	8.42413	-0.02192	-0.02328	0.012547	0.013904	0.375497	0.404661	0.192353	0.216837
CONTIG12:17641-18938	8.42127	8.41519	8.48143	8.43614	0.006083	-0.06016	-0.02096	0.045286	0.13097	2.3178	0.576475	1.64515
CONTIG12:20085-20482	8.48515	8.39716	8.44075	8.43309	0.087998	0.044399	-0.03593	0.007665	1.15054	0.472678	0.362707	0.06262
CONTIG12:2058-2458	8.80947	9.33434	8.79875	8.95957	-0.52486	0.010723	0.374763	-0.16082	3.00777	0.031049	2.0288	0.678847
CONTIG12:21356-21757	8.35382	8.48659	8.40827	8.39819	-0.13276	-0.05444	0.088398	0.01008	1.03739	0.330891	0.609456	0.049812
CONTIG12:22517-22910	8.37685	8.36256	8.40995	8.34222	0.014289	-0.0331	0.020341	0.067733	0.135916	0.365252	0.203557	0.915428
CONTIG12:25611-27438	8.50086	8.54983	8.46647	8.51571	-0.04896	0.034393	0.034112	-0.04924	0.508887	0.327296	0.324028	0.512618
CONTIG12:2702-5008	8.53528	8.61637	8.54955	8.56638	-0.08109	-0.01427	0.04999	-0.01684	1.20224	0.139951	0.638041	0.168899
CONTIG12:27463-28265	8.47624	8.46063	8.41819	8.42488	0.015612	0.058049	0.035742	-0.00669	0.150215	0.74784	0.40183	0.059528
CONTIG12:29460-31027	9.34433	9.70573	9.24808	9.69953	-0.36139	0.096248	0.006198	-0.45144	2.78187	0.517689	0.024127	3.53951
CONTIG12:5408-5855	8.45557	8.42261	8.44629	8.44418	0.032953	0.009276	-0.02157	0.002105	0.307234	0.072871	0.185984	0.015607
CONTIG12:6777-7180	8.53776	8.48812	8.51014	8.5173	0.049636	0.027617	-0.02918	-0.00716	0.291938	0.155457	0.156782	0.03627
CONTIG12:8270-8852	8.67202	8.76399	8.72328	8.77637	-0.09198	-0.05127	-0.01237	-0.05308	0.596758	0.287314	0.058303	0.299689
CONTIG12:9651-10351	8.71485	8.70937	8.71103	8.79856	0.005478	0.00382	-0.08919	-0.08753	0.033368	0.023015	0.827816	0.807696
CONTIG13:1-1244	8.44383	8.54301	8.49249	8.46507	-0.09918	-0.04866	0.077943	0.027422	2.31969	0.935043	1.72431	0.445208
CONTIG13:11161-11642	9.47269	9.60381	9.32303	9.86032	-0.13111	0.149666	-0.25651	-0.53729	0.350468	0.413066	0.825975	2.13954
CONTIG13:11736-12641	8.59786	8.84884	8.63389	8.69983	-0.25098	-0.03603	0.149011	-0.06594	0.958332	0.092297	0.487008	0.181514
CONTIG13:12891-14150	9.22212	9.59121	9.35477	9.62763	-0.36909	-0.13265	-0.03642	-0.27286	0.784681	0.218906	0.05248	0.530446
CONTIG13:14211-14626	11.0038	10.7703	11.2118	11.7075	0.233464	-0.20805	-0.93723	-0.49572	0.298999	0.260275	1.77571	0.775499
CONTIG13:14726-16397	8.68893	9.18486	8.68156	8.74055	-0.49593	0.007373	0.444309	-0.05899	3.08226	0.022906	2.72666	0.215969
CONTIG13:17502-18718	8.40947	8.4619	8.4253	8.40537	-0.05243	-0.01583	0.056531	0.019931	1.73178	0.369432	1.90311	0.49314
CONTIG13:1887-2299	8.5047	8.42337	8.47301	8.4782	0.081334	0.031692	-0.05483	-0.00519	1.34686	0.425667	0.807858	0.054259
CONTIG13:19073-19539	8.43743	8.44511	8.43612	8.42702	-0.00769	0.001308	0.018096	0.009102	0.082853	0.013146	0.216728	0.099593
CONTIG13:19846-20893	8.45535	8.49436	8.46747	8.46056	-0.03901	-0.01212	0.033796	0.006904	0.527974	0.130538	0.440045	0.070552
CONTIG13:21977-22514	8.46715	8.45447	8.44543	8.44466	0.012676	0.021716	0.009812	0.000772	0.087821	0.1597	0.066655	0.004919
CONTIG13:22722-23197	8.43898	8.37571	8.47022	8.48436	0.063269	-0.03124	-0.10865	-0.01414	0.922568	0.372627	1.85806	0.146031
CONTIG13:23900-24297	8.34979	8.35464	8.38455	8.37489	-0.00486	-0.03476	-0.02025	0.009654	0.026429	0.223202	0.120406	0.054054
CONTIG13:26956-30053	8.50482	8.53951	8.51972	8.53469	-0.03469	-0.0149	0.004811	-0.01497	0.673717	0.235417	0.066539	0.236742
CONTIG13:30366-30759	8.50034	8.40297	8.44545	8.51053	0.097372	0.054885	-0.10757	-0.06508	1.09705	0.519668	1.24983	0.647171
CONTIG13:31369-32041	8.45264	8.46621	8.49195	8.48881	-0.01357	-0.03932	-0.0226	0.003142	0.227041	0.861675	0.422219	0.045315
CONTIG13:3257-3700	8.54138	8.41564	8.5427	8.49833	0.125736	-0.00133	-0.08269	0.044374	1.65269	0.010093	0.965675	0.460591
CONTIG13:32720-33157	8.45275	8.45323	8.44019	8.4547	-0.00048	0.012558	-0.00147	-0.0145	0.002919	0.083742	0.009077	0.097936
CONTIG13:33653-33990	8.49072	8.49409	8.46184	8.46815	-0.00338	0.028878	0.025944	-0.00631	0.015	0.144761	0.128343	0.02845
CONTIG13:4436-4879	8.45495	8.45034	8.48309	8.45686	0.004611	-0.02815	-0.00652	0.026235	0.041198	0.30801	0.059343	0.28287
CONTIG13:5738-6565	8.48125	8.44017	8.47351	8.47351	0.041077	0.007736	-0.03334	7.25e-08	0.783104	0.104975	0.596931	8.87e-07
CONTIG13:8447-8851	8.47391	8.43062	8.48206	8.49894	0.043289	-0.00815	-0.06831	-0.01687	0.366234	0.055298	0.653589	0.121576
CONTIG13:9707-10110	8.50873	8.41685	8.47473	8.44525	0.091876	0.034005	-0.0284	0.029471	1.07575	0.302016	0.243307	0.254265
CONTIG14:1-4681	11.1452	11.0687	11.3317	11.4786	0.076525	-0.18648	-0.40994	-0.14694	0.097363	0.269196	0.724174	0.203105
CONTIG14:10720-11546	11.6495	12.5245	13.0653	13.7649	-0.87493	-1.41572	-1.24046	-0.69967	1.17399	2.1647	1.8393	0.875325
CONTIG14:11652-12308	10.0398	10.3903	10.686	11.5917	-0.35057	-0.64618	-1.20139	-0.90577	0.350939	0.765045	1.71591	1.19174
CONTIG14:12354-12778	10.0129	10.9977	11.0463	11.5736	-0.98485	-1.03339	-0.57586	-0.52732	1.82535	1.93819	0.910422	0.811028
CONTIG14:14687-15087	10.0955	10.7618	10.9768	11.9715	-0.66629	-0.88123	-1.20966	-0.99473	1.19869	1.71934	2.52965	2.00032
CONTIG14:15238-15635	10.4372	11.0236	11.5425	12.4063	-0.58639	-1.10534	-1.38269	-0.86373	0.921969	2.08366	2.71547	1.5286
CONTIG14:16152-16642	11.102	11.2197	11.7045	12.6437	-0.11774	-0.60249	-1.42399	-0.93924	0.125585	0.922511	2.72414	1.64451
CONTIG14:17000-17382	11.3715	11.3188	11.8375	12.6638	0.052667	-0.46606	-1.34496	-0.82624	0.05203	0.650574	2.52067	1.37636
CONTIG14:17485-18105	10.1407	10.8156	10.3783	11.7461	-0.67484	-0.23758	-0.93052	-1.36778	1.22344	0.320237	1.84785	2.91926
CONTIG14:18130-18524	9.77803	10.7039	10.1679	11.4834	-0.92586	-0.38987	-0.77949	-1.31549	1.52444	0.494599	1.21947	2.35756
CONTIG14:18567-19515	9.63743	10.6808	10.2981	11.4961	-1.04335	-0.66068	-0.81533	-1.198	1.82224	1.00917	1.32908	2.16109
CONTIG14:19600-19997	9.69045	10.0524	10.028	10.9826	-0.36194	-0.33751	-0.93021	-0.95464	0.456294	0.417886	1.55493	1.60736
CONTIG14:20388-20791	9.50868	10.1357	10.1028	11.4335	-0.62703	-0.59415	-1.2978	-1.33067	0.742226	0.691865	1.90692	1.96701
CONTIG14:21518-21960	9.74821	10.6359	10.6704	12.3324	-0.88766	-0.92222	-1.6965	-1.66194	1.37786	1.44768	3.02628	2.95832
CONTIG14:22369-22902	9.33909	9.9117	9.68105	11.3058	-0.57261	-0.34196	-1.39409	-1.62474	0.652879	0.340061	2.06345	2.47924
CONTIG14:24277-24677	10.1674	11.3348	10.4717	11.8414	-1.16741	-0.30422	-0.50659	-1.36978	2.21024	0.393042	0.754963	2.66792
CONTIG14:25296-26272	10.3224	11.3451	10.4819	11.2975	-1.02263	-0.1595	0.047572	-0.81556	2.7452	0.263197	0.067579	2.10201
CONTIG14:26522-27210	9.03531	9.16874	9.08888	9.19854	-0.13343	-0.05356	-0.0298	-0.10966	0.352422	0.121341	0.064139	0.277544
CONTIG14:27568-28638	9.12279	9.43704	9.28195	9.52565	-0.31425	-0.15917	-0.0886	-0.24369	1.00777	0.418242	0.205943	0.721929
CONTIG14:28912-29451	10.1088	11.1856	10.2662	11.2333	-1.07678	-0.15739	-0.04772	-0.9671	2.14022	0.190128	0.051286	1.87494
CONTIG14:30778-32166	10.125	10.2638	9.38713	10.3852	-0.13883	0.737866	-0.12139	-0.99808	0.420512	3.39777	0.355855	4.56808
CONTIG14:32236-33121	8.473	8.4654	8.47866	8.47059	0.007594	-0.00566	-0.00518	0.008074	0.116459	0.084469	0.076764	0.124674
CONTIG14:33149-33928	8.48535	8.52568	8.54568	8.49823	-0.04032	-0.06033	0.027444	0.047447	0.515494	0.869643	0.318792	0.635487
CONTIG14:34472-35233	8.47962	8.45378	8.49699	8.45611	0.025834	-0.01737	-0.00233	0.040876	0.334832	0.208242	0.023848	0.596866
CONTIG14:35522-35955	8.47444	8.47013	8.48331	8.45657	0.004312	-0.00887	0.013559	0.026739	0.033419	0.071358	0.113274	0.24642
CONTIG14:36760-37141	8.50142	8.52533	8.53139	8.53627	-0.02391	-0.02997	-0.01094	-0.00488	0.141127	0.182549	0.060132	0.025917
CONTIG14:5273-5670	11.3844	12.8007	12.8369	13.3127	-1.4163	-1.45249	-0.51193	-0.47574	1.96059	2.02257	0.524873	0.478086
CONTIG14:5815-6215	11.7817	12.3956	12.3974	12.362	-0.61383	-0.61566	0.033567	0.035396	0.895597	0.899104	0.031486	0.033263
CONTIG14:8433-9431	10.7691	11.5587	11.7109	12.5483	-0.78954	-0.94182	-0.98963	-0.83735	1.57403	1.96558	2.08896	1.69643
CONTIG14:9543-9963	10.6719	11.8894	12.0976	13.1099	-1.21745	-1.42572	-1.22051	-1.01223	1.69842	2.06803	1.70383	1.33977
CONTIG15:1-978	10.9513	11.1408	11.2608	11.4779	-0.18951	-0.30955	-0.33711	-0.21707	0.345557	0.642948	0.718404	0.40894
CONTIG15:10530-10952	8.38009	8.36162	8.42513	8.40845	0.018477	-0.04503	-0.04683	0.016678	0.125884	0.357305	0.375053	0.112341
CONTIG15:11859-15748	8.5885	8.62423	8.63342	8.66895	-0.03573	-0.04492	-0.04471	-0.03553	0.44149	0.591072	0.587552	0.438263
CONTIG15:1357-2529	8.7631	9.095	9.12307	9.11713	-0.3319	-0.35996	-0.02214	0.005931	2.95198	3.22533	0.107139	0.026575
CONTIG15:16532-17143	8.61349	8.79903	8.7071	8.70394	-0.18555	-0.09361	0.095097	0.003159	1.44958	0.593024	0.605233	0.013902
CONTIG15:19859-20259	8.90195	9.49936	9.34425	9.32853	-0.5974	-0.4423	0.170826	0.01572	1.7205	1.16696	0.343187	0.024857
CONTIG15:20773-21215	8.61363	8.80374	8.69294	8.70171	-0.19011	-0.07931	0.102032	-0.00876	0.909163	0.298998	0.407694	0.026713
CONTIG15:22530-22927	8.74133	9.19338	8.85211	9.04292	-0.45205	-0.11077	0.150464	-0.19081	1.8816	0.310029	0.453192	0.614031
CONTIG15:24305-24795	8.64474	8.99515	8.67774	8.79787	-0.35041	-0.03299	0.197282	-0.12014	1.72561	0.095481	0.816978	0.431291
CONTIG15:26527-27114	8.85119	8.753	8.88699	8.96925	0.098189	-0.0358	-0.21625	-0.08226	0.582542	0.170649	1.63022	0.464689
CONTIG15:27595-28439	10.5658	10.6364	10.2742	10.6768	-0.07058	0.291669	-0.04039	-0.40264	0.092877	0.490072	0.051095	0.743003
CONTIG15:28701-29243	10.1282	11.1666	10.456	10.5482	-1.03846	-0.32786	0.618382	-0.09222	3.63121	0.890494	2.01866	0.184122
CONTIG15:29574-30072	9.72513	10.7802	10.0463	10.1721	-1.05506	-0.32119	0.608125	-0.12574	2.98646	0.667533	1.53708	0.209276
CONTIG15:31912-32475	8.78526	9.04799	8.68726	8.72385	-0.26273	0.097992	0.324137	-0.03659	2.26556	0.636679	2.89026	0.189834
CONTIG15:3268-4313	8.76843	8.84849	8.76338	8.84603	-0.08006	0.005044	0.002459	-0.08264	0.473105	0.021941	0.010563	0.492583
CONTIG15:4401-5075	8.47867	8.43157	8.47873	8.48117	0.047101	-5.71e-05	-0.0496	-0.00245	0.718844	0.00057	0.769164	0.025109
CONTIG15:5163-6436	8.61855	9.25266	8.75971	8.87821	-0.63411	-0.14116	0.374451	-0.11849	2.5943	0.382441	1.35032	0.308403
CONTIG15:7418-9867	8.44302	8.53229	8.45398	8.43655	-0.08928	-0.01097	0.095746	0.017436	1.45498	0.110425	1.59181	0.186384
CONTIG15:9868-10265	8.34569	8.31888	8.382	8.34669	0.026811	-0.03631	-0.02781	0.035313	0.189354	0.282398	0.197535	0.273115
CONTIG16:1-3679	10.2	10.6038	10.4015	10.8045	-0.40372	-0.20148	-0.20077	-0.403	0.868267	0.35663	0.355069	0.866247
CONTIG16:10136-10533	8.40861	8.42873	8.39494	8.40881	-0.02012	0.013668	0.019926	-0.01387	0.140973	0.09186	0.139412	0.093311
CONTIG16:13324-13717	8.43354	8.49082	8.48818	8.4963	-0.05728	-0.05464	-0.00548	-0.00812	0.393719	0.371285	0.028998	0.043636
CONTIG16:15506-15916	8.57266	8.47744	8.50184	8.55162	0.095221	0.070817	-0.07418	-0.04978	1.15783	0.784886	0.834153	0.497516
CONTIG16:16658-20907	8.6102	8.5685	8.89972	8.66492	0.041698	-0.28952	-0.09642	0.234796	0.240738	2.76011	0.684573	2.1578
CONTIG16:31180-32876	9.12377	8.96369	9.53954	9.47434	0.160082	-0.41577	-0.51065	0.065203	1.11958	3.5421	4.33589	0.352408
CONTIG16:3716-4521	8.47011	8.51048	8.48723	8.47941	-0.04037	-0.01712	0.031066	0.00781	0.754127	0.256813	0.537048	0.104749
CONTIG16:4669-6253	9.87192	10.0159	9.26135	9.50074	-0.14402	0.610574	0.515201	-0.23939	0.536649	3.27879	2.71849	1.04091
CONTIG16:6341-7945	10.3977	10.8644	10.5509	10.6189	-0.46674	-0.15317	0.24553	-0.06804	0.678568	0.173123	0.302031	0.070586
CONTIG16:9104-9691	8.55265	8.81303	8.63306	8.62534	-0.26038	-0.08041	0.187688	0.007719	2.18031	0.479739	1.44544	0.034239
ZZM4_0002_Contig14	12.4946	12.1296	11.9774	12.9384	0.364976	0.517178	-0.80878	-0.96099	1.77504	2.96559	5.56693	6.96145
ZZM4_0003_Contig14	11.3388	11.5166	11.0608	11.555	-0.17776	0.278025	-0.03849	-0.49427	0.403317	0.728973	0.068941	1.65689
ZZM4_0005_Contig14	12.5944	12.072	12.5727	12.5899	0.522431	0.021787	-0.51787	-0.01722	2.94273	0.053736	2.90523	0.041982
ZZM4_0006_Contig14	11.223	12.0404	12.3178	12.2762	-0.81745	-1.09478	-0.23576	0.041574	0.729665	1.09922	0.154953	0.024221
ZZM4_0007_Contig14	8.73218	8.75614	8.7701	8.77898	-0.02396	-0.03793	-0.02283	-0.00887	0.100857	0.168897	0.09565	0.035044
ZZM4_0008_Contig14	12.4599	11.9736	12.3444	12.5951	0.486253	0.115481	-0.62144	-0.25067	1.19917	0.185973	1.71471	0.481924
ZZM4_0009_Contig14	12.8094	12.0999	12.5216	12.7025	0.709421	0.287808	-0.60255	-0.18094	1.68637	0.478433	1.32831	0.267121
ZZM4_0010_Contig14	14.1337	14.3959	14.4166	14.709	-0.26225	-0.28297	-0.31308	-0.29236	0.620593	0.687957	0.790501	0.719322
ZZM4_0011_Contig14	8.7633	8.86054	8.94009	8.81288	-0.09724	-0.17679	0.047657	0.127208	0.446828	1.0056	0.186763	0.637238
ZZM4_0012_Contig14	8.60812	8.61092	8.66301	8.58162	-0.00279	-0.05489	0.029293	0.081391	0.016298	0.461736	0.206393	0.806605
ZZM4_0013_Contig14	13.2174	13.7471	13.7652	14.1474	-0.52971	-0.54779	-0.40034	-0.38227	3.42793	3.59768	2.27508	2.12511
ZZM4_0014_Contig14	11.6641	12.0071	12.1295	12.7586	-0.34297	-0.46543	-0.75149	-0.62903	0.948248	1.47106	2.97648	2.29176
ZZM4_0015_Contig14	11.4155	11.8097	12.0523	13.0515	-0.39411	-0.63675	-1.24187	-0.99924	0.779495	1.5465	4.10386	3.00143
ZZM4_0016_Contig14	12.2742	12.6863	12.6829	13.7333	-0.41216	-0.40876	-1.04697	-1.05036	1.02555	1.01357	3.9896	4.00795
ZZM4_0017_Contig14	11.8414	12.5719	12.6759	13.9087	-0.73058	-0.83459	-1.33675	-1.23273	2.25247	2.74018	5.34687	4.78809
ZZM4_0018_Contig14	12.3719	12.792	13.1513	14.2785	-0.4201	-0.77944	-1.48656	-1.12722	0.826593	2.0174	5.11209	3.46512
ZZM4_0019_Contig14	13.2996	13.8355	14.1614	14.9325	-0.53586	-0.86177	-1.09704	-0.77113	1.4521	2.92103	4.13537	2.48123
ZZM4_0020_Contig14	11.5812	11.8944	12.4615	13.5317	-0.31319	-0.8803	-1.63736	-1.07025	0.36706	1.50962	3.74735	2.01219
ZZM4_0021_Contig14	9.31259	9.80506	9.71228	9.94036	-0.49247	-0.39969	-0.1353	-0.22808	1.20317	0.893928	0.221234	0.420818
ZZM4_0022_Contig14	10.8556	11.2376	11.3777	12.0244	-0.38197	-0.52214	-0.7868	-0.64663	0.957796	1.50234	2.74755	2.05768
ZZM4_0023_Contig14	11.1783	11.587	11.9354	13.0567	-0.40863	-0.75704	-1.46972	-1.12131	0.52832	1.2415	3.28412	2.20835
ZZM4_0024_Contig14	11.0405	11.1005	11.8284	12.815	-0.05999	-0.78792	-1.71451	-0.98658	0.071243	1.79142	5.47847	2.49595
ZZM4_0025_Contig14	11.6074	11.5627	12.0057	12.8314	0.044654	-0.39835	-1.2687	-0.82569	0.05373	0.705938	3.76082	2.0068
ZZM4_0026_Contig14	11.7289	11.412	11.7154	12.863	0.316919	0.013491	-1.451	-1.14757	0.577442	0.01692	5.07419	3.65264
ZZM4_0027_Contig14	10.9912	11.395	10.8034	12.4084	-0.4038	0.187876	-1.01336	-1.60504	0.626585	0.23756	2.33762	4.54195
ZZM4_0028_Contig14	10.8201	11.2154	10.798	12.2609	-0.39524	0.022148	-1.04557	-1.46295	0.495566	0.019906	1.9471	3.19026
ZZM4_0029_Contig14	10.7593	11.6928	11.1048	12.7091	-0.9335	-0.34555	-1.01631	-1.60426	1.56911	0.399092	1.77783	3.47418
ZZM4_0030_Contig14	10.2293	11.0577	10.9567	12.1251	-0.82842	-0.72742	-1.06741	-1.16841	1.30851	1.08505	1.89677	2.1675
ZZM4_0031_Contig14	10.2723	11.0181	10.6411	12.0907	-0.74572	-0.36882	-1.07265	-1.44955	0.932057	0.364384	1.57353	2.45231
ZZM4_0032_Contig14	10.3321	11.0071	10.6879	12.0057	-0.67501	-0.35579	-0.99859	-1.3178	0.927914	0.393369	1.63212	2.45657
ZZM4_0033_Contig14	9.8528	10.2669	10.2056	11.7349	-0.41415	-0.35278	-1.46798	-1.52935	0.405449	0.331276	2.38448	2.5328
ZZM4_0034_Contig14	10.6305	11.0633	11.2416	13.1238	-0.43281	-0.61109	-2.06041	-1.88213	0.440481	0.696232	4.02034	3.53266
ZZM4_0035_Contig14	10.6574	11.0824	11.1865	13.0446	-0.42498	-0.52915	-1.96224	-1.85806	0.591571	0.797521	5.26015	4.88342
ZZM4_0036_Contig14	11.0569	11.7185	10.9217	12.6048	-0.66153	0.135175	-0.88632	-1.68302	0.810041	0.114505	1.22629	3.14099
ZZM4_0037_Contig14	10.9077	11.535	10.8487	12.2242	-0.62731	0.059006	-0.68919	-1.37551	1.53799	0.079995	1.76584	4.80732
ZZM4_0038_Contig14	11.8372	12.3902	11.5666	12.527	-0.55295	0.270588	-0.13687	-0.96041	2.66419	0.940379	0.377877	5.80721
ZZM4_0039_Contig14	12.62	13.0927	12.2622	13.0908	-0.47265	0.357803	0.001867	-0.82859	1.63734	1.09312	0.00324	3.72703
ZZM4_0040_Contig14	8.6456	8.65536	8.72611	8.65577	-0.00976	-0.08051	-0.0004	0.070349	0.055933	0.668597	0.00219	0.55775
ZZM4_0041_Contig14	8.66546	8.54985	8.64409	8.57681	0.115613	0.021373	-0.02697	0.067273	1.13247	0.136938	0.174063	0.552573
ZZM4_0042_Contig14	11.5122	12.2154	11.5016	12.3372	-0.70324	0.010644	-0.1218	-0.83568	6.33729	0.033134	0.530041	7.86206
ZZM4_0043_Contig14	11.3378	11.7361	10.3687	11.5921	-0.3983	0.969079	0.144034	-1.22335	1.56933	5.63856	0.387463	7.59349
ZZM4_0044_Contig14	11.1964	11.2573	9.99219	11.4033	-0.06094	1.20421	-0.146	-1.41114	0.130319	6.94125	0.36688	8.41881
ZZM4_0045_Contig14	11.352	11.1415	10.0781	11.5839	0.210495	1.27394	-0.44239	-1.50583	0.785568	9.52934	2.2971	11.4002
ZZM4_0046_Contig14	9.37598	9.37245	8.94372	9.49377	0.003528	0.432256	-0.12132	-0.55005	0.008649	2.36857	0.400461	3.37029
ZZM4_0047_Contig14	8.57338	8.51916	8.60229	8.56064	0.054213	-0.02891	-0.04147	0.041653	0.798418	0.348753	0.53906	0.542135
ZZM4_0048_Contig14	8.61468	8.56378	8.53295	8.58496	0.050901	0.081731	-0.02118	-0.05201	0.354821	0.657912	0.128664	0.373028
ZZM4_0049_Contig14	8.61514	8.53932	8.5956	8.62238	0.075819	0.019543	-0.08306	-0.02678	0.456487	0.093505	0.51417	0.132568
ZZM4_0050_Contig14	8.57282	8.55301	8.62382	8.64988	0.019815	-0.051	-0.09687	-0.02605	0.130161	0.401213	0.949925	0.177766
ZZM4_0051_Contig14	8.59703	8.51759	8.59161	8.52647	0.079434	0.005415	-0.00888	0.065143	0.774596	0.034266	0.057518	0.591427
ZZM4_0052_Contig14	8.59029	8.64853	8.67128	8.61177	-0.05823	-0.08099	0.036757	0.059514	0.32361	0.492502	0.189338	0.338161
ZZM4_0053_Contig14	8.52853	8.53709	8.5548	8.49624	-0.00856	-0.02626	0.040856	0.058562	0.065427	0.234631	0.386479	0.633167
ZZM4_0054_Contig13	8.58684	8.59855	8.57846	8.57135	-0.01171	0.00838	0.027204	0.007112	0.044154	0.031573	0.10904	0.026656
ZZM4_0055_Contig13	8.58238	8.44832	8.54791	8.57773	0.134059	0.034477	-0.12941	-0.02983	1.8297	0.29686	1.73743	0.248997
ZZM4_0056_Contig13	8.51236	8.48004	8.54809	8.56219	0.032323	-0.03573	-0.08215	-0.0141	0.242838	0.281574	0.807819	0.096618
ZZM4_0057_Contig13	8.52575	8.45366	8.5544	8.56436	0.072094	-0.02865	-0.11071	-0.00997	1.36008	0.426674	2.54303	0.121452
ZZM4_0058_Contig13	8.64214	8.5691	8.62744	8.57115	0.073043	0.014702	-0.00205	0.05629	0.711983	0.101585	0.01269	0.487871
ZZM4_0059_Contig13	8.64049	8.52094	8.58679	8.61065	0.119547	0.0537	-0.08971	-0.02386	0.82235	0.289404	0.556524	0.112928
ZZM4_0060_Contig13	8.53672	8.5446	8.54499	8.55714	-0.00788	-0.00827	-0.01254	-0.01215	0.058851	0.062005	0.099491	0.096049
ZZM4_0061_Contig13	8.50978	8.47422	8.52189	8.54453	0.035565	-0.01211	-0.07032	-0.02264	0.436167	0.12078	1.10342	0.248843
ZZM4_0062_Contig13	11.7587	11.5086	11.1406	11.9798	0.250141	0.618137	-0.4712	-0.83919	0.564343	2.03621	1.36702	3.19099
ZZM4_0063_Contig13	8.64625	8.5972	8.62306	8.61044	0.049049	0.023195	-0.01324	0.012616	0.365289	0.149489	0.078455	0.074482
ZZM4_0064_Contig13	10.5732	10.8523	10.2647	10.5046	-0.27912	0.308478	0.347745	-0.23985	0.481606	0.549313	0.644945	0.396156
ZZM4_0065_Contig13	9.34669	9.45868	9.20605	9.40433	-0.11199	0.140636	0.054348	-0.19828	0.401071	0.539087	0.167511	0.860337
ZZM4_0066_Contig13	13.0441	12.554	12.7964	13.6392	0.490087	0.247679	-1.08525	-0.84284	1.71225	0.649473	5.38214	3.78758
ZZM4_0067_Contig13	8.4904	8.43228	8.49847	8.48905	0.05812	-0.00807	-0.05677	0.009417	1.1981	0.104012	1.15843	0.123419
ZZM4_0068_Contig13	9.54602	10.3143	9.11895	9.27782	-0.76829	0.427062	1.03648	-0.15887	4.58141	1.95493	6.82265	0.487014
ZZM4_0069_Contig13	9.37379	10.3351	9.12073	9.37965	-0.96127	0.253061	0.955415	-0.25892	4.73926	0.694663	4.69943	0.716736
ZZM4_0070_Contig13	9.17038	9.88151	9.04962	9.22449	-0.71113	0.12076	0.657027	-0.17487	5.05464	0.414053	4.53258	0.674845
ZZM4_0071_Contig13	9.36181	10.0042	9.22444	9.54268	-0.64243	0.13737	0.461564	-0.31824	3.30609	0.378565	2.03474	1.18133
ZZM4_0072_Contig13	8.49655	8.47088	8.51378	8.46519	0.025666	-0.01722	0.005691	0.048582	0.290399	0.180683	0.053461	0.660589
ZZM4_0073_Contig13	8.51362	8.53678	8.53208	8.50967	-0.02316	-0.01846	0.027111	0.022411	0.157198	0.118839	0.193467	0.151429
ZZM4_0074_Contig13	8.51154	8.54937	8.59649	8.56095	-0.03784	-0.08495	-0.01158	0.035535	0.384779	1.14954	0.098746	0.365583
ZZM4_0077_Contig13	8.65605	8.58315	8.65658	8.64926	0.072904	-0.00053	-0.06611	0.007322	0.656645	0.003124	0.575706	0.045261
ZZM4_0078_Contig13	8.53738	8.43512	8.53475	8.50238	0.102259	0.002635	-0.06725	0.032371	1.14268	0.016751	0.636876	0.251037
ZZM4_0079_Contig13	8.50137	8.50157	8.48242	8.46659	-0.00019	0.018958	0.034973	0.015824	0.002412	0.315026	0.676965	0.252734
ZZM4_0080_Contig13	8.58898	8.60525	8.56459	8.58068	-0.01628	0.024386	0.024575	-0.01609	0.117228	0.190407	0.187219	0.118611
ZZM4_0081_Contig13	9.07219	8.83083	9.2513	9.44079	0.241357	-0.17911	-0.60996	-0.1895	1.32109	0.863276	5.06225	0.93439
ZZM4_0083_Contig13	8.73015	8.66745	8.6854	8.63544	0.062706	0.044753	0.032004	0.049956	0.423024	0.277587	0.186333	0.317691
ZZM4_0084_Contig13	8.53837	8.51593	8.54063	8.50933	0.022432	-0.00226	0.006602	0.031299	0.212392	0.018076	0.053491	0.308912
ZZM4_0085_Contig13	8.60629	8.53501	8.57028	8.55358	0.071287	0.036011	-0.01857	0.016706	0.626557	0.262221	0.121753	0.10826
ZZM4_0086_Contig13	8.47894	8.43219	8.53139	8.49752	0.046752	-0.05245	-0.06533	0.033872	0.618596	0.745505	0.981857	0.417241
ZZM4_0087_Contig16	11.3489	11.5693	11.3959	12.2183	-0.22044	-0.04701	-0.64904	-0.82246	0.492747	0.080153	2.26577	3.20702
ZZM4_0088_Contig16	11.0346	11.1541	11.0238	11.5064	-0.11948	0.010824	-0.35223	-0.48253	0.275993	0.020239	1.1581	1.8328
ZZM4_0089_Contig16	12.4757	12.8897	12.6855	13.0094	-0.41404	-0.20985	-0.1197	-0.32388	0.709024	0.294147	0.151715	0.510085
ZZM4_0090_Contig16	12.4979	12.7941	12.9036	13.1583	-0.29624	-0.4057	-0.36422	-0.25477	0.390585	0.588445	0.510042	0.323233
ZZM4_0091_Contig16	9.15325	9.38311	9.26564	9.72218	-0.22986	-0.11239	-0.33906	-0.45653	0.513599	0.210981	0.870335	1.32907
ZZM4_0092_Contig16	8.96456	9.30149	9.06353	9.54452	-0.33693	-0.09897	-0.24302	-0.48098	2.97481	0.519343	1.83878	4.93505
ZZM4_0093_Contig16	10.4788	11.6129	11.4711	11.5934	-1.13404	-0.99221	0.019525	-0.12231	1.6284	1.33965	0.01424	0.096855
ZZM4_0094_Contig16	8.55485	8.48003	8.55296	8.598	0.074821	0.001893	-0.11797	-0.04504	0.859479	0.013409	1.68418	0.442281
ZZM4_0095_Contig16	8.60255	8.6324	8.62577	8.67113	-0.02985	-0.02322	-0.03873	-0.04536	0.137947	0.104254	0.185875	0.223776
ZZM4_0096_Contig16	8.57474	8.49052	8.59872	8.57986	0.084217	-0.02399	-0.08934	0.018862	1.24232	0.243682	1.35317	0.183573
ZZM4_0099_Contig16	13.7575	13.5216	13.3154	13.6427	0.235863	0.442098	-0.12108	-0.32731	1.20833	3.03653	0.482597	1.95104
ZZM4_0100_Contig16	9.72301	10.1968	9.15748	9.25103	-0.47378	0.565532	0.945766	-0.09354	1.69135	2.19576	4.61783	0.197439
ZZM4_0101_Contig16	9.13356	9.87301	9.11212	9.31959	-0.73945	0.021433	0.553417	-0.20747	4.796	0.052543	3.17802	0.767153
ZZM4_0102_Contig16	9.90337	10.7964	9.74794	10.0676	-0.89301	0.155436	0.728763	-0.31968	7.55093	0.642708	5.82971	1.79192
ZZM4_0103_Contig16	9.09868	9.71564	9.01438	9.21745	-0.61697	0.084298	0.498198	-0.20307	4.2416	0.269801	3.12183	0.847102
ZZM4_0104_Contig16	8.53263	8.44564	8.48785	8.49237	0.086984	0.044776	-0.04673	-0.00452	1.94763	0.774398	0.77643	0.050586
ZZM4_0105_Contig16	8.55734	8.46767	8.52774	8.57685	0.089668	0.029596	-0.10918	-0.04911	1.50314	0.324196	2.00659	0.62366
ZZM4_0106_Contig16	8.57104	8.51884	8.52778	8.57173	0.052192	0.043255	-0.05289	-0.04395	0.551887	0.459281	0.561666	0.468881
ZZM4_0107_Contig16	8.5453	8.51163	8.59258	8.54616	0.033667	-0.04728	-0.03453	0.046416	0.335992	0.534397	0.346784	0.521559
ZZM4_0110_Contig16	9.51764	9.10459	9.93894	9.94786	0.413046	-0.4213	-0.84326	-0.00891	2.75975	2.841	7.36268	0.025861
ZZM4_0111_Contig16	9.90199	9.70359	12.6311	11.1445	0.198402	-2.72915	-1.44095	1.48659	0.356486	11.9154	5.68007	5.92687
ZZM4_0112_Contig15	11.2394	10.477	10.2332	10.7887	0.762396	1.00618	-0.31166	-0.55545	4.91026	7.06934	1.34094	3.13322
ZZM4_0113_Contig15	13.0093	12.5461	12.5227	12.9798	0.463144	0.48658	-0.43369	-0.45713	1.98366	2.13358	1.80051	1.94576
ZZM4_0114_Contig15	10.5802	11.4016	11.73	11.7246	-0.82142	-1.14976	-0.32296	0.005386	2.74507	4.45155	0.713637	0.007674
ZZM4_0115_Contig15	8.68589	8.77166	8.68712	8.78997	-0.08577	-0.00122	-0.0183	-0.10285	0.43505	0.004509	0.072326	0.551607
ZZM4_0116_Contig15	8.52797	8.50798	8.56965	8.567	0.019992	-0.04168	-0.05902	0.002651	0.216484	0.576969	0.869333	0.025514
ZZM4_0117_Contig15	11.4001	11.1721	11.1574	11.7149	0.228047	0.242676	-0.54286	-0.55749	0.29633	0.319931	0.927951	0.963437
ZZM4_0118_Contig15	8.95012	8.80841	8.80074	8.8243	0.141705	0.149372	-0.01589	-0.02355	0.595293	0.643416	0.04707	0.071874
ZZM4_0119_Contig15	8.58269	8.5359	8.62365	8.57854	0.046787	-0.04096	-0.04264	0.045107	0.423083	0.357315	0.375877	0.403747
ZZM4_0120_Contig15	10.2011	11.1237	9.92987	10.3114	-0.92261	0.271192	0.812231	-0.38157	6.02	1.03808	5.07753	1.70331
ZZM4_0121_Contig15	9.88843	11.0553	10.081	10.8057	-1.16687	-0.19253	0.249554	-0.72478	1.90428	0.175972	0.238674	0.954723
ZZM4_0122_Contig15	8.84857	9.33706	8.83623	8.99244	-0.48849	0.012341	0.344626	-0.15621	2.71051	0.030037	1.62109	0.534208
ZZM4_0124_Contig15	8.62503	8.53363	8.61916	8.57905	0.0914	0.005864	-0.04542	0.040114	0.491531	0.022717	0.206819	0.178909
ZZM4_0125_Contig15	8.51606	8.53506	8.51663	8.52137	-0.019	-0.00057	0.013691	-0.00474	0.09264	0.002544	0.065047	0.021527
ZZM4_0126_Contig15	8.54026	8.54206	8.55596	8.57518	-0.00181	-0.0157	-0.03311	-0.01922	0.013483	0.131253	0.315362	0.165086
ZZM4_0127_Contig15	8.54828	8.53561	8.63623	8.55775	0.012668	-0.08796	-0.02214	0.078483	0.082066	0.862907	0.148611	0.714785
ZZM4_0129_Contig15	9.60822	9.09738	9.90534	9.92789	0.510842	-0.29712	-0.83052	-0.02255	4.39648	2.00091	8.26873	0.076981
ZZM4_0131_Contig15	9.49039	9.45072	9.46232	9.88457	0.039673	0.028068	-0.43385	-0.42225	0.106549	0.073109	2.36024	2.2677
ZZM4_0132_Contig15	8.77486	8.84379	8.8728	8.91931	-0.06893	-0.09794	-0.07552	-0.04651	0.318335	0.497839	0.356729	0.198344
ZZM4_0133_Contig15	9.49109	9.74314	9.48504	9.5444	-0.25205	0.006052	0.198742	-0.05936	0.621246	0.010002	0.453936	0.108093
ZZM4_0134_Contig15	9.07657	9.47732	9.249	9.47416	-0.40075	-0.17243	0.003162	-0.22516	0.948432	0.311064	0.004439	0.435402
ZZM4_0135_Contig15	9.05693	9.5538	9.23422	9.40388	-0.49687	-0.17729	0.14992	-0.16966	1.53602	0.37396	0.303431	0.353818
ZZM4_0136_Contig15	9.20311	9.40621	9.20117	9.33952	-0.2031	0.001939	0.066683	-0.13836	0.278268	0.002104	0.078303	0.176544
ZZM4_0137_Contig15	9.55971	9.65175	9.64717	9.98562	-0.09204	-0.08746	-0.33387	-0.33845	0.124993	0.118078	0.599268	0.610322
ZZM4_0138_Contig15	10.409	9.87379	10.1087	10.2717	0.535238	0.300305	-0.39789	-0.16296	3.54059	1.5165	2.29504	0.639362
ZZM4_0139_Contig15	12.2996	11.6556	11.4057	12.0135	0.643949	0.893847	-0.35784	-0.60774	2.69466	4.32277	1.1394	2.47478
ZZM4_0140_Contig15	11.4231	11.1635	10.4919	11.0451	0.259621	0.931274	0.118457	-0.5532	1.07975	6.67962	0.375121	3.26488
ZZM4_0141_Contig15	12.3947	13.2477	12.7432	12.7946	-0.85307	-0.34854	0.453183	-0.05135	4.0811	1.10637	1.61964	0.101843
ZZM4_0142_Contig15	9.84822	10.2777	9.41465	10.0552	-0.42948	0.433571	0.222459	-0.64059	2.41065	2.44457	0.925771	4.29992
ZZM4_0143_Contig12	12.8182	11.8344	11.9453	12.7923	0.983888	0.872901	-0.95796	-0.84697	2.48681	2.08429	2.39084	1.99356
ZZM4_0144_Contig12	9.4991	10.0849	9.20383	9.62378	-0.58578	0.295273	0.4611	-0.41996	3.56794	1.30746	2.51669	2.19266
ZZM4_0145_Contig12	8.56939	8.59278	8.57659	8.57749	-0.02339	-0.0072	0.015296	-0.0009	0.280655	0.073559	0.169774	0.00862
ZZM4_0148_Contig12	8.57318	8.53829	8.61808	8.58843	0.034891	-0.0449	-0.05014	0.029656	0.254163	0.354432	0.398013	0.214058
ZZM4_0149_Contig12	8.59381	8.55696	8.64038	8.62182	0.036854	-0.04656	-0.06486	0.018555	0.322477	0.446448	0.671097	0.147214
ZZM4_0150_Contig12	8.6003	8.56299	8.6044	8.61016	0.037312	-0.0041	-0.04717	-0.00576	0.244003	0.022228	0.324742	0.031507
ZZM4_0151_Contig12	10.9736	10.1224	9.78918	10.4516	0.851246	1.18443	-0.32927	-0.66245	9.65539	13.5305	2.7395	7.1856
ZZM4_0152_Contig12	9.35314	9.77032	9.36518	9.78618	-0.41718	-0.01204	-0.01586	-0.421	2.14516	0.029259	0.038914	2.17416
ZZM4_0153_Contig12	9.90836	10.3559	9.65399	9.9211	-0.44758	0.254368	0.434847	-0.26711	1.3897	0.627741	1.33257	0.670663
ZZM4_0154_Contig12	9.94279	11.2057	10.0437	10.3561	-1.26293	-0.1009	0.849645	-0.31239	8.45894	0.267926	5.10944	1.19971
ZZM4_0155_Contig12	10.379	11.7124	10.1507	10.7577	-1.33341	0.228307	0.954641	-0.60708	7.43679	0.618165	4.80458	2.5083
ZZM4_0156_Contig12	9.75502	10.7443	9.63349	10.126	-0.98931	0.121531	0.618287	-0.49255	7.34077	0.394861	3.91356	2.81657
ZZM4_0157_Contig12	9.79856	10.3443	9.86156	10.3653	-0.54572	-0.06301	-0.02101	-0.50373	1.00224	0.07247	0.022989	0.89514
ZZM4_0158_Contig12	8.49535	8.48673	8.55129	8.53865	0.008619	-0.05594	-0.05191	0.012648	0.068562	0.625505	0.577284	0.105663
ZZM4_0159_Contig12	8.51482	8.50485	8.54593	8.50754	0.009974	-0.0311	-0.00269	0.038384	0.117424	0.484989	0.029158	0.641152
ZZM4_0160_Contig12	8.52609	8.54581	8.56355	8.59313	-0.01972	-0.03746	-0.04732	-0.02958	0.140773	0.29926	0.412376	0.23111
ZZM4_0161_Contig12	8.56483	8.45015	8.5969	8.54772	0.114682	-0.03207	-0.09757	0.04918	1.56469	0.284651	1.23722	0.488263
ZZM4_0162_Contig12	8.48255	8.55167	8.50234	8.47153	-0.06913	-0.01979	0.080139	0.030804	0.841647	0.172962	1.03662	0.292498
ZZM4_0163_Contig12	8.5417	8.53849	8.56506	8.53299	0.003214	-0.02335	0.005504	0.032071	0.022897	0.198682	0.039915	0.290369
ZZM4_0164_Contig12	8.50752	8.56375	8.54784	8.53868	-0.05622	-0.04032	0.025065	0.009164	0.613804	0.39755	0.227566	0.07344
ZZM4_0165_Contig12	8.55072	8.44671	8.53089	8.54013	0.10401	0.019832	-0.09342	-0.00924	1.58114	0.182361	1.37338	0.078764
ZZM4_0166_Contig12	8.55682	8.55713	8.60885	8.57574	-0.00031	-0.05203	-0.01861	0.033109	0.001963	0.494466	0.134934	0.279595
ZZM4_0167_Contig12	10.1668	11.0711	9.88592	10.2666	-0.90432	0.280898	0.804579	-0.38064	7.67362	1.51206	6.65441	2.36005
ZZM4_0168_Contig12	9.665	9.84612	9.28114	9.74142	-0.18111	0.38386	0.104694	-0.46028	0.630204	1.82522	0.310849	2.38414
ZZM4_0169_Contig12	10.2105	10.2478	9.85439	10.5003	-0.03732	0.356147	-0.25247	-0.64593	0.130626	2.52927	1.52373	5.8682
NC_006526:1-2738	8.80735	8.94922	8.70116	8.70456	-0.14187	0.10619	0.244662	-0.0034	0.932188	0.638274	1.88642	0.013945
NC_006526:1001184-1003	9.7101	9.80661	9.46167	9.29917	-0.0965	0.248438	0.507437	0.162495	0.366943	1.24344	2.98513	0.712601
NC_006526:1005721-1006	9.91017	9.76322	10.455	10.5144	0.146956	-0.54486	-0.75113	-0.05931	0.476169	2.54277	3.61384	0.160044
NC_006526:1006503-1007	10.3109	10.5299	11.467	11.5219	-0.21903	-1.15609	-0.99197	-0.0549	0.371897	3.03366	2.55149	0.076042
NC_006526:1007692-1008	10.7686	11.4961	11.8196	11.8633	-0.72752	-1.05105	-0.36717	-0.04365	1.04514	1.6844	0.431114	0.03916
NC_006526:1009696-1010	10.2167	11.036	11.7102	11.2555	-0.81933	-1.4935	-0.21948	0.454699	1.48873	3.06815	0.276199	0.68926
NC_006526:1010589-1011	11.0125	12.0912	12.3286	11.7818	-1.07867	-1.31607	0.309441	0.546844	2.41417	3.02889	0.486793	1.02033
NC_006526:1012025-1012	12.1574	13.0632	12.6192	12.8187	-0.90581	-0.4618	0.244524	-0.19949	1.62397	0.674178	0.302602	0.237099
NC_006526:1012653-1013	10.5761	11.1356	11.2886	11.0921	-0.5595	-0.71252	0.043485	0.196508	0.925404	1.27072	0.046596	0.247145
NC_006526:1013534-1013	10.0928	10.1176	10.9055	10.1729	-0.02483	-0.81274	-0.05532	0.732589	0.054578	3.48495	0.130065	3.12081
NC_006526:1014552-1015	9.62864	10.2132	9.35002	9.94152	-0.58456	0.278618	0.271677	-0.5915	3.43171	1.42122	1.37553	3.47423
NC_006526:1017261-1017	10.0019	9.90038	9.87379	10.3413	0.101554	0.128144	-0.4409	-0.46749	0.108911	0.141136	0.629181	0.678876
NC_006526:1019007-1019	10.4395	10.2617	10.4105	10.2841	0.177774	0.029004	-0.02242	0.126346	0.263617	0.03587	0.027489	0.176631
NC_006526:102187-10260	9.39045	9.57101	11.5714	10.8486	-0.18056	-2.18098	-1.27759	0.722833	0.610422	8.32989	5.77348	3.43023
NC_006526:1021905-1022	10.5155	10.9881	10.4269	10.3816	-0.47258	0.088585	0.606489	0.045325	1.69512	0.204129	2.30591	0.095946
NC_006526:1024329-1024	11.0538	11.1918	11.6997	10.8016	-0.13801	-0.64588	0.390216	0.898089	0.125685	0.821202	0.429137	1.2656
NC_006526:1025314-1025	9.70846	9.50183	10.3907	9.58986	0.206633	-0.68227	-0.08803	0.800872	0.711686	3.16918	0.245017	3.74605
NC_006526:1026885-1027	10.1558	10.369	10.8173	10.6429	-0.21323	-0.66148	-0.27386	0.174388	0.629126	2.65984	0.872302	0.486046
NC_006526:1027812-1028	9.65595	9.84833	9.49106	9.25285	-0.19238	0.164894	0.59548	0.238204	0.647327	0.53067	2.72065	0.855717
NC_006526:1028368-1029	10.3719	10.4142	10.1994	10.2099	-0.04228	0.172495	0.204321	-0.01045	0.061424	0.299295	0.368285	0.014468
NC_006526:1029810-1030	10.0755	10.0564	9.50212	8.93342	0.019112	0.573376	1.12297	0.568706	0.031407	1.69996	3.69181	1.68243
NC_006526:1030419-1031	11.7933	11.8028	11.2945	10.7464	-0.00952	0.498776	1.0564	0.548105	0.007987	0.610768	1.62517	0.690279
NC_006526:1031487-1031	10.328	10.7354	11.5661	11.4913	-0.40736	-1.23808	-0.75587	0.074853	0.768234	3.08652	1.7185	0.100551
NC_006526:1032440-1032	10.7698	11.2169	11.771	11.7726	-0.44708	-1.0012	-0.55574	-0.00162	0.612741	1.74978	0.813593	0.001514
NC_006526:1034339-1034	9.77515	9.75581	9.7769	9.79328	0.01934	-0.00175	-0.03747	-0.01639	0.04036	0.0035	0.081368	0.033974
NC_006526:1035574-1036	10.7065	10.5493	10.6923	10.1639	0.157241	0.014179	0.38533	0.528392	0.420154	0.028791	1.34353	2.00642
NC_006526:103617-10421	9.64745	9.67409	10.492	10.0896	-0.02664	-0.84453	-0.41549	0.402404	0.09781	5.57984	2.81236	2.71214
NC_006526:1036837-1037	9.96947	9.7251	10.0738	9.69273	0.244376	-0.10435	0.032372	0.381099	1.16944	0.389345	0.099765	2.06207
NC_006526:1037810-1038	9.77406	10.0565	10.0493	10.1197	-0.28246	-0.27521	-0.06314	-0.07039	0.775491	0.749577	0.125892	0.142199
NC_006526:1038989-1039	10.8412	11.6387	10.8217	10.5909	-0.7975	0.019513	1.04781	0.230803	2.90232	0.036202	3.86996	0.604635
NC_006526:1039805-1040	10.6418	11.4218	10.0825	9.58317	-0.77997	0.559311	1.83865	0.499362	2.6836	1.79779	6.0667	1.55681
NC_006526:1042172-1042	11.9333	12.295	11.943	10.9558	-0.36172	-0.00967	1.3393	0.987255	0.404173	0.008093	2.17483	1.4838
NC_006526:104254-10472	10.1635	10.7261	10.5794	10.818	-0.56256	-0.41585	-0.0919	-0.23861	2.77449	1.93675	0.281364	0.945326
NC_006526:1042986-1043	10.898	11.5104	10.7634	10.0531	-0.61232	0.13461	1.45729	0.710355	1.44042	0.211954	3.94099	1.7415
NC_006526:1043984-1044	11.1479	11.6387	10.756	10.1893	-0.49079	0.391885	1.44939	0.56672	1.078	0.802129	3.91643	1.30126
NC_006526:1044793-1045	9.84484	10.2079	9.52319	9.35036	-0.36308	0.321655	0.857566	0.172827	1.4277	1.21955	3.88516	0.542022
NC_006526:1046128-1046	8.91704	8.76095	8.94983	9.12478	0.156085	-0.03278	-0.36383	-0.17496	0.918513	0.135647	2.67121	1.06717
NC_006526:1047431-1047	9.38075	9.7789	10.7723	11.4369	-0.39815	-1.3916	-1.65798	-0.66453	1.12755	4.73645	5.49788	2.16522
NC_006526:1048166-1048	9.95185	10.6181	11.3235	12.0584	-0.66623	-1.37163	-1.44029	-0.7349	2.25049	4.7999	5.00892	2.52752
NC_006526:1049652-1050	9.64466	9.41654	9.42201	9.68284	0.228117	0.222646	-0.2663	-0.26083	0.890672	0.862722	1.09154	1.06219
NC_006526:1052009-1053	9.42238	9.26746	8.97908	8.96359	0.154919	0.443296	0.303865	0.015489	0.289243	1.10685	0.674683	0.023435
NC_006526:1055969-1056	10.0863	9.59871	10.361	10.3607	0.487625	-0.27465	-0.76198	0.000297	0.69715	0.3367	1.25159	0.000279
NC_006526:1056764-1057	10.0218	10.4314	10.9694	11.1628	-0.40962	-0.94758	-0.73135	-0.19339	1.75033	4.4359	3.43724	0.65884
NC_006526:1057904-1058	10.3401	11.0527	11.6931	12.0095	-0.71266	-1.35304	-0.95678	-0.3164	1.81508	3.77039	2.59151	0.631541
NC_006526:1058538-1059	10.4662	10.7653	11.4768	11.2487	-0.29917	-1.01067	-0.48337	0.228138	0.656847	3.03834	1.23154	0.463935
NC_006526:1059234-1059	10.0706	9.96445	10.7932	10.2838	0.106137	-0.72265	-0.31935	0.509441	0.156226	1.72026	0.59412	1.09417
NC_006526:105958-10651	8.63191	8.81669	8.68421	8.77696	-0.18478	-0.0523	0.039734	-0.09275	2.63947	0.527525	0.373217	1.11362
NC_006526:1060906-1061	9.7989	9.84343	10.0288	10.2572	-0.04453	-0.22986	-0.41373	-0.22841	0.182974	1.44022	2.94132	1.42848
NC_006526:1062212-1062	11.3981	11.3982	11.5785	11.1659	-0.0001	-0.18044	0.232317	0.412654	0.000111	0.250112	0.339482	0.703686
NC_006526:1063266-1063	11.2892	11.5425	11.5383	10.9749	-0.25332	-0.24909	0.567587	0.563352	0.357501	0.350147	1.00819	0.998313
NC_006526:1064983-1065	10.2466	10.9722	10.0787	10.165	-0.72555	0.167899	0.807167	-0.08628	1.69416	0.261636	1.93655	0.121555
NC_006526:1066097-1066	9.9078	10.4793	9.69955	9.61769	-0.57149	0.208249	0.861592	0.081855	1.79356	0.484204	2.92429	0.157654
NC_006526:1068747-1069	9.87448	10.0457	10.2717	10.208	-0.17126	-0.39721	-0.16228	0.063667	0.399406	1.18611	0.373534	0.124642
NC_006526:1071952-1072	9.94005	10.682	9.7166	9.24841	-0.74197	0.223456	1.43362	0.468188	4.47754	1.11162	7.47219	2.79121
NC_006526:1072490-1073	9.21005	9.59434	9.10936	9.05877	-0.3843	0.100688	0.535571	0.050587	3.23244	0.603874	4.49708	0.256467
NC_006526:107283-10784	9.15247	9.29538	9.09626	9.16776	-0.14291	0.056216	0.127617	-0.07151	0.476084	0.15542	0.412821	0.205016
NC_006526:1073309-1073	9.59616	9.4601	10.0224	10.0312	0.136059	-0.42624	-0.57107	-0.00877	0.342905	1.49374	2.15574	0.017265
NC_006526:1073998-1074	10.7869	10.7571	12.1647	12.3344	0.029802	-1.37781	-1.57731	-0.1697	0.03225	2.94062	3.40316	0.213979
NC_006526:1075289-1075	9.60108	10.4306	8.90834	8.93004	-0.82953	0.69274	1.50056	-0.02171	3.6451	3.01113	6.14974	0.048528
NC_006526:1075983-1076	11.1519	12.3323	10.7257	10.9849	-1.18034	0.426238	1.34737	-0.25921	3.25056	0.924346	3.72977	0.484856
NC_006526:1076926-1078	11.5542	12.6139	11.5184	11.6896	-1.05974	0.035767	0.924348	-0.17116	2.61556	0.046021	2.2261	0.260896
NC_006526:1078620-1079	10.1816	10.6154	9.98456	10.4902	-0.43379	0.197047	0.125183	-0.50566	1.81115	0.649092	0.364973	2.18796
NC_006526:1079187-1080	10.4345	10.642	10.6336	10.5829	-0.20754	-0.19913	0.059169	0.050764	0.202415	0.192918	0.050881	0.043323
NC_006526:1082755-1083	10.065	9.98156	9.61609	9.6189	0.083426	0.448896	0.362663	-0.00281	0.172234	1.4198	1.07475	0.004974
NC_006526:1084541-1084	11.9655	12.305	12.0676	12.0304	-0.33947	-0.10207	0.274609	0.037202	0.369174	0.092001	0.284898	0.031633
NC_006526:1085003-1085	11.4368	11.6404	10.9683	11.0901	-0.20364	0.468445	0.55031	-0.12178	0.257769	0.732837	0.905094	0.142043
NC_006526:108511-10917	8.85883	8.83579	8.95421	8.96212	0.023033	-0.09538	-0.12633	-0.00791	0.161355	0.935476	1.35165	0.050319
NC_006526:1086615-1087	11.1073	11.4514	11.1498	10.9652	-0.34406	-0.04247	0.486184	0.184596	0.611509	0.054308	0.960817	0.280726
NC_006526:1096103-1096	9.88089	10.2694	10.3711	10.1368	-0.38855	-0.49024	0.132671	0.234366	1.46645	1.96808	0.366086	0.756791
NC_006526:1097278-1097	9.6786	9.80769	9.72983	9.91304	-0.12909	-0.05123	-0.10535	-0.1832	0.456049	0.151064	0.353883	0.715312
NC_006526:1098899-1099	10.0938	10.557	11.5374	11.5886	-0.46323	-1.44363	-1.03163	-0.05123	1.17755	4.39781	3.13534	0.082443
NC_006526:110128-11131	10.8804	11.1218	11.5869	11.1943	-0.24136	-0.70644	-0.07246	0.392617	0.266183	1.04136	0.068744	0.485266
NC_006526:1101774-1102	10.1528	11.1994	10.1345	10.1786	-1.04661	0.018327	1.0208	-0.04414	3.40259	0.029806	3.31409	0.075074
NC_006526:1104894-1105	10.1061	10.7538	9.99326	9.97238	-0.64769	0.112804	0.781372	0.020878	2.30943	0.251537	2.86976	0.03926
NC_006526:1106067-1106	9.33719	9.32753	9.59328	9.43426	0.009664	-0.25609	-0.10673	0.159024	0.023651	1.01219	0.32986	0.543838
NC_006526:1108796-1109	10.2352	10.3478	10.4546	10.5696	-0.11265	-0.21947	-0.22179	-0.11497	0.236842	0.53895	0.546264	0.242634
NC_006526:1112791-1113	9.48305	9.84681	9.5694	9.7806	-0.36376	-0.08635	0.066207	-0.2112	1.68702	0.268665	0.196383	0.830959
NC_006526:1115782-1116	9.56757	9.74674	9.75727	10.0122	-0.17918	-0.18971	-0.26543	-0.2549	0.711638	0.766751	1.19153	1.13
NC_006526:1116552-1117	9.54212	9.70345	9.89032	10.2454	-0.16133	-0.3482	-0.54195	-0.35509	0.820799	2.2057	3.61905	2.25833
NC_006526:1119523-1120	10.2429	10.0498	9.54781	9.54148	0.193049	0.69504	0.508327	0.006336	0.354684	1.84569	1.23545	0.008948
NC_006526:1122084-1122	10.6167	10.9478	10.6445	10.5674	-0.3311	-0.02787	0.380392	0.077162	0.866645	0.04807	1.04005	0.145077
NC_006526:1122863-1123	10.3177	10.7937	10.7777	10.8146	-0.476	-0.46002	-0.02085	-0.03684	0.779497	0.745439	0.022475	0.040455
NC_006526:112389-11291	9.61366	9.69508	9.36239	9.46073	-0.08142	0.251271	0.234346	-0.09834	0.236375	0.979233	0.893475	0.296335
NC_006526:1124392-1125	10.2622	10.4648	10.3894	10.4863	-0.20266	-0.12718	-0.02142	-0.0969	0.509444	0.28568	0.039753	0.206909
NC_006526:1126003-1126	9.96325	10.2441	10.049	9.93038	-0.28087	-0.08578	0.31373	0.11864	0.635805	0.150634	0.734273	0.218943
NC_006526:1126610-1127	10.5092	10.6091	11.771	11.4806	-0.0999	-1.26184	-0.8715	0.29044	0.092063	2.05421	1.28335	0.313199
NC_006526:1128200-1128	9.18175	8.99606	10.1316	9.97433	0.185691	-0.94987	-0.97827	0.157289	0.324585	2.58482	2.67402	0.265528
NC_006526:1128951-1129	9.34509	9.31203	9.74073	9.39611	0.033059	-0.39565	-0.08408	0.344628	0.099554	2.09899	0.290434	1.76854
NC_006526:112986-11479	9.7268	9.39718	9.54462	9.59647	0.329629	0.182179	-0.19929	-0.05184	1.60239	0.73883	0.831001	0.158481
NC_006526:1130176-1130	10.2226	10.4335	11.2579	10.7215	-0.21095	-1.03527	-0.28793	0.536388	1.22454	6.54258	1.82607	3.71706
NC_006526:1131806-1132	10.1723	10.4291	12.3655	11.9608	-0.25677	-2.19315	-1.53168	0.404696	0.754762	7.42957	5.73923	1.36993
NC_006526:1136503-1136	10.2336	10.5865	11.8958	11.5603	-0.35286	-1.6622	-0.97388	0.335458	0.31485	2.27772	1.15701	0.296089
NC_006526:1137254-1137	9.9062	9.8385	9.79824	9.60694	0.067704	0.107962	0.231557	0.1913	0.168788	0.29219	0.766464	0.597902
NC_006526:1137980-1139	10.5814	10.5158	10.5822	10.4119	0.065641	-0.00083	0.103877	0.17035	0.108072	0.001233	0.181226	0.325947
NC_006526:1142869-1143	10.021	10.7629	10.0875	10.071	-0.74191	-0.06654	0.691863	0.016491	2.14853	0.109903	1.97233	0.025121
NC_006526:1144352-1144	10.1962	10.9418	10.1731	10.381	-0.7456	0.023177	0.560854	-0.20792	2.62167	0.042312	1.86081	0.513779
NC_006526:1146215-1146	10.0457	10.4726	10.661	11.0262	-0.42693	-0.61533	-0.55361	-0.36521	1.30703	2.07813	1.8231	1.06548
NC_006526:1146906-1147	9.17325	9.12766	9.23005	9.37102	0.04559	-0.0568	-0.24336	-0.14097	0.134368	0.172418	1.05576	0.518398
NC_006526:1148507-1149	9.97031	10.4114	11.2467	10.8669	-0.44108	-1.27642	-0.45553	0.379813	0.920968	3.39582	0.960818	0.756923
NC_006526:1149237-1149	9.88167	10.5229	11.3348	10.5971	-0.64119	-1.45318	-0.0743	0.737693	1.64502	4.15543	0.115105	1.96173
NC_006526:1150149-1150	9.37523	9.45183	9.66794	9.28562	-0.0766	-0.29271	0.166206	0.382317	0.374858	2.09969	1.01649	2.87158
NC_006526:1151550-1152	8.95676	8.95877	9.07705	9.23428	-0.00201	-0.12029	-0.27551	-0.15723	0.009207	0.874424	2.50652	1.24265
NC_006526:1153120-1153	9.77824	9.95005	10.0184	10.3489	-0.17181	-0.24014	-0.3988	-0.33048	0.369024	0.563162	1.09227	0.853288
NC_006526:115352-11577	10.4561	9.3886	10.0018	9.81779	1.06751	0.454333	-0.42919	0.183988	6.04748	2.68085	2.51007	0.855014
NC_006526:1154425-1154	10.6225	11.225	11.533	11.7862	-0.60251	-0.91047	-0.56117	-0.25321	1.42095	2.37743	1.2957	0.460404
NC_006526:1155356-1155	9.81532	10.7271	12.0574	11.5023	-0.91179	-2.24208	-0.77515	0.555141	3.17921	6.9823	2.65311	1.77254
NC_006526:1157297-1157	11.2289	12.6736	13.3142	13.0694	-1.44463	-2.0853	-0.39582	0.244857	2.98294	4.33887	0.581638	0.318273
NC_006526:1157831-1158	12.5883	13.5908	13.5884	13.4082	-1.00255	-1.00018	0.182612	0.180239	2.58545	2.57836	0.297903	0.293222
NC_006526:1158896-1160	11.0838	11.6777	11.5525	11.4323	-0.59383	-0.46861	0.245393	0.12017	1.42343	1.04477	0.451468	0.190426
NC_006526:1160566-1161	10.0436	11.0095	9.74094	9.45875	-0.96591	0.302648	1.55075	0.282195	4.34541	1.12229	6.43229	1.02377
NC_006526:1161531-1162	11.16	11.477	10.7105	10.1181	-0.31696	0.44944	1.3589	0.592503	0.63974	1.01046	3.81788	1.44963
NC_006526:1162852-1163	11.485	12.0962	12.0442	11.7164	-0.61122	-0.55913	0.379806	0.327723	1.30346	1.16029	0.698718	0.577168
NC_006526:1166757-1167	11.0099	11.7336	11.3732	11.1832	-0.72371	-0.3633	0.550439	0.19003	1.77673	0.724748	1.24977	0.318965
NC_006526:1171833-1172	11.0385	11.5669	10.7267	10.8072	-0.52846	0.311775	0.759687	-0.08055	1.45132	0.727515	2.28432	0.140171
NC_006526:1172893-1173	12.2614	12.3346	12.0787	12.0368	-0.07324	0.182685	0.297888	0.041965	0.088424	0.249088	0.453647	0.048797
NC_006526:1173753-1174	10.9972	10.5431	10.8796	11.316	0.454054	0.117594	-0.7729	-0.43644	0.594462	0.118119	1.19204	0.56493
NC_006526:1175094-1175	10.5687	10.3524	10.4306	10.5705	0.216251	0.138052	-0.21808	-0.13988	0.398698	0.231243	0.40291	0.234866
NC_006526:1176786-1177	11.1524	11.2348	10.7866	10.7308	-0.08244	0.365819	0.504036	0.055781	0.130249	0.798625	1.21633	0.084745
NC_006526:1178255-1178	9.95665	10.392	10.0716	10.2879	-0.43539	-0.11496	0.104144	-0.21629	1.1277	0.210818	0.187924	0.454588
NC_006526:117862-11858	10.5482	9.75827	10.045	9.5086	0.789928	0.503205	0.249674	0.536398	3.53632	2.12423	0.862101	2.29443
NC_006526:1179870-1180	9.36572	9.08892	9.23228	9.40541	0.276802	0.133448	-0.31648	-0.17313	1.59278	0.614805	1.88637	0.863481
NC_006526:1180801-1181	9.58	9.48899	9.35169	9.4698	0.091012	0.228309	0.019192	-0.11811	0.644149	2.1133	0.100824	0.905605
NC_006526:1181943-1182	9.55099	9.98037	9.54212	9.53003	-0.42938	0.00887	0.450332	0.012086	1.25062	0.015072	1.33072	0.020663
NC_006526:1184116-1184	9.6171	10.0843	9.40692	9.44601	-0.46723	0.210173	0.638323	-0.03908	3.47135	1.33742	4.69524	0.163491
NC_006526:1185176-1185	10.2694	10.883	10.2847	10.773	-0.61363	-0.01531	0.109971	-0.48834	2.27497	0.029715	0.256388	1.71633
NC_006526:1186562-1187	9.56818	10.3399	9.87525	10.1281	-0.77177	-0.30708	0.211792	-0.2529	4.64175	1.67836	1.03634	1.30724
NC_006526:118979-11953	10.4887	9.2282	10.5525	9.75523	1.26052	-0.06379	-0.52703	0.797277	4.20408	0.115361	1.55987	2.5912
NC_006526:1196484-1197	11.0953	12.1782	11.2701	11.7764	-1.08291	-0.17484	0.401827	-0.50625	2.115	0.211049	0.587621	0.793599
NC_006526:1198095-1198	10.7362	11.4011	11.1682	11.2907	-0.6649	-0.43191	0.110434	-0.12255	1.41278	0.802994	0.150861	0.169855
NC_006526:1199585-1200	9.93534	10.5311	9.91921	10.3117	-0.59572	0.016125	0.219346	-0.3925	2.83867	0.039393	0.806276	1.71988
NC_006526:1200681-1201	9.74581	10.8364	9.64849	10.377	-1.09062	0.097317	0.459425	-0.72851	3.19663	0.16104	1.10874	2.00219
NC_006526:120081-12104	9.44809	9.0221	9.12093	8.92787	0.42599	0.327165	0.094238	0.193062	1.82048	1.29809	0.265424	0.650626
NC_006526:1201690-1202	10.4816	10.867	10.7108	10.8181	-0.38543	-0.2292	0.048926	-0.1073	0.966491	0.492022	0.081327	0.195548
NC_006526:1203628-1204	10.3811	11.2096	10.8731	11.0022	-0.82845	-0.49197	0.207388	-0.12909	2.79141	1.47771	0.480291	0.267584
NC_006526:1205392-1206	10.5	10.9061	10.9275	11.0942	-0.40618	-0.42754	-0.18809	-0.16672	0.573359	0.612559	0.222023	0.192865
NC_006526:1208405-1208	10.1048	10.5329	10.5322	10.8063	-0.42812	-0.42736	-0.27334	-0.2741	1.18371	1.18097	0.657533	0.659905
NC_006526:1209229-1209	11.0309	10.9993	11.439	11.4105	0.031622	-0.40809	-0.41116	0.028552	0.03746	0.706591	0.71353	0.033692
NC_006526:1210267-1210	12.7605	13.3709	13.0578	13.1611	-0.61045	-0.29731	0.209787	-0.10335	1.8822	0.739839	0.472047	0.199757
NC_006526:1211809-1212	12.4465	13.204	12.7524	12.396	-0.75747	-0.30589	0.807999	0.356419	2.21841	0.690081	2.39623	0.842832
NC_006526:1213089-1213	10.3111	11.2799	10.8952	10.9025	-0.96884	-0.58414	0.377357	-0.00734	2.9121	1.58158	0.894418	0.010942
NC_006526:121407-12203	8.90658	8.79753	8.6306	8.60177	0.109049	0.275976	0.19576	0.028833	0.532497	1.77912	1.14236	0.109924
NC_006526:1214316-1215	10.8771	11.0559	11.3427	11.1356	-0.17879	-0.46562	-0.07976	0.207059	0.299359	1.01522	0.117628	0.358241
NC_006526:1218363-1218	9.63547	9.92733	10.208	9.96669	-0.29187	-0.57256	-0.03935	0.241344	1.61561	3.54975	0.134141	1.26387
NC_006526:1219672-1220	9.84951	10.1404	9.81241	9.30933	-0.29093	0.037093	0.831106	0.50308	0.805291	0.070366	2.99981	1.64481
NC_006526:1220360-1221	9.80047	10.0054	9.73626	9.57185	-0.20496	0.06421	0.43358	0.164407	0.671807	0.162719	1.78091	0.505705
NC_006526:1222066-1222	9.01283	9.16558	9.54928	9.23422	-0.15275	-0.53645	-0.06864	0.315064	0.645436	3.1234	0.238743	1.6589
NC_006526:1222921-1223	9.49455	9.44772	10.1243	10.3387	0.046827	-0.62975	-0.89099	-0.21441	0.123508	3.01684	4.2992	0.78179
NC_006526:1224271-1224	9.68583	9.90107	10.091	10.0534	-0.21524	-0.40518	-0.15235	0.037585	1.57777	3.33471	1.00604	0.176167
NC_006526:122468-12305	8.69751	8.67138	8.72413	8.81779	0.026127	-0.02662	-0.1464	-0.09366	0.241338	0.246753	2.15055	1.21955
NC_006526:1224963-1225	10.3405	10.8928	10.8867	10.7703	-0.55229	-0.54617	0.122494	0.116374	1.93706	1.91044	0.282657	0.265778
NC_006526:1226272-1226	10.1283	10.6017	10.4771	10.0434	-0.47342	-0.34873	0.558322	0.433627	2.57929	1.78074	3.10471	2.32644
NC_006526:1227475-1229	10.1373	10.6007	10.9047	10.4506	-0.46339	-0.7674	0.150054	0.454067	1.75634	3.18252	0.408597	1.71183
NC_006526:1229608-1230	8.8035	8.89456	8.8886	9.11592	-0.09106	-0.08509	-0.22136	-0.22733	0.414324	0.380766	1.31045	1.35653
NC_006526:1230667-1231	9.12366	9.00013	8.90099	8.84947	0.123532	0.222669	0.150659	0.051522	0.442386	0.948141	0.56963	0.155496
NC_006526:123151-12365	8.9216	8.98632	8.71224	8.77448	-0.06473	0.209357	0.211842	-0.06224	0.416711	1.89825	1.9263	0.396815
NC_006526:1233556-1234	11.0505	10.601	9.99576	9.60375	0.449549	1.05477	0.997231	0.392007	0.636468	1.92435	1.79411	0.533505
NC_006526:1235369-1235	9.44535	9.39754	10.3278	10.5025	0.047815	-0.88243	-1.10494	-0.1747	0.123759	4.18394	5.12363	0.584349
NC_006526:1237055-1237	9.41639	9.62279	10.1252	10.4253	-0.2064	-0.70883	-0.80255	-0.30012	0.530013	2.565	2.95312	0.861976
NC_006526:1237812-1238	9.23307	9.42441	9.35667	9.36115	-0.19134	-0.12361	0.063257	-0.00448	2.28863	1.32128	0.55094	0.027939
NC_006526:1239460-1240	11.5957	11.5253	12.5026	12.0947	0.070398	-0.90691	-0.56945	0.40785	0.056615	1.18153	0.642283	0.419465
NC_006526:123960-12445	9.1354	9.18981	8.88092	8.93524	-0.05441	0.254475	0.254574	-0.05432	0.208289	1.46438	1.46511	0.207846
NC_006526:1241696-1243	9.6779	9.77433	9.55931	9.34042	-0.09643	0.118592	0.433915	0.218891	0.234014	0.299767	1.58278	0.647831
NC_006526:1244601-1245	10.8027	11.1947	11.5476	11.2122	-0.39195	-0.74491	-0.01752	0.335438	0.655198	1.51636	0.020018	0.535987
NC_006526:1245803-1246	10.6481	11.0329	11.4088	11.0849	-0.38479	-0.76072	-0.05199	0.323949	1.06516	2.51534	0.094302	0.849578
NC_006526:12463-13206	9.72017	11.9513	10.0276	10.0319	-2.23111	-0.30746	1.91942	-0.00423	10.4032	2.01214	9.63893	0.014571
NC_006526:1246653-1247	10.239	10.4345	10.8817	10.9055	-0.19546	-0.64273	-0.47105	-0.02378	0.539597	2.47849	1.69456	0.048282
NC_006526:1247658-1249	12.6258	13.2005	12.5711	12.3211	-0.57471	0.054647	0.87933	0.24997	0.797359	0.051122	1.39192	0.27866
NC_006526:124770-12537	9.08773	9.47087	8.94222	9.16707	-0.38314	0.145512	0.303805	-0.22484	2.24484	0.645371	1.68456	1.1412
NC_006526:1249442-1249	10.4662	10.3489	10.0972	9.71686	0.117285	0.368983	0.632051	0.380354	0.175407	0.717988	1.45214	0.747019
NC_006526:1250517-1251	10.1819	10.3719	10.4258	10.1895	-0.19001	-0.24384	0.182458	0.236292	0.455774	0.627191	0.433071	0.602191
NC_006526:1251210-1251	10.6938	10.9836	10.9769	10.7954	-0.28979	-0.28302	0.188268	0.181491	0.469475	0.455632	0.275663	0.263805
NC_006526:1253119-1253	9.93209	9.23159	9.38148	9.45529	0.700498	0.550616	-0.22369	-0.07381	1.43702	1.04948	0.330662	0.092356
NC_006526:1254796-1255	9.42417	9.89217	9.2984	9.42141	-0.468	0.125766	0.470766	-0.12301	1.66469	0.30814	1.67717	0.299946
NC_006526:1256258-1256	10.2544	10.5663	10.6217	10.954	-0.31188	-0.36733	-0.38775	-0.33229	0.98573	1.22179	1.31112	1.07138
NC_006526:1258259-1258	9.66033	9.74188	9.89092	10.145	-0.08155	-0.23059	-0.40309	-0.25405	0.293029	1.10513	2.2476	1.25453
NC_006526:1258922-1259	8.97534	9.1614	9.60933	9.85826	-0.18606	-0.63399	-0.69686	-0.24893	0.959128	4.1283	4.511	1.40369
NC_006526:1260182-1261	9.51121	9.76668	10.5522	10.7773	-0.25546	-1.04099	-1.01064	-0.22511	0.467558	2.78728	2.69507	0.398832
NC_006526:1261879-1262	10.1689	10.4112	11.0396	10.5712	-0.24229	-0.87072	-0.15994	0.468487	0.423571	2.19492	0.254832	0.993582
NC_006526:126226-12678	9.18939	9.44823	9.24886	9.4444	-0.25885	-0.05947	0.003833	-0.19554	2.49649	0.381757	0.018856	1.77445
NC_006526:1263035-1263	11.3004	11.7944	11.7225	11.7441	-0.49402	-0.4221	0.05034	-0.02159	0.76102	0.620087	0.052964	0.021997
NC_006526:1265107-1266	9.80734	9.85544	9.65897	9.55614	-0.0481	0.148373	0.299297	0.102828	0.107199	0.399905	0.988873	0.255651
NC_006526:1266839-1267	8.89143	9.19346	8.81856	8.83103	-0.30203	0.072868	0.362436	-0.01246	1.93042	0.311924	2.40785	0.043577
NC_006526:1267572-1268	9.12795	9.05951	8.79169	8.79648	0.068444	0.336264	0.263024	-0.0048	0.288386	2.19616	1.6177	0.016259
NC_006526:1268290-1268	10.3449	10.1562	9.79349	9.71705	0.188638	0.551374	0.439177	0.076441	0.298399	1.17719	0.873153	0.105462
NC_006526:1271858-1272	9.72123	9.90696	10.4625	9.73665	-0.18573	-0.74128	0.170315	0.725864	0.294528	1.73528	0.265353	1.68973
NC_006526:127216-12768	10.075	10.1306	10.5365	10.526	-0.05562	-0.46145	-0.39533	0.010503	0.109602	1.47782	1.20881	0.018967
NC_006526:1272300-1272	9.55501	9.63449	10.0407	9.46339	-0.07947	-0.48574	0.171093	0.577361	0.20847	2.05434	0.533031	2.52624
NC_006526:1273201-1274	8.89487	9.10213	9.10379	8.89297	-0.20727	-0.20892	0.209163	0.210814	0.720517	0.728017	0.729142	0.736667
NC_006526:1276051-1276	8.6568	9.59355	8.64674	8.67798	-0.93675	0.010062	0.91557	-0.03124	3.53863	0.018763	3.45565	0.060824
NC_006526:127761-12850	9.21242	9.38566	9.33703	9.47545	-0.17324	-0.1246	-0.08979	-0.13843	0.793224	0.517573	0.343221	0.592412
NC_006526:1278073-1278	8.84258	9.61349	8.76053	8.70446	-0.77091	0.082045	0.909025	0.056068	1.92785	0.120473	2.35544	0.079418
NC_006526:1278796-1279	8.74913	9.58018	8.86409	8.7522	-0.83106	-0.11497	0.827988	0.111897	2.6986	0.22424	2.68721	0.217222
NC_006526:1280015-1280	9.15296	9.67823	9.15357	9.18955	-0.52526	-0.00061	0.488682	-0.03598	2.18066	0.001286	1.99656	0.082967
NC_006526:1280682-1281	9.66195	9.84114	9.36467	9.39492	-0.17919	0.297286	0.446219	-0.03025	0.947311	1.82504	2.95511	0.109198
NC_006526:1282483-1282	10.3039	10.5224	10.8218	10.4073	-0.21852	-0.51786	0.115088	0.414428	0.426982	1.30795	0.196827	0.976825
NC_006526:1283579-1284	11.1666	11.7194	11.5366	11.5288	-0.55282	-0.36998	0.190653	0.007821	1.13617	0.671201	0.291594	0.009533
NC_006526:1285366-1285	9.59473	10.1788	10.0925	9.71727	-0.58408	-0.49776	0.461539	0.375218	6.73204	5.98477	5.641	4.73638
NC_006526:1286363-1286	9.21178	9.3535	9.83014	9.76819	-0.14171	-0.61835	-0.41469	0.061947	1.22906	6.0084	4.27523	0.4204
NC_006526:128798-12921	10.4461	11.1899	11.2513	11.7853	-0.74387	-0.80521	-0.59536	-0.53402	2.23843	2.45949	1.69941	1.4789
NC_006526:1288005-1288	9.28585	9.25877	9.32105	9.16847	0.027078	-0.0352	0.090296	0.152576	0.126423	0.17008	0.532538	1.05524
NC_006526:1289665-1290	9.81298	10.2478	9.92926	10.0944	-0.43484	-0.11628	0.15343	-0.16513	2.20667	0.405228	0.576105	0.633469
NC_006526:1291231-1292	9.2094	9.25254	9.41752	9.48753	-0.04315	-0.20813	-0.23498	-0.07	0.194574	1.41325	1.65152	0.346881
NC_006526:1292678-1293	10.2547	10.1728	10.3404	10.0704	0.081854	-0.08571	0.102441	0.270001	0.16127	0.169973	0.208933	0.694
NC_006526:1293974-1295	11.8496	12.2189	11.6816	11.7028	-0.36935	0.168017	0.516166	-0.0212	0.49583	0.19048	0.764141	0.020711
NC_006526:1296081-1296	9.59417	9.48799	9.86549	9.57738	0.106174	-0.27132	-0.08938	0.288108	0.475219	1.60829	0.382864	1.73572
NC_006526:129775-13024	10.1762	10.7771	10.856	11.3448	-0.60089	-0.67986	-0.56772	-0.48875	2.00789	2.33193	1.87136	1.54813
NC_006526:1299176-1299	10.8902	10.6776	12.6021	11.8505	0.212562	-1.71198	-1.17288	0.751659	0.262713	3.51161	2.3002	1.3148
NC_006526:1299791-1300	9.85472	9.90079	10.4972	10.1008	-0.04607	-0.64249	-0.20005	0.396373	0.133341	3.3772	0.797721	1.93431
NC_006526:1301328-1302	10.7585	11.0988	10.1751	9.98348	-0.34031	0.583413	1.11534	0.19161	1.13251	2.24541	4.48222	0.535278
NC_006526:1302845-1303	10.5175	10.5599	11.4895	10.6978	-0.04239	-0.97199	-0.13782	0.791772	0.052216	2.22711	0.190673	1.72852
NC_006526:1305005-1306	8.95415	8.91126	8.65939	8.67762	0.042884	0.294755	0.23364	-0.01823	0.198546	2.25166	1.68919	0.076487
NC_006526:1307276-1307	11.5799	11.0275	11.687	11.9378	0.552339	-0.10715	-0.91025	-0.25077	0.962329	0.129112	1.8371	0.349516
NC_006526:1308596-1309	11.9701	11.7215	12.231	12.1793	0.248594	-0.26089	-0.45783	0.051658	0.61329	0.652885	1.36313	0.095188
NC_006526:1309844-1310	9.57179	9.75324	9.77598	9.6634	-0.18144	-0.20419	0.08984	0.112586	1.10487	1.28947	0.443897	0.591981
NC_006526:1312898-1313	10.0509	10.3338	10.2253	10.3232	-0.28298	-0.17439	0.010584	-0.098	0.795108	0.426568	0.019416	0.212096
NC_006526:131432-13186	9.81668	10.0019	10.364	10.5712	-0.18518	-0.54728	-0.56933	-0.20722	0.584548	2.35183	2.46409	0.6762
NC_006526:1316132-1316	10.3105	9.84195	9.95139	9.85586	0.468537	0.35909	-0.01392	0.09553	1.15149	0.811942	0.020467	0.159339
NC_006526:1317251-1317	9.77879	9.64242	9.28462	9.43688	0.13637	0.494171	0.205542	-0.15226	0.255898	1.31902	0.422759	0.292114
NC_006526:1318138-1318	9.20945	9.43876	9.26777	9.43884	-0.22931	-0.05831	-8.42e-05	-0.17108	1.20609	0.214234	0.000256	0.821024
NC_006526:1319119-1319	10.7709	11.3477	11.3698	11.5531	-0.57682	-0.59894	-0.2054	-0.18328	1.37574	1.4444	0.362749	0.315412
NC_006526:1319679-1320	11.0096	11.0264	11.6017	11.4355	-0.01684	-0.59214	-0.40915	0.166153	0.020017	1.18518	0.729715	0.236795
NC_006526:1320978-1321	9.93335	10.2676	9.57239	9.53506	-0.33429	0.360957	0.732579	0.037332	1.37153	1.51445	3.48964	0.09461
NC_006526:1322794-1323	9.60784	9.52458	9.68937	9.52679	0.083257	-0.08154	-0.00221	0.162585	0.28018	0.273234	0.005941	0.648213
NC_006526:1323333-1323	9.69791	9.73667	10.0707	10.4178	-0.03877	-0.37278	-0.68117	-0.34716	0.102683	1.65464	3.36142	1.5106
NC_006526:1324829-1325	10.0736	10.4249	10.3986	10.4226	-0.35137	-0.32503	0.002383	-0.02396	1.20353	1.08666	0.00475	0.050123
NC_006526:1327538-1328	10.41	10.6582	10.4288	10.3435	-0.24818	-0.01879	0.314628	0.085235	0.46466	0.026109	0.629664	0.130509
NC_006526:1329072-1329	10.0058	9.95567	10.0517	10.0942	0.050113	-0.04593	-0.13853	-0.04248	0.262133	0.236325	0.949834	0.215556
NC_006526:1330121-1330	9.68849	9.84474	9.56808	9.59031	-0.15625	0.120416	0.254435	-0.02223	1.17469	0.834355	2.18259	0.108324
NC_006526:1330968-1331	9.94937	10.4602	9.78944	9.66568	-0.51084	0.159935	0.794528	0.123751	1.43207	0.321709	2.47712	0.236354
NC_006526:133128-13419	9.1795	9.0216	9.10796	9.03074	0.157896	0.071539	-0.00914	0.077221	1.71423	0.611385	0.056279	0.675079
NC_006526:1331849-1332	11.165	11.8972	11.1224	11.1103	-0.73225	0.042542	0.786913	0.012122	1.69352	0.055953	1.85419	0.015285
NC_006526:1333200-1333	9.42206	9.21674	9.25855	8.96649	0.205315	0.1635	0.250251	0.292067	0.982873	0.729067	1.27401	1.55595
NC_006526:1334056-1334	10.7637	10.7693	10.4292	10.2741	-0.00556	0.334588	0.495178	0.155027	0.007331	0.654032	1.09305	0.250615
NC_006526:1334783-1335	9.61896	9.66754	9.2235	9.39797	-0.04858	0.395459	0.269565	-0.17448	0.243723	3.32409	2.14644	1.23583
NC_006526:1335877-1336	9.36641	9.59023	9.29026	9.29639	-0.22382	0.076152	0.293839	-0.00613	0.958257	0.245614	1.36847	0.016341
NC_006526:1337312-1337	10.7909	10.869	10.5402	10.2383	-0.07809	0.250706	0.630731	0.30194	0.104795	0.409673	1.35423	0.518234
NC_006526:1338805-1339	10.1599	10.1571	9.93558	9.8142	0.002807	0.224322	0.342898	0.121382	0.004852	0.555861	0.966564	0.259504
NC_006526:1341395-1341	9.85628	9.58122	10.7577	10.1691	0.275063	-0.90142	-0.58787	0.588616	0.657892	2.94208	1.76786	1.77068
NC_006526:1342029-1342	9.095	9.21636	9.62094	9.39423	-0.12136	-0.52594	-0.17788	0.226709	1.08943	5.55936	1.78536	2.40142
NC_006526:1343023-1343	10.6965	10.9499	11.0262	11.2272	-0.25336	-0.32966	-0.27733	-0.20103	0.683794	0.965384	0.769451	0.50748
NC_006526:1343704-1344	10.84	11.3749	11.614	11.5852	-0.53488	-0.77397	-0.21024	0.02885	1.1211	1.80555	0.337729	0.037059
NC_006526:1344528-1344	10.524	10.9586	11.1144	10.7832	-0.4346	-0.59036	0.175443	0.331205	0.783187	1.17088	0.250721	0.550471
NC_006526:1345357-1346	11.9992	11.8185	13.0931	12.4868	0.180672	-1.09393	-0.66825	0.606343	0.204599	1.99101	1.05704	0.930248
NC_006526:134599-13518	10.1544	10.291	9.92529	9.82631	-0.1366	0.229124	0.464695	0.098974	0.286713	0.546051	1.37428	0.195808
NC_006526:1348492-1349	9.36244	9.76448	9.4177	9.56608	-0.40204	-0.05526	0.198404	-0.14837	2.26444	0.1869	0.9176	0.627693
NC_006526:1349829-1350	10.2314	11.0378	11.1407	11.5705	-0.80641	-0.90924	-0.53269	-0.42986	2.97657	3.38802	1.82049	1.38428
NC_006526:1350711-1351	9.83463	9.76624	10.7237	10.9032	0.068381	-0.88909	-1.137	-0.17953	0.123479	2.90545	3.77067	0.383475
NC_006526:13516-13957	11.0177	11.1928	10.8048	11.2146	-0.17505	0.212928	-0.02183	-0.40981	0.266035	0.337334	0.027384	0.776195
NC_006526:1351763-1352	8.79207	9.05168	8.93934	8.86415	-0.25961	-0.14727	0.187535	0.07519	2.37989	1.16386	1.59223	0.485214
NC_006526:1352602-1353	9.39123	9.67457	9.73309	9.75495	-0.28334	-0.34186	-0.08037	-0.02185	1.96152	2.46042	0.386801	0.085912
NC_006526:1353220-1353	9.00439	9.25998	9.53581	9.55358	-0.25559	-0.53142	-0.29359	-0.01776	0.656317	1.70346	0.78641	0.03155
NC_006526:1354547-1355	8.79951	8.8923	9.41292	9.08095	-0.09279	-0.61341	-0.18865	0.33197	0.412376	4.16345	1.03199	2.12726
NC_006526:135479-13595	8.97263	9.5679	9.01737	9.1937	-0.59527	-0.04474	0.374194	-0.17634	5.84355	0.282484	3.87877	1.63463
NC_006526:1355849-1357	10.0676	9.99993	10.6146	10.4652	0.067696	-0.54702	-0.46523	0.149483	0.099585	1.27543	1.03162	0.245285
NC_006526:1357583-1358	9.42562	10.3529	10.5042	11.1626	-0.92733	-1.07857	-0.80965	-0.65841	2.88769	3.40153	2.472	1.92536
NC_006526:1360310-1360	9.74908	9.80366	9.87195	9.44821	-0.05458	-0.12287	0.355453	0.423737	0.146853	0.383769	1.51594	1.89384
NC_006526:1361334-1361	10.2076	10.4744	10.7134	10.6217	-0.26679	-0.50575	-0.14733	0.091629	0.496375	1.14152	0.239278	0.138359
NC_006526:136185-13685	9.26318	9.21165	9.65375	9.79159	0.051529	-0.39057	-0.57994	-0.13784	0.101884	1.20551	1.99763	0.316794
NC_006526:1362385-1362	10.6918	11.3338	11.1126	11.1595	-0.64196	-0.42079	0.174295	-0.04687	1.61984	0.934398	0.303982	0.068749
NC_006526:1363281-1363	10.0097	10.4812	10.4278	10.6537	-0.47147	-0.41813	-0.17251	-0.22586	1.88241	1.61779	0.51128	0.724111
NC_006526:1364155-1364	10.5761	11.3047	11.9259	11.7064	-0.72858	-1.34974	-0.40169	0.219474	1.49395	3.13197	0.685828	0.31945
NC_006526:1365172-1365	9.48844	9.71095	10.1466	10.0576	-0.22251	-0.65818	-0.34668	0.088999	0.391011	1.59012	0.688471	0.132714
NC_006526:1365992-1366	10.6343	11.5189	11.2657	11.2601	-0.88465	-0.63149	0.25885	0.005688	2.54933	1.68982	0.529726	0.008238
NC_006526:1366784-1367	11.3116	11.8482	12.3931	12.6716	-0.53662	-1.08152	-0.82339	-0.27848	1.07302	2.58904	1.86355	0.457956
NC_006526:1368068-1368	11.1375	11.0007	11.8825	11.9155	0.13676	-0.74504	-0.91478	-0.03298	0.231646	1.9914	2.54736	0.048156
NC_006526:1370349-1370	9.80773	10.2063	9.59418	9.43425	-0.39857	0.213546	0.77205	0.159936	2.23971	1.01011	4.5278	0.691517
NC_006526:1371898-1373	11.1582	11.3558	10.7294	10.5862	-0.19756	0.42883	0.769624	0.143233	0.39404	1.07204	2.25621	0.266014
NC_006526:1374872-1376	11.9867	12.4303	12.3309	12.6338	-0.44357	-0.34419	-0.20353	-0.30292	0.531517	0.385897	0.20497	0.329632
NC_006526:1377181-1377	9.99539	10.4105	10.1199	10.0753	-0.41513	-0.1245	0.335183	0.044552	1.3681	0.292523	1.03425	0.090406
NC_006526:137879-13929	12.0819	12.6852	12.1166	11.8819	-0.60334	-0.03475	0.803283	0.234699	1.01326	0.036627	1.4722	0.303559
NC_006526:1380652-1381	11.5062	12.0734	11.2123	10.8494	-0.56716	0.293916	1.224	0.36293	0.851704	0.366916	2.28152	0.477917
NC_006526:1381447-1382	10.2752	10.3789	9.72324	9.57204	-0.10373	0.551943	0.806872	0.151203	0.29431	2.46403	3.73227	0.469376
NC_006526:1382935-1383	9.91443	9.68351	10.3177	10.251	0.230924	-0.40324	-0.56749	0.066674	0.753236	1.56042	2.38183	0.16386
NC_006526:1383795-1384	9.42081	9.1465	9.92153	9.41619	0.274306	-0.50072	-0.26969	0.505341	1.0267	2.21339	1.00404	2.238
NC_006526:1385228-1386	9.58244	10.2817	12.0282	11.8339	-0.69927	-2.44573	-1.55222	0.19423	1.25446	5.08832	3.29109	0.246334
NC_006526:1386183-1386	10.3763	11.1384	12.6136	12.4667	-0.76206	-2.23732	-1.32828	0.146979	1.86023	5.67499	3.52576	0.230173
NC_006526:1387299-1387	10.9054	11.7707	11.8453	11.6379	-0.86529	-0.93991	0.132773	0.207395	2.40648	2.64997	0.225575	0.387018
NC_006526:1388171-1388	9.48809	9.19026	9.1595	9.17585	0.297829	0.328589	0.014411	-0.01635	0.953832	1.08533	0.029157	0.033217
NC_006526:1389902-1390	8.61116	8.71482	8.88802	8.64247	-0.10365	-0.27686	0.072346	0.245551	1.12264	3.65307	0.700535	3.2223
NC_006526:1391356-1392	8.57224	8.56158	8.72016	8.7096	0.010667	-0.14792	-0.14802	0.01056	0.073667	1.7856	1.78722	0.072874
NC_006526:1392746-1393	8.75367	8.80025	9.34469	9.50102	-0.04659	-0.59102	-0.70076	-0.15633	0.224871	4.78984	5.53275	1.03409
NC_006526:1393960-1394	8.53902	8.68001	8.58314	8.55801	-0.14099	-0.04412	0.121994	0.025125	1.92236	0.428517	1.60183	0.216329
NC_006526:1395520-1396	8.5569	8.63078	8.70044	8.56568	-0.07388	-0.14354	0.0651	0.13476	0.5203	1.2372	0.443116	1.13908
NC_006526:139641-14007	12.3988	13.1311	11.7858	10.9226	-0.73235	0.61293	2.20846	0.863183	1.20679	0.955365	4.34019	1.49396
NC_006526:1396636-1397	10.2588	10.6522	11.018	10.9427	-0.39337	-0.75918	-0.29052	0.075292	1.00235	2.31497	0.673854	0.131677
NC_006526:1397994-1398	9.56033	9.69938	10.9093	10.6978	-0.13906	-1.34894	-0.99844	0.211444	0.563332	6.95622	5.55841	0.973066
NC_006526:1398699-1399	10.0511	10.1858	10.9448	11.2981	-0.13464	-0.89368	-1.11233	-0.3533	0.55097	5.13453	6.11884	1.92437
NC_006526:1399590-1400	9.72391	9.67434	10.1929	10.6392	0.049563	-0.46898	-0.96481	-0.44626	0.17507	2.87617	5.72422	2.71932
NC_006526:1401416-1402	8.93848	9.14553	9.40077	9.2308	-0.20704	-0.46229	-0.08527	0.169972	1.00578	2.75172	0.323197	0.776249
NC_006526:140179-14062	10.5861	10.8516	10.6857	9.99704	-0.2656	-0.09968	0.854605	0.688687	0.929529	0.268587	3.81297	3.04105
NC_006526:1403831-1404	9.03653	9.15253	9.30939	9.17449	-0.116	-0.27286	-0.02196	0.134904	0.373952	1.12723	0.056622	0.451683
NC_006526:1404794-1405	9.90708	9.74298	9.83025	9.06024	0.164102	0.076827	0.68274	0.770015	0.630091	0.245195	3.66061	4.12293
NC_006526:1406378-1406	10.3626	10.9956	10.5475	9.96017	-0.63297	-0.18487	1.03543	0.587329	1.89992	0.388467	3.35843	1.72968
NC_006526:140862-14189	9.80891	10.0419	9.48705	9.83756	-0.23299	0.321859	0.204345	-0.35051	1.00334	1.52895	0.844466	1.70461
NC_006526:1408808-1409	9.71984	9.8242	9.61395	9.23197	-0.10436	0.105893	0.592231	0.381978	0.230907	0.234923	2.08688	1.19356
NC_006526:1409655-1410	9.33255	9.35438	9.79338	10.1006	-0.02183	-0.46084	-0.74626	-0.30726	0.059534	2.33971	3.95576	1.41003
NC_006526:1410332-1411	10.6025	11.2417	11.125	11.3736	-0.63918	-0.52255	-0.13193	-0.24857	2.51555	1.97422	0.337138	0.754371
NC_006526:1411885-1412	10.0906	10.6922	9.96382	9.78831	-0.60161	0.126817	0.90393	0.175508	2.71962	0.376107	4.169	0.56714
NC_006526:1413178-1413	9.56433	9.75774	9.4963	9.45456	-0.19341	0.068023	0.30318	0.041743	0.77418	0.210868	1.39495	0.12088
NC_006526:1414389-1414	10.8341	11.8969	11.4219	11.6457	-1.06276	-0.58772	0.251177	-0.22386	3.0086	1.46997	0.486215	0.420457
NC_006526:1415494-1416	9.63428	10.314	10.7152	10.511	-0.67974	-1.08088	-0.19694	0.204193	1.92409	3.2944	0.389508	0.407479
NC_006526:1416406-1416	10.5545	10.7457	11.7289	11.7518	-0.19118	-1.1744	-1.00603	-0.02282	0.292316	2.88609	2.41588	0.028375
NC_006526:14171-14748	11.1527	10.692	10.6058	11.1283	0.460759	0.54689	-0.43638	-0.52252	1.57784	1.95807	1.47145	1.8501
NC_006526:1417268-1417	10.2233	10.3988	11.0143	11.2285	-0.17545	-0.79097	-0.82974	-0.21423	0.458986	3.06843	3.23161	0.59234
NC_006526:1418250-1418	9.50669	9.96608	9.6714	9.79712	-0.45938	-0.1647	0.168957	-0.12572	2.79939	0.766147	0.792152	0.539866
NC_006526:1419493-1420	10.3535	10.6697	10.6401	10.893	-0.31616	-0.28656	-0.22331	-0.25291	1.15726	1.01714	0.733286	0.863183
NC_006526:1421801-1422	9.3248	9.3769	9.48127	9.43278	-0.05211	-0.15647	-0.05588	0.048491	0.242028	0.969782	0.263017	0.222319
NC_006526:1422785-1423	10.6108	10.6775	11.6786	11.5818	-0.06674	-1.06781	-0.90428	0.096795	0.087869	2.58777	2.12398	0.132397
NC_006526:1423819-1424	11.4001	11.6122	12.2179	11.9034	-0.21213	-0.81783	-0.29113	0.314571	0.356282	2.01834	0.530434	0.585905
NC_006526:142422-14296	9.5141	10.094	10.1061	10.2317	-0.57991	-0.59205	-0.13768	-0.12554	2.61068	2.67365	0.417252	0.371904
NC_006526:1424370-1425	11.9202	12.5944	12.104	12.0777	-0.67418	-0.18382	0.516622	0.026258	1.21049	0.233304	0.853474	0.02811
NC_006526:1425031-1425	10.7648	11.363	10.6627	10.7626	-0.59815	0.102183	0.600436	-0.09989	1.22507	0.137611	1.2312	0.134156
NC_006526:1426857-1427	10.1166	9.97846	10.514	10.8878	0.138131	-0.39739	-0.90935	-0.37383	0.17584	0.640916	1.87788	0.592208
NC_006526:1428684-1429	9.07079	9.14564	9.19211	9.11159	-0.07485	-0.12132	0.034048	0.080518	0.558533	1.04908	0.21229	0.613644
NC_006526:1430199-1430	9.59782	9.63426	9.80276	9.66995	-0.03644	-0.20494	-0.03569	0.13281	0.089824	0.700659	0.087804	0.402441
NC_006526:1432060-1432	9.66218	9.58063	10.0999	9.81054	0.081555	-0.43768	-0.22991	0.289322	0.211564	1.77528	0.768367	1.03904
NC_006526:1435044-1435	9.41325	9.53154	9.82375	9.76488	-0.11829	-0.4105	-0.23334	0.058872	0.852862	3.85145	2.04863	0.349512
NC_006526:143611-14419	9.68215	10.115	10.617	10.1927	-0.43286	-0.93483	-0.07765	0.424326	2.55034	5.46894	0.288314	2.49185
NC_006526:1438021-1438	9.11342	9.30674	10.0158	10.3882	-0.19332	-0.90233	-1.08143	-0.37242	0.597392	3.94093	4.67195	1.40745
NC_006526:1440809-1441	9.1245	9.44852	10.2447	10.7197	-0.32401	-1.12019	-1.27121	-0.47503	1.78475	6.27339	6.86976	2.82186
NC_006526:1441506-1442	10.0109	9.78815	11.5183	11.1818	0.2228	-1.50739	-1.3936	0.33659	0.549514	5.20921	4.86975	0.940615
NC_006526:1442091-1442	9.62208	9.3265	11.0201	10.2814	0.295584	-1.39799	-0.95492	0.738657	1.10945	6.01944	4.35924	3.37804
NC_006526:144291-14469	10.3357	10.9461	11.661	11.0501	-0.61038	-1.32527	-0.10403	0.610866	1.09963	2.87844	0.125146	1.10078
NC_006526:1443241-1443	10.2166	9.94104	10.4809	10.3645	0.275571	-0.26425	-0.42345	0.116362	0.607598	0.575581	1.06575	0.210043
NC_006526:1446164-1446	11.3939	11.5968	11.47	10.6711	-0.20295	-0.07605	0.925793	0.798894	0.234328	0.077741	1.61298	1.33384
NC_006526:1448433-1449	10.6195	11.1112	10.9244	10.6338	-0.49171	-0.3049	0.47745	0.290642	0.930047	0.499983	0.894758	0.470469
NC_006526:1449895-1450	10.1705	10.4015	10.1071	9.84032	-0.23108	0.063343	0.56121	0.266792	0.893257	0.179217	2.73246	1.07895
NC_006526:1450504-1450	10.7058	11.002	10.9582	10.6282	-0.29618	-0.2524	0.37381	0.330028	0.506947	0.414173	0.68435	0.582372
NC_006526:1453056-1453	11.1018	11.2484	11.5056	11.1732	-0.14653	-0.40377	0.075127	0.332363	0.161422	0.550515	0.077103	0.429947
NC_006526:1453514-1454	10.0122	10.2339	10.1083	9.99311	-0.22164	-0.09611	0.240757	0.115224	0.653547	0.231515	0.727888	0.287509
NC_006526:1454546-1455	9.76852	10.0394	9.24828	9.48093	-0.27083	0.520239	0.558424	-0.23265	0.683008	1.60149	1.75216	0.561101
NC_006526:1455208-1455	9.47549	9.26692	9.40332	9.38226	0.208571	0.072168	-0.11534	0.021063	0.863525	0.228129	0.402995	0.058094
NC_006526:145536-14594	10.2019	10.5085	11.6529	11.0917	-0.30656	-1.45098	-0.5832	0.561223	0.525711	3.61706	1.21646	1.15682
NC_006526:1456002-1456	9.44543	9.40993	9.60659	9.50578	0.035497	-0.16117	-0.09585	0.100814	0.083415	0.487137	0.256781	0.272783
NC_006526:1456885-1457	9.04745	9.03809	9.15944	9.47075	0.009363	-0.11199	-0.43266	-0.31131	0.035418	0.596988	3.24381	2.22875
NC_006526:1458472-1458	9.82887	10.1432	9.58614	9.64991	-0.3143	0.242735	0.493259	-0.06378	1.50994	1.07851	2.62551	0.201455
NC_006526:1459419-1459	9.92934	10.1678	9.78515	10.1066	-0.23843	0.144191	0.061221	-0.3214	0.428204	0.232036	0.088191	0.626876
NC_006526:1460929-1461	9.79115	9.41201	9.36736	9.64043	0.379138	0.423788	-0.22841	-0.27306	1.39302	1.60756	0.717372	0.906454
NC_006526:1463353-1463	10.5248	10.9397	10.6371	10.5905	-0.41484	-0.11231	0.349196	0.046667	1.61008	0.301197	1.28905	0.109342
NC_006526:1464229-1464	9.71186	10.3618	9.69368	9.72305	-0.64989	0.018183	0.638699	-0.02938	3.02444	0.043279	2.96703	0.071908
NC_006526:1465621-1466	10.2955	10.1028	10.1721	10.2553	0.192711	0.123433	-0.15244	-0.08316	0.361691	0.211694	0.271853	0.134672
NC_006526:146625-14707	10.3579	10.9076	11.5213	11.1791	-0.5497	-1.16345	-0.27157	0.342181	1.62382	3.84887	0.647122	0.875311
NC_006526:1467964-1468	9.39633	10.4845	9.11533	9.59925	-1.08818	0.281	0.885256	-0.48392	5.86449	1.37817	4.94903	2.69318
NC_006526:1469792-1470	9.60835	9.46938	9.06273	9.29881	0.138975	0.545627	0.170568	-0.23608	0.49309	2.80207	0.641549	0.981657
NC_006526:1470930-1471	10.4685	10.7674	9.76397	9.67454	-0.29891	0.70456	1.09289	0.089425	0.701105	2.12078	3.48803	0.160277
NC_006526:1472308-1472	9.18858	9.19818	9.22476	9.04779	-0.0096	-0.03618	0.150395	0.176979	0.040731	0.172141	1.0127	1.25355
NC_006526:1473138-1473	9.16567	9.66986	9.02937	8.92972	-0.50419	0.136301	0.740142	0.09965	2.1614	0.402074	3.34659	0.273968
NC_006526:1474101-1474	8.66835	8.73993	8.58022	8.58132	-0.07158	0.088134	0.158609	-0.0011	0.242683	0.311641	0.653462	0.003044
NC_006526:1475593-1476	8.65776	8.56127	8.49713	8.52329	0.096492	0.160627	0.037973	-0.02616	0.798318	1.5536	0.247504	0.160444
NC_006526:1477406-1477	10.1966	10.5739	10.5889	11.3014	-0.37737	-0.39233	-0.72743	-0.71247	0.661754	0.696085	1.55944	1.51842
NC_006526:1478878-1479	11.6997	12.5568	11.7338	12.1903	-0.85716	-0.03412	0.366506	-0.45654	1.8431	0.040365	0.611126	0.813647
NC_006526:148055-14858	10.497	10.6636	12.3416	11.9352	-0.16666	-1.84458	-1.27159	0.406336	0.260338	4.73483	3.29142	0.799457
NC_006526:1480959-1481	10.8616	12.684	10.7581	11.1778	-1.82241	0.103445	1.50615	-0.4197	4.29873	0.134593	3.56322	0.738016
NC_006526:1483388-1484	9.3398	9.12331	8.97588	9.22428	0.216481	0.363916	-0.10096	-0.2484	0.963399	1.88523	0.361683	1.15409
NC_006526:1485306-1485	10.5756	11.0426	10.0026	9.89469	-0.46704	0.572999	1.14794	0.107894	1.59633	2.0625	4.38717	0.246954
NC_006526:1486319-1486	10.399	10.9991	10.2081	10.1661	-0.60006	0.19084	0.832956	0.042055	1.22496	0.283422	1.86558	0.052325
NC_006526:148712-15103	10.5221	10.8164	11.0495	11.1113	-0.29434	-0.52743	-0.29491	-0.06181	0.613852	1.31671	0.615403	0.096369
NC_006526:1487347-1487	11.2536	11.3084	11.3726	10.8337	-0.05479	-0.11901	0.47469	0.538909	0.045428	0.104248	0.53594	0.631109
NC_006526:1489812-1490	9.74191	9.20234	9.91423	9.67694	0.539566	-0.17232	-0.4746	0.237286	2.78429	0.654796	2.40025	0.995448
NC_006526:1491158-1491	10.095	9.58685	10.5097	10.737	0.508162	-0.41468	-1.15016	-0.22732	1.76291	1.35871	4.36995	0.618873
NC_006526:1493202-1494	10.1094	9.97113	9.82491	10.0237	0.13828	0.284496	-0.05255	-0.19877	0.27466	0.678926	0.091194	0.429007
NC_006526:1494383-1495	9.07104	9.7011	9.07186	9.2344	-0.63005	-0.00081	0.466692	-0.16255	4.00638	0.00251	2.92862	0.777589
NC_006526:1497339-1498	11.0694	11.0014	11.0162	10.3109	0.06809	0.053282	0.690421	0.70523	0.081327	0.062525	1.3451	1.38266
NC_006526:1498813-1499	9.94067	10.239	10.4739	10.678	-0.29831	-0.53318	-0.43906	-0.20419	1.15012	2.39321	1.88988	0.699566
NC_006526:1499578-1500	10.7852	11.1905	11.6822	11.8208	-0.40532	-0.89701	-0.63028	-0.13859	0.745934	2.08087	1.33054	0.197404
NC_006526:1501589-1502	11.4644	12.1265	12.4571	12.5824	-0.66209	-0.99268	-0.45586	-0.12527	1.47535	2.43785	0.905765	0.181932
NC_006526:1502848-1503	9.61998	9.63097	9.48822	9.72477	-0.01099	0.131758	-0.0938	-0.23655	0.02829	0.45361	0.297919	0.968136
NC_006526:1506580-1507	8.69184	8.59858	8.78485	8.74669	0.093255	-0.09301	-0.14811	0.038159	1.32042	1.31601	2.35837	0.414609
NC_006526:1510029-1510	9.18004	9.6914	9.64992	9.54609	-0.51136	-0.46987	0.145309	0.10382	3.11648	2.83816	0.642017	0.418024
NC_006526:1511474-1512	10.5603	10.3764	10.3329	10.5998	0.18385	0.2274	-0.22333	-0.26688	0.226439	0.291839	0.285547	0.354859
NC_006526:1512570-1513	10.534	10.35	11.0506	11.0999	0.184036	-0.51657	-0.74992	-0.04931	0.642621	2.413	3.6398	0.131209
NC_006526:1513581-1513	10.6525	10.3894	11.7826	12.1637	0.263074	-1.13017	-1.77432	-0.38107	0.668174	3.95439	5.87274	1.08589
NC_006526:151374-15226	10.0433	10.0308	10.1704	10.6881	0.012494	-0.12712	-0.65726	-0.51764	0.022826	0.286278	2.31793	1.72771
NC_006526:1514398-1515	11.8283	11.87	12.2204	11.7872	-0.04175	-0.39214	0.082872	0.433265	0.048449	0.643682	0.101005	0.732901
NC_006526:1515405-1516	13.0408	13.4419	13.8412	13.8411	-0.40114	-0.80036	-0.39912	9.78e-05	0.546433	1.34634	0.542914	9.28e-05
NC_006526:1516503-1517	10.8306	10.8049	11.4353	11.5823	0.025678	-0.60471	-0.77736	-0.14696	0.024632	0.913084	1.26934	0.159155
NC_006526:1517885-1518	11.3352	11.7678	11.0105	10.6544	-0.43264	0.324723	1.11345	0.356091	0.676305	0.467816	2.28075	0.526057
NC_006526:1518811-1519	10.5746	11.6664	10.637	11.0978	-1.09182	-0.06236	0.56857	-0.46089	1.96053	0.062204	0.843102	0.640955
NC_006526:1519526-1520	9.08033	9.59155	9.17788	9.65035	-0.51122	-0.09756	-0.0588	-0.47247	2.16239	0.262811	0.145956	1.96332
NC_006526:1522691-1523	10.0339	9.95068	10.0758	9.66575	0.083202	-0.0419	0.284927	0.410026	0.144261	0.068003	0.641292	1.03277
NC_006526:152413-15561	8.88903	9.16533	8.90977	8.88306	-0.27629	-0.02074	0.282268	0.026711	4.28084	0.184018	4.36749	0.247527
NC_006526:1524331-1526	10.7412	10.5721	10.7958	10.3786	0.169114	-0.05459	0.193563	0.417264	0.326189	0.089084	0.385288	1.03749
NC_006526:1527130-1527	10.0173	10.2692	10.3917	9.89953	-0.25192	-0.37441	0.369701	0.492196	0.613549	1.03023	1.01323	1.47208
NC_006526:1527876-1528	10.2982	10.7774	10.8002	10.3454	-0.47918	-0.502	0.431985	0.454803	1.1653	1.23842	1.01705	1.0882
NC_006526:1528498-1528	9.71125	9.64781	9.75654	9.69805	0.063444	-0.04528	-0.05023	0.058491	0.185459	0.126476	0.142093	0.168908
NC_006526:1529047-1530	10.5864	10.7074	11.0112	10.6385	-0.121	-0.42484	0.06893	0.372771	0.244617	1.20471	0.128032	1.01482
NC_006526:1530212-1530	10.9029	11.276	10.214	10.1705	-0.37309	0.688864	1.1055	0.043544	0.843159	1.86728	3.24251	0.066465
NC_006526:1533603-1534	10.823	11.0274	10.5701	11.0326	-0.20433	0.252919	-0.00521	-0.46247	0.191983	0.246594	0.004141	0.519075
NC_006526:1534987-1535	11.1676	10.9546	10.72	10.93	0.21299	0.447622	0.024605	-0.21003	0.285318	0.727373	0.026872	0.28054
NC_006526:1536836-1537	9.05259	9.06166	8.95477	9.13646	-0.00907	0.097813	-0.0748	-0.18169	0.034583	0.507147	0.362105	1.13631
NC_006526:1540391-1541	11.53	11.6688	11.2746	11.0794	-0.13882	0.255395	0.589401	0.195188	0.137764	0.279764	0.804759	0.203467
NC_006526:1542187-1542	11.4171	11.0336	11.229	10.7139	0.383546	0.188078	0.319659	0.515127	0.578778	0.239608	0.458694	0.849812
NC_006526:1543168-1544	11.5652	11.5814	10.673	10.5517	-0.01618	0.892268	1.02972	0.121272	0.018131	1.86451	2.22304	0.153854
NC_006526:1544330-1545	10.7637	9.08051	9.65275	9.17083	1.68315	1.11092	-0.09031	0.481921	3.92826	2.50953	0.113878	0.868223
NC_006526:1547868-1548	10.9255	9.9525	10.7261	10.1434	0.972992	0.19935	-0.19091	0.582735	2.04633	0.271063	0.257382	1.06051
NC_006526:1549183-1549	10.2759	10.2374	10.4022	10.1221	0.03848	-0.1263	0.115277	0.28006	0.085616	0.334767	0.299482	0.927046
NC_006526:1552334-1552	9.24736	9.44199	9.55529	9.30047	-0.19463	-0.30794	0.141524	0.254828	1.08838	1.96211	0.716515	1.5453
NC_006526:15529-15936	9.08275	9.06617	8.98339	8.8509	0.016577	0.099361	0.215274	0.132491	0.053641	0.410597	1.11672	0.591952
NC_006526:1558883-1559	9.31627	9.16534	9.98619	9.28304	0.15094	-0.66992	-0.1177	0.703156	0.474685	3.10529	0.347881	3.27164
NC_006526:1560245-1561	10.1601	10.0614	10.8263	10.7396	0.098749	-0.66621	-0.67826	0.086699	0.181821	2.00678	2.05148	0.15665
NC_006526:1561710-1562	11.1058	11.5869	10.9414	10.9453	-0.48102	0.164458	0.641557	-0.00393	1.12689	0.286376	1.63681	0.00544
NC_006526:1562781-1563	10.3735	10.3463	11.3069	10.7098	0.027199	-0.93338	-0.36351	0.597075	0.034096	2.21501	0.657212	1.259
NC_006526:1563808-1565	11.2668	11.113	11.555	11.3151	0.153842	-0.28815	-0.20215	0.239848	0.179385	0.379784	0.246888	0.303182
NC_006526:1566601-1567	10.9527	10.567	11.1357	10.6836	0.385769	-0.18292	-0.11664	0.452054	0.530894	0.212776	0.127242	0.651303
NC_006526:157025-15794	10.1022	10.3758	10.1323	10.0015	-0.2736	-0.0301	0.374295	0.130802	1.00945	0.072249	1.51898	0.389774
NC_006526:1571058-1572	9.55168	9.60332	9.71793	9.25187	-0.05164	-0.16625	0.351449	0.466061	0.157205	0.653166	1.7315	2.44536
NC_006526:1573644-1574	9.90606	10.0172	10.171	9.73025	-0.11109	-0.26493	0.286907	0.440744	0.219739	0.644451	0.714869	1.25517
NC_006526:1574321-1574	9.57465	9.59176	9.70336	9.67955	-0.0171	-0.12871	-0.0878	0.023806	0.039698	0.381271	0.239709	0.056175
NC_006526:1576257-1576	9.80145	10.0936	10.72	10.8042	-0.2921	-0.91855	-0.71067	-0.08421	1.28582	4.71443	3.69192	0.263407
NC_006526:1577247-1577	10.134	10.5387	10.9198	10.9512	-0.40465	-0.78579	-0.41252	-0.03138	1.6938	3.64933	1.73557	0.076154
NC_006526:1577899-1578	9.1425	9.24292	9.34714	9.415	-0.10042	-0.20464	-0.17208	-0.06786	0.699035	1.76569	1.41491	0.423195
NC_006526:1578600-1579	9.52597	9.63599	9.59395	9.29371	-0.11002	-0.06798	0.342287	0.300241	0.388775	0.217273	1.68569	1.42506
NC_006526:157944-15963	9.91128	10.2648	10.0606	9.94604	-0.35353	-0.14936	0.318761	0.114597	1.78349	0.581743	1.56382	0.415411
NC_006526:1580793-1581	9.57804	9.78114	9.76946	9.63771	-0.2031	-0.19142	0.143425	0.131748	1.14307	1.05761	0.72417	0.64839
NC_006526:1583975-1584	10.5007	10.7475	10.2026	10.3136	-0.24683	0.298071	0.433936	-0.11097	0.944851	1.21027	1.95677	0.339444
NC_006526:1584959-1585	9.43419	9.46737	9.3656	9.11341	-0.03318	0.068596	0.353963	0.252187	0.10314	0.235626	1.89546	1.22764
NC_006526:1586038-1586	8.96537	9.16323	9.10303	9.07784	-0.19786	-0.13767	0.085389	0.025199	1.37681	0.85606	0.461682	0.109645
NC_006526:1587732-1588	10.205	10.6622	10.5157	10.8875	-0.45722	-0.31073	-0.22534	-0.37183	1.44069	0.869086	0.571908	1.10029
NC_006526:1589681-1591	9.64087	9.59201	9.42588	9.49176	0.048859	0.214994	0.100248	-0.06589	0.136986	0.837824	0.31735	0.192688
NC_006526:1591830-1592	9.99603	10.3791	10.5819	10.1814	-0.38312	-0.58588	0.19777	0.40053	1.27096	2.17586	0.536198	1.34665
NC_006526:1592364-1592	10.6638	11.3028	11.2814	10.866	-0.63902	-0.61761	0.436841	0.415423	1.16614	1.11518	0.708068	0.663218
NC_006526:1593372-1593	10.4475	9.77639	9.78193	9.67912	0.671095	0.665555	0.097275	0.102816	1.33923	1.32487	0.123602	0.131492
NC_006526:1594163-1595	9.04575	9.04735	9.10414	9.1246	-0.00161	-0.05839	-0.07725	-0.02047	0.007647	0.363505	0.516766	0.107355
NC_006526:1596135-1596	8.83088	9.00705	8.74914	8.62674	-0.17617	0.081737	0.380305	0.122398	0.621427	0.239527	1.69358	0.391179
NC_006526:1598556-1599	9.22617	9.32209	9.25505	9.34345	-0.09592	-0.02888	-0.02136	-0.08841	0.373512	0.09309	0.06725	0.337761
NC_006526:1601820-1602	10.1737	10.2457	10.7235	11.0731	-0.07197	-0.54978	-0.82743	-0.34961	0.090393	1.05512	1.78999	0.583979
NC_006526:1604014-1604	11.2201	11.4377	12.9032	12.4673	-0.21768	-1.68314	-1.02961	0.435851	0.18074	2.35214	1.26802	0.416097
NC_006526:1605209-1605	10.2468	10.8467	10.8488	10.9669	-0.59995	-0.60203	-0.12011	-0.11803	0.938476	0.94275	0.130915	0.128385
NC_006526:1606282-1606	10.0739	10.7392	10.5315	10.8463	-0.66532	-0.45758	-0.10708	-0.31482	2.31577	1.45145	0.229703	0.889963
NC_006526:1607316-1607	9.23003	9.15135	11.2739	11.208	0.078678	-2.04391	-2.0566	0.065982	0.277538	9.00348	9.03455	0.225099
NC_006526:1608255-1608	9.17161	8.8955	10.1559	10.2648	0.276108	-0.98431	-1.36929	-0.10887	1.26309	5.19443	6.70418	0.379429
NC_006526:1609733-1610	8.83626	9.15126	9.29128	9.17926	-0.315	-0.45501	-0.028	0.112019	3.45848	4.91667	0.174545	0.978566
NC_006526:1610544-1611	8.92535	9.05907	9.17699	9.29662	-0.13373	-0.25164	-0.23755	-0.11963	1.24559	2.72699	2.55205	1.0765
NC_006526:1611729-1619	9.64532	10.0866	10.1168	9.63345	-0.44131	-0.47146	0.453178	0.483332	2.15573	2.33399	2.22604	2.40385
NC_006526:161227-16167	12.3602	13.0582	13.5378	13.9032	-0.69796	-1.1776	-0.84505	-0.36541	0.86484	1.70821	1.11186	0.376989
NC_006526:16165-16567	9.74666	9.90257	9.48923	9.39856	-0.15591	0.257435	0.50401	0.090668	0.370276	0.701317	1.68377	0.193395
NC_006526:1619277-1620	8.99064	8.84967	9.07303	8.98855	0.140969	-0.08239	-0.13888	0.084485	1.13494	0.562732	1.11289	0.58119
NC_006526:1622087-1622	9.57982	9.80109	9.73544	9.80699	-0.22127	-0.15562	-0.0059	-0.07155	0.932745	0.589221	0.015566	0.225714
NC_006526:162290-16291	11.9262	12.6762	12.8821	13.4968	-0.75003	-0.95592	-0.82055	-0.61466	1.33178	1.81662	1.49601	1.02636
NC_006526:1623360-1623	10.344	11.7117	11.8523	11.3221	-1.36769	-1.50836	0.389581	0.530256	4.18374	4.58268	0.939316	1.40605
NC_006526:1623948-1624	9.87858	10.5528	11.4538	10.924	-0.67425	-1.57524	-0.37118	0.529816	3.82837	7.60051	1.9547	2.97093
NC_006526:1627386-1627	9.83019	9.83266	10.7328	10.3683	-0.00247	-0.90264	-0.53561	0.364563	0.006607	4.87345	2.89635	1.83273
NC_006526:1628486-1628	10.0189	9.71906	10.4121	10.2243	0.299826	-0.39325	-0.50527	0.18781	0.639235	0.911289	1.26604	0.353483
NC_006526:1629358-1629	9.46562	9.27207	10.0693	9.52987	0.193558	-0.60364	-0.2578	0.539398	1.04637	4.04028	1.52007	3.61161
NC_006526:1630188-1630	10.3926	10.2819	11.2017	10.3297	0.110659	-0.8091	-0.04782	0.871936	0.131216	1.54692	0.052864	1.70166
NC_006526:1631238-1631	9.80723	9.79697	10.0921	10.014	0.010259	-0.28484	-0.21703	0.078076	0.026259	1.22974	0.860608	0.238144
NC_006526:1633256-1634	10.9492	11.5051	11.6708	11.6763	-0.55584	-0.72157	-0.17128	-0.00555	0.901804	1.26993	0.206989	0.005616
NC_006526:1635591-1636	11.8105	12.2283	12.5773	12.6886	-0.41782	-0.76688	-0.46034	-0.11129	0.609933	1.34966	0.691665	0.124588
NC_006526:163706-16487	10.0789	10.2364	10.4406	10.5326	-0.15755	-0.36173	-0.29617	-0.09199	0.636144	1.87223	1.452	0.32278
NC_006526:1637967-1638	10.1966	10.2993	10.765	9.86842	-0.10263	-0.56831	0.430852	0.896538	0.240349	2.11096	1.49058	3.53552
NC_006526:1640669-1641	11.0787	11.7055	11.0764	11.0905	-0.62682	0.002344	0.615039	-0.01413	1.31844	0.002803	1.28625	0.017166
NC_006526:1641865-1642	10.1628	10.7484	9.92748	9.80243	-0.58563	0.235319	0.945992	0.125047	2.28687	0.708605	3.87234	0.318393
NC_006526:1642340-1642	10.1468	10.4074	9.99701	9.69205	-0.26057	0.149805	0.715332	0.304961	0.641868	0.319432	2.34792	0.788017
NC_006526:1643938-1644	9.61078	9.96803	9.88317	10.2684	-0.35724	-0.27238	-0.30034	-0.3852	1.89107	1.33785	1.518	2.07546
NC_006526:1644668-1645	9.5552	9.28639	9.38859	9.73329	0.268806	0.166609	-0.4469	-0.34471	0.725181	0.393427	1.41101	1.00492
NC_006526:1645993-1646	9.87012	9.66268	9.64183	9.57834	0.207438	0.228291	0.084343	0.06349	0.895941	1.01615	0.285948	0.204175
NC_006526:1647496-1647	10.1843	10.9989	10.771	10.7627	-0.81461	-0.58676	0.236212	0.008362	3.16801	2.17316	0.6722	0.0161
NC_006526:1648562-1649	10.3863	10.7477	10.652	10.6744	-0.36138	-0.26572	0.073242	-0.02241	1.08707	0.726189	0.150563	0.041822
NC_006526:1650627-1651	12.6996	13.3121	13.4184	13.75	-0.61255	-0.71882	-0.43793	-0.33166	0.989531	1.22061	0.637876	0.446962
NC_006526:1651458-1651	12.5954	13.5188	13.906	14.1653	-0.92335	-1.31063	-0.64652	-0.25925	1.56915	2.41845	0.986265	0.307198
NC_006526:1651982-1653	11.6713	12.818	13.1251	13.2927	-1.14669	-1.45377	-0.47473	-0.16765	2.40446	3.14658	0.778541	0.212952
NC_006526:1653214-1653	9.31202	9.36434	9.71784	9.45231	-0.05232	-0.40583	-0.08797	0.265539	0.171613	2.23724	0.317128	1.31075
NC_006526:165389-16594	9.84727	9.84977	10.0898	10.1299	-0.0025	-0.24254	-0.28011	-0.04007	0.006217	0.985684	1.19072	0.110218
NC_006526:1654192-1654	10.7555	10.7786	11.5793	11.1639	-0.02313	-0.82381	-0.38533	0.415353	0.024827	1.58195	0.587193	0.647033
NC_006526:1654685-1658	9.9875	10.045	10.4253	10.2997	-0.05748	-0.43785	-0.25468	0.125689	0.114848	1.39785	0.68767	0.283073
NC_006526:1659346-1659	10.3401	10.2945	10.2608	10.2981	0.045656	0.079336	-0.00366	-0.03734	0.109431	0.20466	0.007947	0.087819
NC_006526:1660056-1661	10.0425	9.89129	9.66666	9.62258	0.151225	0.375855	0.268706	0.044076	0.287724	0.914531	0.590263	0.071374
NC_006526:1662870-1663	11.8398	12.4625	12.2056	12.3098	-0.62261	-0.36572	0.152663	-0.10422	1.34825	0.671719	0.226934	0.146119
NC_006526:1664886-1665	9.1953	9.40554	9.28876	9.31771	-0.21024	-0.09346	0.087822	-0.02896	0.601398	0.221026	0.205499	0.060161
NC_006526:1666485-1667	10.9775	10.7657	10.204	9.47117	0.211857	0.773578	1.29451	0.732793	0.219374	1.12387	2.16555	1.04673
NC_006526:166679-16745	9.95563	9.87979	9.66889	9.93085	0.075843	0.286736	-0.05106	-0.26196	0.167852	0.868535	0.107672	0.771462
NC_006526:1667220-1667	12.4677	12.5863	12.0465	10.9995	-0.11856	0.421184	1.58684	1.04709	0.098757	0.434588	2.38008	1.4174
NC_006526:1669186-1669	11.1823	11.4833	10.857	10.145	-0.30095	0.325378	1.33833	0.711999	0.424182	0.468034	2.81934	1.29618
NC_006526:1669833-1670	9.57507	9.69439	9.21864	9.09947	-0.11932	0.35643	0.594916	0.119166	0.296282	1.20188	2.29617	0.295816
NC_006526:1674324-1675	9.15433	9.35167	9.28406	9.04157	-0.19734	-0.12973	0.310101	0.242489	0.985069	0.569811	1.7696	1.29042
NC_006526:1675743-1676	9.84218	9.92716	9.36066	9.17189	-0.08498	0.481529	0.755273	0.188765	0.153681	1.33384	2.34513	0.396813
NC_006526:1678143-1678	10.4367	10.4871	10.6489	10.903	-0.05045	-0.21229	-0.41594	-0.2541	0.175533	1.05228	2.46219	1.33131
NC_006526:1679153-1680	10.8078	11.2765	11.641	11.6037	-0.46865	-0.83313	-0.32726	0.03723	0.890892	1.87677	0.558162	0.046253
NC_006526:1680114-1680	10.9628	11.4601	12.2354	11.7088	-0.49733	-1.27259	-0.24873	0.526531	0.886217	2.87861	0.364518	0.955228
NC_006526:1681812-1682	9.90515	10.0999	10.5851	10.2828	-0.1948	-0.67991	-0.1828	0.302321	0.355336	1.77858	0.328636	0.61967
NC_006526:1682858-1683	10.9399	11.2599	11.6594	11.4429	-0.32006	-0.7195	-0.183	0.216447	0.433111	1.23915	0.219532	0.267917
NC_006526:1683639-1684	9.57827	9.43065	9.95072	10.0243	0.147611	-0.37246	-0.59368	-0.07361	0.585784	1.94476	3.33317	0.247176
NC_006526:168451-16914	9.26649	9.05466	9.13366	9.08958	0.211824	0.132823	-0.03492	0.044081	1.36001	0.737801	0.144703	0.188843
NC_006526:1684807-1685	10.0949	9.93736	9.93386	10.0303	0.157586	0.161079	-0.0929	-0.09639	0.366926	0.377029	0.19481	0.203355
NC_006526:1686202-1686	9.32761	9.26101	9.25376	9.25405	0.066604	0.073852	0.006959	-0.00029	0.280743	0.31819	0.023903	0.00097
NC_006526:16880-17533	9.17441	9.37669	9.31434	9.407	-0.20229	-0.13994	-0.03031	-0.09266	0.535141	0.337074	0.059732	0.205825
NC_006526:1688340-1688	9.22044	9.29822	9.37883	9.37397	-0.07777	-0.15839	-0.07576	0.004859	0.337585	0.83653	0.326893	0.016501
NC_006526:1692052-1692	10.2422	9.6108	9.25384	9.18445	0.631396	0.988355	0.426352	0.069392	1.30544	2.29384	0.780047	0.089204
NC_006526:1692859-1693	8.90011	8.95248	8.80539	8.76888	-0.05237	0.094716	0.183601	0.036516	0.199788	0.408273	0.959122	0.13239
NC_006526:1693769-1694	10.5326	10.842	10.3484	10.8147	-0.30944	0.184204	0.027342	-0.4663	0.673736	0.34896	0.041348	1.15328
NC_006526:1695086-1695	9.63094	10.156	9.15519	9.75691	-0.52502	0.475753	0.399047	-0.60172	1.79252	1.58194	1.26018	2.12217
NC_006526:1696444-1696	8.97998	9.15324	9.03304	9.09953	-0.17327	-0.05306	0.053709	-0.06649	0.695515	0.163464	0.165733	0.212153
NC_006526:1698827-1699	11.0736	11.0796	11.2155	11.0635	-0.00603	-0.1419	0.016131	0.151999	0.007787	0.220158	0.021138	0.238761
NC_006526:1701191-1701	10.4571	10.9213	11.1691	11.2295	-0.46421	-0.71198	-0.30818	-0.06042	1.59874	2.69145	0.937441	0.127761
NC_006526:1702056-1702	9.55804	10.6752	10.6652	10.6882	-1.11717	-1.10714	-0.01303	-0.02306	5.45451	5.41438	0.033045	0.060107
NC_006526:1702698-1703	10.1981	11.4285	11.5098	11.3931	-1.23039	-1.31166	0.03545	0.116722	4.14938	4.40716	0.061719	0.232805
NC_006526:1703790-1704	9.54391	9.96986	10.4045	10.1313	-0.42595	-0.86061	-0.16149	0.273182	2.05969	4.41731	0.587469	1.16826
NC_006526:170427-17199	11.0381	10.6486	11.5928	11.1568	0.389581	-0.55469	-0.50825	0.436023	0.494686	0.781155	0.696837	0.571369
NC_006526:1705044-1705	9.67506	10.0842	10.6073	10.3663	-0.40915	-0.93219	-0.28207	0.240969	1.94655	4.72582	1.20935	0.983571
NC_006526:1706089-1706	9.8984	10.081	10.9823	10.9918	-0.18264	-1.08395	-0.91074	-0.00943	0.231513	2.20945	1.78243	0.0099
NC_006526:1708224-1708	9.40379	9.75435	10.2579	10.2356	-0.35056	-0.85411	-0.48126	0.022284	1.47347	4.10143	2.19194	0.054848
NC_006526:1708764-1709	10.122	10.5823	10.6236	11.0135	-0.46028	-0.50156	-0.43119	-0.38991	1.41214	1.57722	1.29739	1.13746
NC_006526:1710101-1710	9.20489	9.44341	9.54155	9.58696	-0.23852	-0.33666	-0.14355	-0.04541	2.40516	3.52618	1.27225	0.29163
NC_006526:1710794-1711	10.3172	10.4416	10.5904	10.8792	-0.12438	-0.27321	-0.43759	-0.28876	0.231871	0.614633	1.13854	0.660356
NC_006526:1711204-1711	9.91322	9.7089	10.0069	9.87632	0.204328	-0.09371	-0.16743	0.130613	0.640016	0.242729	0.495485	0.362867
NC_006526:1712891-1713	10.2066	10.3126	10.0303	10.1441	-0.10608	0.176208	0.1685	-0.11379	0.330851	0.62763	0.592376	0.36066
NC_006526:1714410-1714	10.7278	11.2873	11.3263	11.5483	-0.55948	-0.5985	-0.26101	-0.22199	1.35233	1.4756	0.500777	0.408214
NC_006526:1715575-1715	10.0764	10.6902	10.712	10.8845	-0.61383	-0.63567	-0.19433	-0.17249	2.45526	2.5576	0.562355	0.482899
NC_006526:1716013-1716	9.77539	9.95724	10.1084	9.89896	-0.18184	-0.33302	0.058277	0.209454	0.638185	1.40824	0.15963	0.767242
NC_006526:1716542-1717	9.663	9.79054	10.0565	9.65687	-0.12754	-0.39348	0.133677	0.399613	0.367035	1.57209	0.389076	1.6035
NC_006526:1718085-1718	9.40495	9.73658	10.2245	10.5143	-0.33162	-0.81953	-0.77772	-0.28981	3.69123	7.69749	7.4423	3.20665
NC_006526:1719039-1719	9.54424	10.1883	10.1041	10.2938	-0.64409	-0.55984	-0.10551	-0.18976	4.98814	4.39954	0.587528	1.26565
NC_006526:1719940-1720	9.15476	9.34212	9.33551	9.25961	-0.18736	-0.18075	0.082506	0.075902	1.13736	1.08506	0.394008	0.35529
NC_006526:1721096-1721	8.76064	8.68894	8.80766	8.71007	0.071701	-0.04702	-0.02114	0.097585	0.629314	0.368579	0.143461	0.941601
NC_006526:1722988-1723	9.97247	10.3412	10.8362	10.1679	-0.36873	-0.86378	0.173253	0.668297	1.50243	4.00655	0.560836	3.07281
NC_006526:1723693-1724	9.14466	9.84653	9.46998	9.638	-0.70187	-0.32533	0.208532	-0.16802	4.14276	1.74394	0.979465	0.737748
NC_006526:1725847-1726	9.22838	12.0904	11.2825	12.1035	-2.86197	-2.05411	-0.01316	-0.82103	7.11382	5.56769	0.018332	2.19909
NC_006526:1727469-1727	9.41798	10.3687	10.0283	10.715	-0.95069	-0.61027	-0.34632	-0.68673	6.53171	4.55599	2.52559	5.05671
NC_006526:1728665-1729	9.40983	9.60832	9.69202	9.57457	-0.1985	-0.28219	0.033753	0.117449	0.514005	0.810931	0.066097	0.268419
NC_006526:1730287-1730	8.92494	9.06848	9.2724	9.2567	-0.14354	-0.34746	-0.18821	0.01571	1.32491	3.75929	1.87294	0.089906
NC_006526:173146-17363	10.763	11.4565	10.7713	10.9472	-0.69348	-0.00822	0.509284	-0.17598	1.61106	0.010465	1.07889	0.278693
NC_006526:1731942-1732	9.34544	9.56214	9.49057	9.38695	-0.2167	-0.14513	0.175193	0.103624	1.17409	0.69406	0.888064	0.450406
NC_006526:1733254-1733	9.96941	10.1944	10.2514	10.2221	-0.22497	-0.28198	-0.02775	0.029261	0.701768	0.943465	0.060707	0.064236
NC_006526:1734608-1735	8.91112	9.01379	8.85197	8.98165	-0.10267	0.059146	0.032139	-0.12968	0.700224	0.347584	0.168594	0.950898
NC_006526:1735522-1735	9.41314	9.78787	9.46662	10.013	-0.37474	-0.05349	-0.2251	-0.54635	2.75967	0.238142	1.48031	4.10057
NC_006526:1736906-1737	9.51258	9.69943	9.89896	10.0727	-0.18685	-0.38639	-0.37323	-0.1737	0.701748	1.80519	1.72811	0.638209
NC_006526:1738296-1738	9.08874	9.13492	9.58093	9.68981	-0.04618	-0.49218	-0.55488	-0.10888	0.188678	3.50699	3.95774	0.536564
NC_006526:1739599-1740	10.3191	10.8979	11.7064	11.5668	-0.57879	-1.38733	-0.66895	0.139591	1.51209	4.11634	1.8175	0.247174
NC_006526:1741501-1741	9.33771	9.38046	9.83286	9.54921	-0.04275	-0.49516	-0.16875	0.283654	0.116681	2.3991	0.602916	1.18945
NC_006526:1744060-1744	10.0898	9.78313	10.5217	10.4796	0.306643	-0.4319	-0.69646	0.042088	0.819059	1.28366	2.34022	0.077231
NC_006526:1744863-1745	8.82135	8.84754	8.95352	9.04564	-0.02619	-0.13216	-0.1981	-0.09212	0.262162	2.06047	3.28194	1.30304
NC_006526:174567-17554	9.49347	9.4716	9.18389	9.22205	0.021869	0.309582	0.249553	-0.03816	0.046661	1.05104	0.791905	0.084413
NC_006526:1746037-1747	9.24403	9.42158	9.2668	9.52184	-0.17756	-0.02278	-0.10026	-0.25504	1.60583	0.126211	0.761543	2.50502
NC_006526:1748556-1749	9.38621	9.67802	9.61926	9.81735	-0.29182	-0.23305	-0.13933	-0.19809	1.36776	1.01924	0.521566	0.823261
NC_006526:1749656-1750	10.2948	10.74	10.9393	11.0755	-0.44523	-0.64455	-0.33553	-0.13621	1.23895	1.98676	0.854686	0.273349
NC_006526:1750330-1750	9.6897	10.3102	9.86235	9.79082	-0.62055	-0.17266	0.519422	0.071529	2.80557	0.552789	2.28095	0.188627
NC_006526:1752786-1753	10.3399	10.4843	10.3828	10.24	-0.14443	-0.04291	0.244327	0.14281	0.251295	0.064573	0.479736	0.247948
NC_006526:1754238-1754	8.92149	8.76548	9.17604	9.19937	0.156011	-0.25455	-0.4339	-0.02333	2.16252	3.73406	5.98536	0.197203
NC_006526:1755837-1756	10.1054	10.3361	10.5079	10.65	-0.23063	-0.40251	-0.31391	-0.14203	0.970176	1.98805	1.45148	0.516346
NC_006526:1756660-1757	10.5698	10.9913	10.7387	10.7745	-0.42148	-0.16889	0.216822	-0.03577	0.797642	0.252684	0.341863	0.045378
NC_006526:1757853-1758	10.728	10.7141	11.1274	10.6703	0.01391	-0.39936	0.04382	0.457088	0.023709	1.1281	0.078904	1.34564
NC_006526:1758787-1759	11.0933	11.1836	12.5322	11.3483	-0.09033	-1.43892	-0.16467	1.18392	0.073984	2.13043	0.143127	1.67111
NC_006526:1759915-1760	10.9431	11.3055	10.8073	10.4572	-0.36245	0.135736	0.848354	0.350172	0.640041	0.191402	1.9289	0.612116
NC_006526:1760551-1761	12.7515	12.7175	12.3926	12.2763	0.033934	0.358903	0.441218	0.11625	0.02906	0.400481	0.519809	0.107245
NC_006526:1761788-1762	12.3491	12.0484	12.2712	11.8614	0.300649	0.077936	0.186995	0.409707	0.539064	0.108695	0.298139	0.805536
NC_006526:1762332-1762	11.9485	12.2447	12.5659	12.2824	-0.2962	-0.61743	-0.03772	0.283516	0.315552	0.80225	0.032371	0.299206
NC_006526:1763202-1763	11.8951	12.1046	12.472	12.2088	-0.20952	-0.57688	-0.10417	0.263192	0.200411	0.701256	0.091406	0.262282
NC_006526:1764110-1764	11.8136	11.7611	12.2324	12.131	0.052477	-0.41884	-0.3699	0.101419	0.038967	0.401239	0.343989	0.078245
NC_006526:1765324-1766	10.6494	10.797	11.8545	11.8498	-0.14753	-1.2051	-1.05283	0.004734	0.214914	2.97273	2.55038	0.005746
NC_006526:1766938-1768	10.9934	11.4791	12.0287	11.7464	-0.48578	-1.03531	-0.2673	0.282228	0.946778	2.47296	0.437238	0.468286
NC_006526:1769238-1769	9.55505	9.56757	9.99594	9.63522	-0.01252	-0.44089	-0.06765	0.360717	0.031391	2.07393	0.195207	1.61327
NC_006526:1770510-1771	9.34666	9.38377	9.80174	9.38813	-0.03712	-0.45508	-0.00436	0.413602	0.09738	2.10922	0.010493	1.87465
NC_006526:1771887-1773	9.84614	9.94742	10.0862	10.1745	-0.10128	-0.24004	-0.22713	-0.08837	0.310972	0.93467	0.869198	0.2638
NC_006526:1773864-1774	10.1442	10.5147	9.58344	9.89465	-0.37049	0.560762	0.620034	-0.31122	0.931243	1.5983	1.81516	0.740923
NC_006526:1774353-1774	10.8467	11.0474	10.003	10.319	-0.20069	0.843712	0.728396	-0.31601	0.419588	2.61838	2.20116	0.751378
NC_006526:177512-17793	8.72606	8.81945	8.71757	8.58616	-0.09339	0.008491	0.233283	0.131405	0.409148	0.028408	1.34001	0.632258
NC_006526:1775588-1776	10.456	10.6376	10.3708	10.7388	-0.18157	0.085256	-0.1012	-0.36803	0.270744	0.113515	0.137434	0.65562
NC_006526:1776475-1777	11.9997	11.9846	12.4621	12.9623	0.015063	-0.46244	-0.97764	-0.50013	0.011673	0.49771	1.31994	0.55013
NC_006526:1777608-1778	10.8285	10.7446	10.4779	10.5327	0.08389	0.350553	0.211907	-0.05476	0.162532	0.954634	0.496421	0.100891
NC_006526:1779148-1779	9.14262	8.96499	8.97371	8.86514	0.177628	0.168908	0.09985	0.10857	1.38277	1.29521	0.650682	0.725607
NC_006526:1780244-1780	9.31529	9.66511	9.60762	9.36404	-0.34982	-0.29233	0.301072	0.243582	2.95305	2.40396	2.48873	1.92688
NC_006526:1781300-1781	9.6978	10.3923	10.2802	10.4207	-0.69452	-0.58237	-0.02838	-0.14053	3.41788	2.82218	0.072902	0.464128
NC_006526:1782540-1783	10.6518	11.1036	10.7859	10.3029	-0.45177	-0.13415	0.800656	0.483037	0.975157	0.212496	2.03574	1.0648
NC_006526:1784818-1785	9.99639	10.1392	9.78102	9.76631	-0.14283	0.215366	0.372911	0.01471	0.474325	0.806346	1.64972	0.036494
NC_006526:1785832-1786	9.53755	9.6602	9.4834	9.58792	-0.12265	0.054148	0.072282	-0.10451	0.649113	0.235036	0.332771	0.528162
NC_006526:1788670-1789	9.77358	10.1847	9.64202	9.70375	-0.41117	0.131556	0.480999	-0.06172	4.42521	1.18347	5.08749	0.443111
NC_006526:178899-17939	9.50902	9.38408	9.37018	9.44634	0.124944	0.138839	-0.06226	-0.07616	0.805652	0.925275	0.33188	0.426075
NC_006526:1789775-1790	9.55153	9.96882	9.77481	9.98666	-0.41729	-0.22327	-0.01784	-0.21185	1.59942	0.706902	0.038686	0.660195
NC_006526:1790749-1791	9.29292	9.40396	9.39308	9.41088	-0.11104	-0.10016	-0.00692	-0.0178	0.451097	0.396361	0.020882	0.055662
NC_006526:1791698-1792	10.3289	10.6149	10.3682	10.2891	-0.28601	-0.03932	0.325759	0.079067	0.73037	0.070417	0.866112	0.151824
NC_006526:1793062-1795	10.9663	11.2212	11.628	11.5644	-0.25498	-0.66173	-0.34319	0.063552	0.344355	1.17475	0.499485	0.070688
NC_006526:1796394-1796	9.56823	9.33707	10.2653	10.4212	0.231165	-0.69705	-1.08412	-0.15591	0.437111	1.82368	3.07105	0.269412
NC_006526:1797909-1798	9.4924	9.70809	11.6144	11.2306	-0.21569	-2.12199	-1.52248	0.383831	0.777562	8.23445	6.62468	1.64893
NC_006526:179907-18064	9.78358	10.1321	9.78863	9.7294	-0.34857	-0.00505	0.402747	0.059233	1.45589	0.011852	1.75085	0.158974
NC_006526:1799101-1799	9.7802	9.9619	9.7281	10.0107	-0.1817	0.052097	-0.04885	-0.28265	0.579201	0.129355	0.120413	1.03153
NC_006526:1800828-1801	11.5128	12.126	11.9033	12.1557	-0.61319	-0.39053	-0.02972	-0.25238	1.11389	0.617174	0.032998	0.355266
NC_006526:1801438-1801	10.2888	10.6616	10.397	10.7712	-0.37286	-0.1082	-0.10957	-0.37423	0.694219	0.153484	0.155692	0.697542
NC_006526:1802551-1803	10.3101	10.5869	10.8113	10.8075	-0.27675	-0.50124	-0.22062	0.003871	0.562519	1.22226	0.421785	0.005478
NC_006526:1803661-1804	9.4258	9.64258	9.62454	9.7238	-0.21678	-0.19874	-0.08122	-0.09926	0.836657	0.746662	0.243617	0.310013
NC_006526:1804985-1805	9.97125	10.7285	10.105	10.1984	-0.75721	-0.13377	0.530033	-0.09341	4.36477	0.534766	3.03839	0.340727
NC_006526:1806312-1806	9.8608	9.85308	10.2114	9.8942	0.007715	-0.35063	-0.04112	0.317227	0.017412	1.38539	0.100656	1.21606
NC_006526:1806955-1807	10.9887	11.1687	11.4692	11.2814	-0.18008	-0.48052	-0.11263	0.187816	0.39225	1.39719	0.222283	0.413417
NC_006526:1808483-1809	10.205	10.1772	10.3355	10.0392	0.027855	-0.13048	0.137927	0.296265	0.110576	0.707032	0.760157	2.04195
NC_006526:1809771-1810	10.4566	11.2459	11.2988	10.835	-0.78926	-0.84217	0.410824	0.46373	2.7227	2.92897	1.21013	1.41675
NC_006526:181020-18145	10.3688	11.4842	11.0997	10.8966	-1.11544	-0.73092	0.587661	0.203148	3.37602	2.08259	1.58459	0.400675
NC_006526:1810673-1811	10.5213	11.181	10.8976	10.7243	-0.65963	-0.37629	0.456674	0.173336	1.72131	0.829045	1.06917	0.309641
NC_006526:1812063-1812	9.57184	9.98635	9.28673	9.22688	-0.41451	0.285113	0.759478	0.059854	2.17547	1.35713	4.20336	0.190405
NC_006526:1813734-1814	10.1427	10.3923	10.0847	10.0968	-0.24956	0.057984	0.295451	-0.01209	0.424085	0.078493	0.525205	0.015361
NC_006526:1815212-1815	10.4094	10.6441	10.7421	10.6632	-0.23468	-0.33271	-0.01906	0.078966	0.446845	0.699426	0.027189	0.123231
NC_006526:1816442-1816	9.22775	9.2279	11.1873	10.4312	-0.00014	-1.95951	-1.2033	0.756071	0.000571	10.5859	8.13109	5.90998
NC_006526:1817329-1818	9.90973	9.80119	10.4735	10.5793	0.108543	-0.56379	-0.77815	-0.10582	0.225038	1.8203	2.68239	0.218414
NC_006526:1821207-1821	9.6454	9.37934	9.54684	9.62469	0.266058	0.098555	-0.24535	-0.07785	0.944459	0.268277	0.849109	0.203026
NC_006526:1822601-1823	9.06376	9.11296	8.96609	8.77424	-0.0492	0.097662	0.338717	0.191851	0.222799	0.516559	2.5346	1.24596
NC_006526:1823645-1824	9.98963	10.6127	10.9897	10.2644	-0.62311	-1.00003	0.348362	0.725285	1.47134	2.63237	0.687692	1.78549
NC_006526:182409-18314	9.64737	9.91637	9.746	9.55341	-0.26899	-0.09863	0.36295	0.192582	0.910336	0.25628	1.34792	0.588682
NC_006526:1824243-1825	12.1194	12.8377	13.5134	13.0547	-0.7183	-1.39397	-0.21697	0.458697	1.52147	3.3422	0.326132	0.846673
NC_006526:1825881-1826	11.6795	11.4602	11.1559	11.1091	0.21924	0.523607	0.351177	0.04681	0.241401	0.716181	0.42907	0.043959
NC_006526:1827642-1828	11.7914	12.1959	12.4675	11.7634	-0.40453	-0.67616	0.43256	0.704192	0.82895	1.62014	0.905183	1.70597
NC_006526:1829683-1830	9.62555	9.55809	9.70059	10.2963	0.067456	-0.07505	-0.73823	-0.59573	0.193111	0.218694	3.67827	2.92781
NC_006526:1832191-1832	10.2525	10.7286	10.8372	10.5154	-0.47604	-0.58464	0.21312	0.32172	1.55428	2.0129	0.545287	0.932263
NC_006526:1834195-1834	9.07522	9.05284	9.1207	9.0031	0.022374	-0.04549	0.049741	0.117603	0.072132	0.157689	0.174655	0.494326
NC_006526:1836166-1836	8.79553	8.77576	8.8802	8.76874	0.019766	-0.08467	0.007021	0.111458	0.203925	1.2764	0.064662	1.81591
NC_006526:1837182-1838	11.0857	10.7086	10.82	10.3147	0.37714	0.265693	0.393848	0.505295	0.341159	0.223904	0.35987	0.491818
NC_006526:1840145-1840	12.4389	13.0131	12.6589	12.7552	-0.57417	-0.22	0.257829	-0.09634	0.877158	0.261163	0.316296	0.101691
NC_006526:1842118-1842	9.66319	9.81986	9.48382	9.5888	-0.15667	0.179372	0.231063	-0.10498	0.483449	0.574793	0.798914	0.294229
NC_006526:1843084-1844	10.6356	10.5472	10.4763	10.679	0.088407	0.159309	-0.13181	-0.20271	0.092169	0.178048	0.143475	0.235832
NC_006526:1845574-1846	9.43244	9.90214	9.0704	9.33111	-0.46971	0.362033	0.571032	-0.26071	2.45484	1.78731	3.06429	1.17077
NC_006526:1846287-1846	10.0861	11.4677	10.2806	10.7854	-1.38156	-0.19455	0.682261	-0.50475	4.44002	0.410774	2.06807	1.4133
NC_006526:1847107-1847	8.84353	9.13598	8.80103	9.05028	-0.29245	0.042499	0.0857	-0.24925	1.97177	0.174832	0.404925	1.61283
NC_006526:1849679-1850	9.11169	9.27299	9.14734	9.48086	-0.1613	-0.03565	-0.20787	-0.33352	0.6719	0.11005	0.936563	1.73068
NC_006526:1853919-1854	9.80748	10.2019	10.5662	11.2382	-0.39437	-0.7587	-1.03634	-0.672	0.532169	1.24989	1.86399	1.0662
NC_006526:1854592-1855	10.4671	10.9286	11.0559	11.9761	-0.46154	-0.58881	-1.04752	-0.92024	0.882498	1.21496	2.50036	2.1425
NC_006526:185483-18641	9.80696	9.68928	9.88726	9.7847	0.117685	-0.0803	-0.09542	0.102564	0.421581	0.263909	0.325153	0.355293
NC_006526:1855190-1856	10.4074	10.3354	10.7788	10.9856	0.071999	-0.37141	-0.65019	-0.20678	0.11242	0.817899	1.69604	0.385975
NC_006526:1857866-1858	8.58541	8.54606	8.55097	8.67009	0.039358	0.034447	-0.12403	-0.11912	0.499669	0.422218	2.19331	2.08825
NC_006526:1860282-1860	8.58396	8.5696	8.54312	8.61549	0.014362	0.040843	-0.04589	-0.07237	0.152191	0.536408	0.623285	1.13153
NC_006526:1861960-1862	10.7456	11.0052	11.2548	11.2794	-0.25961	-0.50924	-0.27421	-0.02458	0.397288	0.946619	0.425443	0.028909
NC_006526:1863575-1863	8.85642	8.80228	8.73054	8.74029	0.054135	0.125875	0.061994	-0.00975	0.238316	0.681928	0.280192	0.036385
NC_006526:1865717-1866	8.57052	8.63999	8.61502	8.65269	-0.06947	-0.0445	-0.0127	-0.03767	0.536466	0.307573	0.074057	0.251743
NC_006526:1866982-1867	8.60309	8.63183	8.59629	8.75019	-0.02874	0.006796	-0.11836	-0.1539	0.106411	0.023227	0.57192	0.80462
NC_006526:1868468-1868	8.83025	8.76679	8.68698	8.91247	0.063467	0.143271	-0.14569	-0.22549	0.221173	0.604562	0.617774	1.0942
NC_006526:1870063-1870	8.53515	8.55932	8.58779	8.68963	-0.02417	-0.05264	-0.13031	-0.10185	0.155356	0.391803	1.26596	0.916224
NC_006526:187033-18764	10.5615	10.6693	11.8836	11.7784	-0.10779	-1.32205	-1.10913	0.105132	0.121096	2.66651	2.16733	0.117778
NC_006526:1873440-1873	8.5176	8.52865	8.65821	8.76523	-0.01105	-0.14061	-0.23658	-0.10702	0.041428	0.786881	1.5529	0.552108
NC_006526:1873894-1874	8.65869	8.7772	8.75296	8.83416	-0.11851	-0.09427	-0.05696	-0.0812	0.999122	0.739926	0.388538	0.609505
NC_006526:18739-19195	11.6702	12.3392	12.9257	12.8066	-0.66901	-1.25549	-0.46737	0.119109	0.853367	1.92732	0.535475	0.106064
NC_006526:1874818-1876	8.58366	8.6766	8.56516	8.58492	-0.09294	0.018503	0.091686	-0.01976	2.01157	0.257565	1.97814	0.278634
NC_006526:1876797-1877	8.6179	8.59209	8.53499	8.58099	0.025805	0.082907	0.011105	-0.046	0.223537	1.02561	0.086511	0.479524
NC_006526:1878014-1878	9.73048	9.89075	9.51157	9.67179	-0.16027	0.218917	0.218964	-0.16022	0.544257	0.815978	0.816207	0.544053
NC_006526:1879332-1880	9.03315	9.06427	9.18154	9.11907	-0.03112	-0.14839	-0.0548	0.06247	0.145187	0.996258	0.280645	0.329049
NC_006526:1880595-1881	9.67989	9.87157	9.78703	10.0986	-0.19167	-0.10714	-0.22708	-0.31161	0.612832	0.295571	0.764079	1.15758
NC_006526:1881208-1881	9.4365	9.55226	9.40468	9.80019	-0.11576	0.031816	-0.24793	-0.39551	0.522198	0.112812	1.40966	2.51546
NC_006526:1882259-1882	9.17004	9.32863	9.54072	9.60667	-0.1586	-0.37068	-0.27804	-0.06595	0.771842	2.29415	1.60614	0.256327
NC_006526:1883671-1884	11.3176	11.9106	11.3985	11.1843	-0.59305	-0.08087	0.726327	0.214148	1.02864	0.092537	1.34112	0.281303
NC_006526:1885997-1886	8.53878	8.63618	8.64006	8.6556	-0.09741	-0.10128	-0.01942	-0.01555	0.497242	0.522599	0.076243	0.060109
NC_006526:1887053-1888	8.75595	8.97644	8.76587	8.83955	-0.22049	-0.00992	0.136889	-0.07368	3.45167	0.081657	2.00033	0.899546
NC_006526:1889595-1890	8.89964	9.56438	8.8041	8.90367	-0.66474	0.09554	0.660713	-0.09957	3.45368	0.307412	3.43181	0.323288
NC_006526:1890650-1891	9.29815	9.21256	9.49334	9.20038	0.085593	-0.19519	0.012171	0.292958	0.308312	0.880343	0.035586	1.4967
NC_006526:1891706-1892	9.21574	9.64148	9.00216	9.10342	-0.42574	0.213577	0.538062	-0.10126	1.94969	0.798095	2.58237	0.309562
NC_006526:1893296-1893	9.10865	9.36037	9.08978	9.17559	-0.25172	0.018865	0.184775	-0.08581	2.0872	0.087973	1.41275	0.519733
NC_006526:1894183-1894	9.29874	9.19162	9.6204	9.28235	0.10712	-0.32167	-0.09073	0.338055	0.330115	1.35864	0.269945	1.44893
NC_006526:1895609-1896	8.98078	9.1234	8.83692	8.68494	-0.14262	0.143857	0.438458	0.15198	0.542671	0.548708	2.30082	0.588875
NC_006526:1896661-1904	9.17479	9.30207	9.19413	9.1738	-0.12727	-0.01934	0.128264	0.020333	0.589012	0.065659	0.594946	0.069267
NC_006526:189824-19033	9.44359	9.58486	9.6403	9.42994	-0.14127	-0.19671	0.154917	0.21036	0.793615	1.22553	0.89574	1.33755
NC_006526:1905359-1905	9.82781	9.9069	10.1302	10.7453	-0.07909	-0.30234	-0.83837	-0.61512	0.189272	1.01076	3.4969	2.48258
NC_006526:1906141-1907	9.28664	8.99786	9.33544	9.63965	0.288785	-0.0488	-0.6418	-0.30422	1.76149	0.187455	4.2933	1.88027
NC_006526:1907652-1910	9.15088	8.97145	9.2327	9.3384	0.179428	-0.08182	-0.36695	-0.10569	1.3717	0.493311	3.24467	0.685929
NC_006526:1910321-1917	8.84259	8.75726	8.79568	8.7508	0.085326	0.046903	0.006461	0.044884	0.71814	0.336039	0.037049	0.318435
NC_006526:191062-19151	10.1197	10.1651	9.93377	9.75154	-0.04543	0.185905	0.413562	0.182226	0.092133	0.479513	1.3576	0.467518
NC_006526:191768-19233	10.1436	10.4664	9.56353	9.85979	-0.32279	0.580078	0.606607	-0.29626	0.867484	1.85472	1.96079	0.775214
NC_006526:1919042-1919	10.3584	10.3061	10.1502	10.1578	0.052281	0.208185	0.148326	-0.00758	0.122722	0.646784	0.419541	0.016072
NC_006526:1919917-1920	11.7409	11.8478	11.7367	11.3289	-0.1069	0.004204	0.518904	0.407796	0.179522	0.006034	1.30156	0.94908
NC_006526:1921492-1921	9.69972	9.42346	10.0065	9.59352	0.276263	-0.30676	-0.17007	0.412954	2.10021	2.38207	1.13055	3.32712
NC_006526:1922577-1922	10.429	10.2992	11.1893	11.0402	0.129791	-0.76029	-0.74091	0.149176	0.374045	3.40963	3.31799	0.445148
NC_006526:1923597-1924	11.0009	11.0323	11.8724	11.4994	-0.03137	-0.87156	-0.46712	0.373064	0.074904	3.98595	1.98909	1.49746
NC_006526:1924238-1926	11.2658	12.0086	12.3776	12.3707	-0.74284	-1.11182	-0.36202	0.006956	1.82796	2.94997	0.718179	0.009124
NC_006526:1926118-1926	9.83828	10.1396	10.1604	10.1639	-0.3013	-0.32209	-0.0243	-0.0035	1.20678	1.31659	0.059967	0.008178
NC_006526:1927126-1927	9.18259	9.39733	9.43204	9.42585	-0.21474	-0.24945	-0.02852	0.006188	0.800385	0.974403	0.073143	0.014961
NC_006526:192959-19338	10.0432	10.3565	10.4334	11.0297	-0.31322	-0.39021	-0.67328	-0.59629	1.58675	2.08947	3.83898	3.39045
NC_006526:1929923-1930	9.69721	9.75449	10.0309	10.0408	-0.05728	-0.33369	-0.28634	-0.00994	0.089388	0.729312	0.597861	0.014392
NC_006526:1931658-1932	9.68854	9.07102	9.37698	9.19767	0.617515	0.311558	-0.12664	0.179313	2.34409	0.981308	0.310876	0.478994
NC_006526:1933518-1934	9.42792	9.27138	9.60941	9.41199	0.156531	-0.18149	-0.1406	0.197422	0.778877	0.94583	0.67707	1.0564
NC_006526:1934582-1935	9.81382	9.83146	10.4221	10.1721	-0.01765	-0.60823	-0.3406	0.249988	0.043494	2.92093	1.4433	0.963341
NC_006526:1935230-1935	9.02864	8.94146	9.52634	9.79597	0.087184	-0.4977	-0.85451	-0.26962	0.597923	4.76022	7.22821	2.53245
NC_006526:193615-19496	9.68948	9.51883	9.41646	9.79745	0.170652	0.273029	-0.27862	-0.381	0.45719	0.838946	0.861564	1.29878
NC_006526:1936529-1937	9.05214	9.0935	9.82635	10.3753	-0.04136	-0.77421	-1.28183	-0.54898	0.126606	4.32291	6.55092	3.04714
NC_006526:1937825-1938	10.3031	10.9598	10.2178	9.87779	-0.65665	0.085317	1.08198	0.34001	1.37266	0.111801	2.55039	0.580822
NC_006526:1938396-1939	9.56817	9.76516	9.38507	9.31187	-0.19698	0.183106	0.453284	0.073193	0.575553	0.524058	1.70319	0.172527
NC_006526:1939795-1940	10.2704	10.8352	10.228	9.58819	-0.56479	0.042404	1.24698	0.639784	1.84666	0.079183	4.41946	2.15345
NC_006526:1942442-1943	10.2876	10.7569	10.4511	9.99913	-0.4693	-0.16354	0.757775	0.452018	1.80963	0.461695	3.17727	1.72612
NC_006526:1943068-1943	10.594	11.1088	10.4003	10.1501	-0.5148	0.193721	0.958735	0.250216	2.36441	0.674716	4.55274	0.943282
NC_006526:1944383-1944	10.5765	10.7192	10.4259	10.2748	-0.1426	0.150604	0.444384	0.151175	0.181407	0.193224	0.73669	0.194075
NC_006526:1945421-1945	11.7458	12.7993	12.6959	11.5652	-1.05345	-0.95001	1.23407	1.13064	1.1215	0.979146	1.37881	1.23029
NC_006526:1947021-1948	10.6613	10.9445	10.6148	10.2012	-0.28319	0.04649	0.743249	0.413564	0.390781	0.050575	1.3621	0.632536
NC_006526:1950278-1951	12.1188	12.4239	11.3781	11.2906	-0.30518	0.740688	1.1333	0.08743	0.591642	1.87087	3.0847	0.131643
NC_006526:1951754-1952	12.7285	13.1486	12.7563	12.8511	-0.4201	-0.02784	0.297542	-0.09472	0.932065	0.039666	0.594153	0.148788
NC_006526:1952501-1952	10.2844	10.734	10.1471	9.96689	-0.44967	0.137244	0.767161	0.180251	1.19817	0.26433	2.35029	0.368343
NC_006526:1954552-1954	10.6686	11.3439	10.6477	10.8291	-0.67527	0.020881	0.514807	-0.18135	1.75051	0.029769	1.23444	0.323163
NC_006526:1955575-1956	12.1779	12.4037	11.5903	11.7107	-0.22586	0.5876	0.693044	-0.12042	0.278841	0.938502	1.16563	0.134391
NC_006526:1956192-1956	12.3161	13.1291	12.4044	12.297	-0.81307	-0.08835	0.832195	0.107469	1.20971	0.082706	1.24702	0.10239
NC_006526:1958913-1959	10.8964	11.7429	11.0445	11.0918	-0.8465	-0.14816	0.651043	-0.04729	1.74127	0.193201	1.24188	0.054949
NC_006526:1959487-1960	11.5296	12.2704	11.6709	11.7424	-0.7408	-0.1413	0.528023	-0.07148	1.32344	0.166757	0.848994	0.078369
NC_006526:1960288-1960	11.0794	11.9354	10.9384	10.8322	-0.85607	0.140923	1.10329	0.106289	1.81628	0.187072	2.47253	0.13567
NC_006526:1961117-1961	11.3829	12.081	11.0084	10.5102	-0.69811	0.374545	1.57079	0.498135	1.33805	0.592814	3.51639	0.85968
NC_006526:1961761-1962	12.331	12.8808	12.115	11.4655	-0.54974	0.216012	1.41528	0.649528	1.52919	0.454461	4.43947	1.88878
NC_006526:1962911-1963	11.3439	11.7202	11.2945	11.1938	-0.37622	0.049415	0.52637	0.100733	0.821099	0.073813	1.27567	0.162084
NC_006526:1964192-1964	10.3112	11.6413	10.7927	11.4667	-1.33011	-0.48146	0.174634	-0.67402	4.87131	1.5944	0.428123	2.41468
NC_006526:196455-19689	9.32447	9.53	9.08015	9.28398	-0.20553	0.244313	0.246022	-0.20383	1.0379	1.30147	1.31333	1.02658
NC_006526:1965120-1965	10.622	11.1208	10.3995	10.1876	-0.49882	0.222481	0.933181	0.211878	1.34265	0.469669	2.89083	0.441578
NC_006526:1968407-1968	10.2172	10.6408	10.4508	10.5344	-0.42356	-0.23356	0.106357	-0.08365	1.90165	0.880025	0.322722	0.241692
NC_006526:196946-19741	9.01271	9.34406	9.46167	9.26703	-0.33134	-0.44896	0.07703	0.194646	2.73894	3.79118	0.428303	1.42604
NC_006526:1970245-1970	9.59417	9.99834	10.4156	10.3309	-0.40418	-0.82147	-0.33256	0.084734	2.48887	5.10929	1.96764	0.339802
NC_006526:1970941-1971	9.61158	10.2473	10.6616	10.8201	-0.63574	-1.05006	-0.57279	-0.15847	2.40335	4.122	2.12068	0.405841
NC_006526:1973238-1973	9.90433	9.62884	10.0343	9.9007	0.275486	-0.13	-0.27185	0.133633	1.17839	0.444498	1.15808	0.460228
NC_006526:1974635-1975	10.0347	10.0746	10.0684	10.0845	-0.03987	-0.03369	-0.00992	-0.0161	0.082632	0.068942	0.019294	0.031735
NC_006526:197645-19804	9.26069	9.22602	9.42094	9.37175	0.034671	-0.16024	-0.14572	0.049192	0.10686	0.667281	0.590049	0.158061
NC_006526:1976515-1976	9.74268	9.75436	9.64046	9.75034	-0.01167	0.102221	0.004013	-0.10988	0.030065	0.33034	0.010116	0.36104
NC_006526:1979222-1979	9.80811	10.1904	10.0301	9.88777	-0.38226	-0.22194	0.302609	0.142288	1.19642	0.58764	0.880312	0.335737
NC_006526:1981366-1982	11.8825	12.3952	12.343	12.2331	-0.51269	-0.46053	0.162095	0.10993	0.929621	0.807461	0.219162	0.14026
NC_006526:1983773-1984	10.0918	10.3971	10.3255	10.3161	-0.30525	-0.23364	0.08102	0.009402	0.907036	0.639493	0.175019	0.017643
NC_006526:1986392-1987	8.41691	8.50068	8.40441	8.43458	-0.08377	0.012496	0.066095	-0.03017	0.952497	0.095752	0.69825	0.261403
NC_006526:1987133-1987	8.92873	8.90007	8.92245	8.81777	0.028666	0.006282	0.082301	0.104685	0.112531	0.022631	0.386255	0.523175
NC_006526:1989466-1989	9.33783	9.35022	9.27087	9.27351	-0.0124	0.066954	0.076715	-0.00264	0.053472	0.359426	0.425796	0.010871
NC_006526:1991493-1992	9.93963	10.1421	9.72321	9.71126	-0.20248	0.216419	0.430857	0.011955	1.04559	1.14104	2.69404	0.038527
NC_006526:1992479-1993	8.42237	8.44776	8.42435	8.41322	-0.02539	-0.00198	0.034539	0.011125	0.27535	0.017422	0.401362	0.106789
NC_006526:1993559-1994	8.51043	8.5171	8.45054	8.42175	-0.00667	0.059895	0.095354	0.028788	0.047808	0.597383	1.09736	0.240888
NC_006526:1994773-1996	8.41069	8.46738	8.43811	8.41594	-0.05668	-0.02741	0.051435	0.022167	0.976735	0.383285	0.859687	0.295352
NC_006526:1999012-1999	8.53319	8.53276	8.52437	8.5479	0.00043	0.008821	-0.01513	-0.02352	0.002149	0.046211	0.082044	0.133296
NC_006526:2000407-2000	8.72274	8.75489	8.5211	8.53836	-0.03215	0.201645	0.216534	-0.01726	0.196318	1.99036	2.1715	0.097495
NC_006526:2001394-2001	8.55953	8.6254	8.5437	8.53361	-0.06587	0.015827	0.091795	0.010095	0.342923	0.067724	0.519862	0.042123
NC_006526:2002167-2002	8.67415	8.82179	8.64027	8.60678	-0.14764	0.03388	0.21501	0.033486	1.2083	0.190379	1.95452	0.187817
NC_006526:2002670-2003	8.79954	9.02046	8.79946	8.85794	-0.22092	7.42e-05	0.162515	-0.05848	1.26457	0.000243	0.845236	0.234384
NC_006526:2003144-2003	8.9974	9.12833	9.25607	9.13481	-0.13093	-0.25867	-0.00649	0.121257	0.374349	0.897353	0.014192	0.340524
NC_006526:2005053-2005	8.56251	8.59691	8.82199	8.68029	-0.03439	-0.25947	-0.08338	0.141697	0.192089	2.43171	0.567258	1.13407
NC_006526:2005527-2005	8.62814	8.60089	8.74371	8.74646	0.027254	-0.11556	-0.14557	-0.00275	0.153999	0.914395	1.23788	0.013653
NC_006526:2005966-2006	8.54352	8.51764	8.57319	8.55737	0.025881	-0.02967	-0.03973	0.015818	0.155095	0.181338	0.255368	0.089778
NC_006526:2006675-2007	8.59113	8.49173	8.59499	8.48512	0.099402	-0.00387	0.00661	0.109877	0.719967	0.018699	0.032445	0.820825
NC_006526:2007683-2008	8.65015	8.67537	8.76901	8.61521	-0.02522	-0.11886	0.060166	0.153802	0.086554	0.533562	0.230831	0.744936
NC_006526:200790-20128	9.87714	9.95206	10.9021	11.1709	-0.07491	-1.02495	-1.21889	-0.26885	0.120413	2.99827	3.60516	0.55324
NC_006526:2009134-2009	9.78711	9.96467	9.73781	9.79012	-0.17756	0.049296	0.174546	-0.05231	0.555977	0.120442	0.543901	0.128677
NC_006526:2010892-2011	9.78753	10.4714	10.3008	10.2443	-0.6839	-0.51331	0.227154	0.056569	3.49687	2.54921	0.907144	0.16272
NC_006526:2012725-2013	9.30645	9.44967	9.53653	9.47253	-0.14322	-0.23007	-0.02286	0.063996	0.522376	0.968048	0.062619	0.19563
NC_006526:2013962-2014	9.63689	9.88653	9.8726	9.85645	-0.24964	-0.2357	0.03008	0.016147	1.31584	1.22088	0.099286	0.050946
NC_006526:2014522-2014	9.52773	9.64845	9.58792	9.55186	-0.12072	-0.06019	0.096594	0.036063	0.356339	0.156391	0.271655	0.088556
NC_006526:201490-20309	11.11	11.0536	11.3584	11.3058	0.056367	-0.24841	-0.25214	0.052642	0.060612	0.323763	0.329711	0.056374
NC_006526:2017612-2018	11.1272	11.008	11.4496	11.4913	0.119103	-0.32244	-0.48322	-0.04168	0.200561	0.68655	1.16692	0.062685
NC_006526:2019147-2019	10.5045	10.1321	10.5379	10.6128	0.372358	-0.03345	-0.48065	-0.07484	1.15143	0.064746	1.60322	0.156763
NC_006526:20201-20753	9.42573	9.81241	9.61932	9.57639	-0.38668	-0.19359	0.236026	0.042933	1.84096	0.749387	0.971964	0.121193
NC_006526:2021872-2022	10.1367	10.2972	10.1578	10.0247	-0.1605	-0.02111	0.272566	0.133178	0.38002	0.039164	0.747683	0.302228
NC_006526:2023162-2023	10.2164	11.1028	10.3363	10.4096	-0.88636	-0.11985	0.693217	-0.07328	3.46404	0.28652	2.6455	0.160968
NC_006526:2024753-2025	9.77807	9.87574	9.65554	9.81147	-0.09766	0.122533	0.064266	-0.15593	0.248924	0.327283	0.153119	0.441446
NC_006526:2027489-2027	9.95827	9.55934	9.70332	10.0372	0.398932	0.254948	-0.47781	-0.33383	1.00229	0.558887	1.26967	0.79319
NC_006526:2028529-2028	9.34699	9.50389	9.46195	9.5735	-0.15689	-0.11495	-0.06962	-0.11156	0.251649	0.174915	0.099706	0.169007
NC_006526:2029475-2030	9.17041	8.93624	9.11752	9.02222	0.234171	0.052891	-0.08598	0.095298	1.83394	0.274048	0.500065	0.570444
NC_006526:2031312-2031	9.56129	10.2677	9.45466	9.72478	-0.70646	0.106629	0.542961	-0.27013	4.76778	0.495148	3.71443	1.65752
NC_006526:2033192-2033	9.68407	10.5293	9.52595	9.68534	-0.84521	0.158114	0.843935	-0.15939	3.92706	0.499736	3.92123	0.504866
NC_006526:2033973-2034	8.95974	9.07972	8.86694	8.86745	-0.11999	0.092793	0.212266	-0.00051	0.632015	0.454842	1.33343	0.00182
NC_006526:2035885-2036	8.96369	8.89962	8.99691	9.00029	0.064071	-0.03322	-0.10067	-0.00338	0.456127	0.205433	0.817312	0.017771
NC_006526:2037013-2037	8.8847	8.88231	9.16456	9.00344	0.002395	-0.27985	-0.12113	0.16112	0.008852	1.96988	0.665445	0.966797
NC_006526:2038670-2039	8.95765	8.92676	8.87462	8.78821	0.030888	0.083027	0.138551	0.086413	0.135134	0.436855	0.84563	0.459446
NC_006526:2042959-2043	9.11385	9.03274	9.28863	9.35027	0.081114	-0.17477	-0.31753	-0.06165	0.386622	1.04061	2.22818	0.276382
NC_006526:2044313-2044	9.26267	9.52669	11.236	10.9957	-0.26402	-1.97332	-1.46904	0.240263	0.967668	7.70204	6.29003	0.854923
NC_006526:2045329-2046	8.65004	8.61069	9.03803	8.94775	0.039345	-0.388	-0.33705	0.090287	0.335838	5.14192	4.54311	0.973152
NC_006526:2048324-2048	8.97356	8.83113	8.88706	8.83003	0.142426	0.086499	0.001101	0.057028	1.44721	0.753439	0.006251	0.440941
NC_006526:2049632-2050	8.74956	8.88639	8.80041	8.96653	-0.13682	-0.05085	-0.08014	-0.16611	1.08374	0.305647	0.539391	1.39611
NC_006526:2050321-2050	9.33344	9.78906	9.64188	9.85338	-0.45562	-0.30844	-0.06431	-0.21149	3.01419	1.90397	0.258141	1.17314
NC_006526:2052124-2052	9.97441	9.89576	9.92642	9.78451	0.078646	0.047985	0.111245	0.141906	0.272982	0.153397	0.417748	0.569122
NC_006526:2053673-2054	10.516	10.5228	10.3927	9.82285	-0.00681	0.123302	0.699926	0.569817	0.00893	0.19008	1.69669	1.3022
NC_006526:2054311-2054	10.2825	10.522	10.6564	10.0402	-0.23942	-0.37392	0.481712	0.616207	0.577003	1.03288	1.4378	1.96435
NC_006526:2055446-2056	8.73699	8.79842	8.56877	8.68411	-0.06143	0.168218	0.114311	-0.11533	0.676832	2.45681	1.52409	1.54161
NC_006526:206077-20678	8.83389	8.64309	8.99113	8.86097	0.190795	-0.15725	-0.21788	0.130167	2.5545	2.02672	2.96957	1.59876
NC_006526:207837-20846	8.97409	9.22054	9.45627	9.37702	-0.24645	-0.48219	-0.15649	0.079251	1.73357	3.74607	0.961356	0.399854
NC_006526:208712-20919	9.36815	9.72411	9.94129	9.722	-0.35597	-0.57314	0.002118	0.219293	2.09103	3.58187	0.006442	1.1263
NC_006526:210363-21111	9.38854	9.19264	9.32946	9.27737	0.1959	0.059082	-0.08473	0.052087	0.763749	0.174354	0.266076	0.151007
NC_006526:213547-21484	12.5098	13.0178	12.8001	12.3885	-0.50806	-0.29037	0.629367	0.411683	0.636696	0.314737	0.842016	0.486023
NC_006526:215000-21599	11.0241	11.4691	11.2341	11.262	-0.44502	-0.21004	0.207045	-0.02794	0.972406	0.370283	0.363766	0.038773
NC_006526:216354-21676	10.1911	9.59048	9.84724	9.53502	0.600571	0.343816	0.05546	0.312215	1.94687	0.947745	0.103888	0.835008
NC_006526:218131-21891	10.2719	10.6042	10.6201	10.3835	-0.33225	-0.34812	0.220673	0.236536	1.08718	1.15576	0.63621	0.696274
NC_006526:219259-21967	9.89632	9.96927	10.5909	10.0335	-0.07294	-0.69458	-0.06422	0.557415	0.160112	2.6514	0.138605	2.04076
NC_006526:223584-22398	9.42685	9.15457	9.66784	9.16011	0.272278	-0.24099	-0.00554	0.507728	1.23324	1.05094	0.014689	2.67541
NC_006526:225396-22602	10.0133	10.3186	10.1972	10.4266	-0.30528	-0.1839	-0.10799	-0.22937	0.834229	0.43407	0.22701	0.575037
NC_006526:226170-22668	8.99543	8.94044	9.0251	8.95093	0.054989	-0.02967	-0.01049	0.074174	0.22822	0.112939	0.037186	0.326919
NC_006526:227036-22848	9.66011	9.3672	9.44827	9.55111	0.29291	0.211837	-0.18391	-0.10284	1.33654	0.874003	0.726259	0.346825
NC_006526:22778-23404	9.06485	9.20152	10.0302	10.1155	-0.13667	-0.96532	-0.91402	-0.08537	0.352462	3.92714	3.71907	0.200608
NC_006526:229662-23059	10.2259	10.6166	10.6537	10.8855	-0.39071	-0.42782	-0.26896	-0.23185	1.69177	1.89611	1.0423	0.857563
NC_006526:231227-23206	10.5575	11.3634	11.2528	11.6234	-0.80587	-0.6953	-0.26006	-0.37063	1.46581	1.20999	0.34132	0.532402
NC_006526:232215-23261	12.706	13.7002	13.5518	13.9983	-0.99427	-0.84586	-0.29801	-0.44642	1.54049	1.24944	0.326898	0.542458
NC_006526:233747-23418	12.247	13.2459	13.1779	13.5459	-0.99894	-0.93091	-0.29996	-0.36799	1.85724	1.69951	0.393109	0.508653
NC_006526:234677-23510	11.5013	12.571	12.559	12.9197	-1.06972	-1.0577	-0.34865	-0.36067	1.5442	1.52196	0.363216	0.378791
NC_006526:236160-23728	11.1305	11.1923	11.7806	11.8088	-0.06176	-0.65009	-0.61654	-0.02822	0.059612	0.965985	0.901008	0.02633
NC_006526:237721-23919	10.552	10.9986	10.785	10.6669	-0.4466	-0.23303	0.33163	0.118059	0.750582	0.328603	0.510803	0.147777
NC_006526:239347-23977	10.8348	11.9133	12.1775	12.333	-1.07856	-1.34268	-0.41963	-0.15552	3.12361	3.91924	0.97117	0.275356
NC_006526:240664-24216	11.3027	11.4276	11.2749	11.1831	-0.12499	0.027771	0.244526	0.091768	0.144099	0.028823	0.316322	0.102181
NC_006526:242225-24297	9.60686	9.83675	11.0684	10.4341	-0.22988	-1.46157	-0.5974	0.634287	0.991141	7.00689	3.21431	3.42519
NC_006526:251528-25193	8.7642	8.38625	10.5194	9.28398	0.377944	-1.75523	-0.89773	1.23544	2.47314	9.01259	5.77875	7.27964
NC_006526:256326-25684	9.90258	9.89942	11.3813	10.5734	0.003167	-1.47869	-0.67403	0.807826	0.006857	6.13816	2.96103	3.59211
NC_006526:25782-26553	8.95923	9.37216	9.79062	10.1231	-0.41293	-0.83139	-0.75096	-0.33251	1.97187	4.25941	3.85982	1.49973
NC_006526:258172-25879	10.2672	11.5333	11.4087	11.3655	-1.26605	-1.14151	0.167835	0.043294	3.96354	3.57223	0.328871	0.070451
NC_006526:259072-25947	10.1295	11.325	10.7373	10.5435	-1.19552	-0.60789	0.781508	0.193882	3.82812	1.76996	2.40647	0.404004
NC_006526:260532-26112	8.80802	8.94361	8.9488	8.94327	-0.13559	-0.14078	0.000344	0.005532	0.752975	0.790901	0.001238	0.020337
NC_006526:261394-26183	8.94974	9.11346	9.15978	9.0483	-0.16372	-0.21005	0.065155	0.111476	0.96427	1.33633	0.298107	0.583834
NC_006526:262038-26244	10.0718	10.4055	10.285	10.1721	-0.33366	-0.21316	0.233408	0.112901	1.29321	0.718695	0.809299	0.321352
NC_006526:263447-26390	10.9961	11.8124	11.5511	11.5627	-0.81628	-0.55494	0.249685	-0.01165	2.11274	1.29546	0.458652	0.015746
NC_006526:264935-26539	10.5021	11.5725	11.0492	11.0777	-1.07036	-0.54711	0.494743	-0.0285	2.47936	1.06259	0.930972	0.03426
NC_006526:26629-27125	9.10656	9.2083	9.00722	9.00511	-0.10174	0.099337	0.203188	0.00211	0.386109	0.374811	0.940463	0.006036
NC_006526:266420-26687	10.6187	11.2998	11.1008	11.4311	-0.68117	-0.48208	-0.13125	-0.33033	3.87183	2.67476	0.509513	1.69138
NC_006526:267902-26835	10.3244	11.3314	10.7846	10.5151	-1.00695	-0.46018	0.816286	0.269512	2.9546	1.12248	2.32013	0.558152
NC_006526:269384-26983	10.0007	11.2379	10.7922	10.6108	-1.2372	-0.79151	0.627095	0.181413	2.75573	1.60237	1.18512	0.245508
NC_006526:270863-27131	10.1164	11.197	11.0558	10.9717	-1.08055	-0.93938	0.225321	0.084156	3.20901	2.7488	0.447269	0.138614
NC_006526:272339-27279	10.6386	11.9118	11.7189	11.8078	-1.27319	-1.08025	0.104012	-0.08893	2.45056	2.01056	0.111955	0.094257
NC_006526:274329-27491	10.5157	10.2591	10.5671	11.0807	0.256632	-0.05135	-0.82166	-0.51368	0.676452	0.099205	2.93594	1.67187
NC_006526:276262-27685	9.76728	10.2399	9.49954	9.49171	-0.47258	0.267746	0.748152	0.007829	1.82304	0.872312	3.12997	0.016234
NC_006526:27654-28229	8.78011	8.78219	8.68508	8.69579	-0.00208	0.095025	0.086397	-0.01071	0.009633	0.6498	0.574565	0.051831
NC_006526:277630-27810	9.05438	9.08888	9.03873	8.93179	-0.0345	0.015651	0.157087	0.10694	0.123401	0.052509	0.775397	0.472073
NC_006526:279204-27965	9.7878	10.2355	9.97619	10.2032	-0.44765	-0.18838	0.032263	-0.22701	3.6371	1.30076	0.145336	1.6541
NC_006526:280034-28064	9.56103	9.88391	9.57814	9.53032	-0.32288	-0.01711	0.353586	0.047815	1.73516	0.051816	1.94409	0.15893
NC_006526:280845-28125	10.4386	10.9519	10.338	10.3047	-0.51329	0.100642	0.647211	0.033276	1.30707	0.170233	1.7601	0.050791
NC_006526:281489-28192	10.8429	11.4506	10.7104	10.516	-0.60767	0.132439	0.934506	0.194395	1.56391	0.226176	2.64694	0.359301
NC_006526:282151-28282	11.3417	11.3894	12.113	12.2043	-0.04772	-0.77135	-0.81489	-0.09127	0.047808	1.28868	1.38403	0.095643
NC_006526:283199-28399	10.2963	10.6602	11.3193	11.4202	-0.36391	-1.02303	-0.76003	-0.10091	1.05728	3.67338	2.66275	0.21079
NC_006526:284239-28486	10.0851	11.0807	10.0512	10.1245	-0.99555	0.033922	0.956177	-0.07329	4.47399	0.080503	4.30936	0.190102
NC_006526:285633-28603	10.8117	12.1334	11.3582	11.1355	-1.32169	-0.54645	0.997889	0.222644	3.93996	1.41016	2.93522	0.439472
NC_006526:28776-29493	9.0122	9.19407	8.84069	8.8882	-0.18187	0.171509	0.305879	-0.0475	1.14158	1.05698	2.21038	0.210436
NC_006526:290318-29076	10.0526	10.4863	11.4677	10.8949	-0.43364	-1.41505	-0.40865	0.572755	1.22888	4.72404	1.13701	1.75815
NC_006526:291138-29188	10.0041	11.0485	11.1764	10.7695	-1.0444	-1.17229	0.279035	0.406925	2.9953	3.39222	0.565794	0.925203
NC_006526:292637-29316	9.41985	10.0094	9.47023	9.24378	-0.58954	-0.05038	0.76561	0.226456	1.92033	0.094291	2.62737	0.555366
NC_006526:294869-29553	10.099	10.9097	9.85736	9.56586	-0.81077	0.241597	1.34387	0.291501	2.24667	0.473169	3.91459	0.601704
NC_006526:296572-29825	10.6591	10.76	10.5444	10.5207	-0.10086	0.11473	0.239257	0.023666	0.108362	0.125003	0.293068	0.023439
NC_006526:298332-29898	9.18003	9.37312	9.2234	9.32311	-0.19309	-0.04337	0.050004	-0.09971	0.984841	0.155366	0.18285	0.419225
NC_006526:299906-30040	9.54397	9.48329	9.64973	9.73129	0.060687	-0.10575	-0.24801	-0.08157	0.157143	0.301572	0.891726	0.221187
NC_006526:300702-30126	9.88185	10.1407	10.3585	10.2219	-0.25882	-0.47667	-0.08123	0.136622	0.779976	1.72748	0.185949	0.345533
NC_006526:302072-30251	9.68366	9.85571	9.65988	9.77785	-0.17205	0.023773	0.077861	-0.11796	0.533115	0.054656	0.202249	0.332198
NC_006526:303747-30429	9.57083	9.99194	9.63524	9.59413	-0.42112	-0.06442	0.397815	0.041115	2.25381	0.210691	2.10375	0.126192
NC_006526:304913-30531	8.82693	8.92177	9.18016	8.74098	-0.09484	-0.35323	0.180791	0.43918	0.885459	4.24054	2.03442	5.15443
NC_006526:305923-30647	10.3359	10.7861	10.2751	10.2769	-0.45018	0.060791	0.509169	-0.0018	1.66824	0.138232	1.94709	0.003609
NC_006526:306544-30703	10.1725	10.2622	9.99539	10.1036	-0.08966	0.177126	0.158606	-0.10818	0.550118	1.33821	1.15854	0.701405
NC_006526:30697-31283	9.12429	9.35231	9.1131	9.03185	-0.22801	0.011198	0.320458	0.081247	1.54683	0.043511	2.35888	0.40646
NC_006526:307906-30833	9.46837	9.40861	9.41949	9.18703	0.059762	0.048887	0.221583	0.232459	0.206992	0.164146	1.07439	1.1441
NC_006526:309667-31040	9.41532	9.44536	10.9587	10.5497	-0.03004	-1.54334	-1.10433	0.408965	0.056906	5.48599	4.07434	1.27804
NC_006526:311016-31148	9.1488	9.70333	10.3002	10.179	-0.55453	-1.15138	-0.47569	0.121153	2.0574	4.52572	1.69921	0.294441
NC_006526:311897-31250	9.76164	11.0847	10.2123	10.596	-1.32302	-0.45066	0.488693	-0.38367	6.00749	2.03633	2.24701	1.66512
NC_006526:313242-31367	9.55868	10.3252	10.1377	10.7758	-0.76648	-0.57906	-0.45061	-0.63804	6.14942	4.8974	3.87727	5.31901
NC_006526:313754-31419	9.7664	9.89904	9.98384	10.0936	-0.13264	-0.21744	-0.1946	-0.10979	0.771896	1.47381	1.27619	0.603599
NC_006526:315211-31640	9.94131	10.6391	10.1247	10.1049	-0.69777	-0.18337	0.534176	0.019774	3.81398	0.746226	2.87381	0.055345
NC_006526:316758-31816	10.4916	11.1233	10.6397	10.5477	-0.63164	-0.14807	0.575578	0.092006	1.47352	0.233375	1.3063	0.134975
NC_006526:31806-32236	9.17044	9.22293	8.9162	9.03973	-0.05248	0.254241	0.183201	-0.12352	0.182498	1.32246	0.860575	0.515951
NC_006526:318190-31892	9.81622	10.2684	9.51783	9.63264	-0.45223	0.298389	0.635813	-0.11481	2.58048	1.54905	3.73453	0.448208
NC_006526:319473-31999	9.83775	9.89594	9.76015	9.79356	-0.05819	0.077593	0.102379	-0.0334	0.141441	0.196577	0.272706	0.07681
NC_006526:322417-32282	11.1216	11.5783	11.1686	10.7036	-0.45674	-0.04698	0.874675	0.464913	1.10177	0.072198	2.49746	1.12769
NC_006526:322945-32343	11.5374	11.542	11.8015	11.3454	-0.00458	-0.26407	0.196599	0.456093	0.005329	0.413786	0.287873	0.835885
NC_006526:323542-32395	10.0441	9.9667	10.0209	9.82638	0.077379	0.02313	0.140324	0.194573	0.271335	0.069604	0.569117	0.871072
NC_006526:324002-32459	10.1805	10.1371	10.4493	10.3139	0.043418	-0.26881	-0.17678	0.135444	0.056089	0.450973	0.26926	0.19663
NC_006526:326233-32678	10.0323	10.3373	9.95344	9.69418	-0.30501	0.078857	0.643132	0.259267	0.714843	0.138172	1.88284	0.579036
NC_006526:327767-32861	9.83906	10.6596	10.2575	10.2368	-0.82056	-0.41841	0.422851	0.0207	2.46191	1.05085	1.06552	0.032193
NC_006526:328809-32927	10.2282	10.9908	10.8356	10.8109	-0.76251	-0.60734	0.179874	0.0247	1.91459	1.43411	0.301086	0.033633
NC_006526:329590-33037	10.1265	10.5728	10.0637	10.1677	-0.44633	0.062739	0.405072	-0.10399	2.209	0.187295	1.96207	0.342006
NC_006526:330764-33126	10.2673	10.9686	10.3894	10.2465	-0.70127	-0.12208	0.722125	0.142934	2.61425	0.285313	2.70368	0.345757
NC_006526:331535-33207	9.83192	10.3984	10.491	10.2346	-0.56645	-0.65906	0.163821	0.256438	1.55268	1.88062	0.315297	0.552567
NC_006526:333055-33364	9.08298	9.39507	9.29001	9.26636	-0.31209	-0.20703	0.128702	0.023648	2.38423	1.42991	0.767369	0.100448
NC_006526:334021-33448	9.86664	9.79684	10.079	9.80834	0.069797	-0.21236	-0.0115	0.270656	0.228245	0.924398	0.031958	1.27066
NC_006526:335285-33580	10.504	11.0695	10.9017	10.7602	-0.5655	-0.39771	0.309306	0.141516	0.946303	0.597608	0.433748	0.169758
NC_006526:336079-33678	9.4898	9.75587	9.4908	9.62723	-0.26606	-0.00099	0.128635	-0.13644	0.750582	0.001815	0.299456	0.321695
NC_006526:33734-34424	10.2193	10.8937	10.097	10.4295	-0.67446	0.122218	0.4642	-0.33248	4.62822	0.599832	3.19765	2.18102
NC_006526:337824-33851	9.71028	9.83639	9.80214	10.1265	-0.12611	-0.09187	-0.29013	-0.32437	0.343927	0.234729	1.00161	1.15959
NC_006526:338832-33943	9.21704	9.11399	9.52641	9.33506	0.103054	-0.30937	-0.22107	0.19135	0.341154	1.40617	0.905747	0.749528
NC_006526:340382-34117	10.7246	10.6284	11.4946	11.0945	0.096205	-0.76994	-0.46607	0.400076	0.084126	1.02815	0.534451	0.440254
NC_006526:342641-34306	10.286	10.5926	10.6109	10.2546	-0.30659	-0.3249	0.338042	0.356348	1.23142	1.32813	1.39827	1.4968
NC_006526:343228-34376	10.0741	11.0451	10.2256	10.3892	-0.971	-0.1515	0.655934	-0.16356	2.89328	0.278473	1.81328	0.305486
NC_006526:343994-34461	9.81371	10.1736	9.4034	9.56596	-0.35993	0.410303	0.607681	-0.16255	1.5434	1.82245	2.90788	0.547571
NC_006526:34431-34835	10.2905	11.2787	9.97552	10.3739	-0.98817	0.31495	0.904718	-0.39841	4.22692	1.1043	3.88058	1.49965
NC_006526:3453-3897	9.56153	9.52795	9.57718	9.65467	0.033586	-0.01565	-0.12672	-0.07749	0.091465	0.040584	0.429187	0.235616
NC_006526:349418-34997	9.45339	10.059	9.52048	9.50865	-0.60561	-0.06709	0.55035	0.011833	3.15473	0.20377	2.83874	0.031021
NC_006526:351151-35159	9.86444	10.0828	11.054	10.4184	-0.21833	-1.18959	-0.33565	0.635609	0.500766	4.00753	0.874818	1.99512
NC_006526:352539-35307	9.44196	9.62585	9.85591	9.48586	-0.18389	-0.41395	0.139993	0.37005	0.721133	2.05838	0.507081	1.7909
NC_006526:354518-35517	9.76355	9.93772	10.1398	10.2237	-0.17417	-0.37624	-0.28597	-0.0839	0.458023	1.24647	0.869611	0.189323
NC_006526:355822-35625	10.6349	10.8008	11.3613	11.0541	-0.16581	-0.72639	-0.25334	0.307246	0.237806	1.55635	0.398084	0.507767
NC_006526:356872-35728	8.97645	9.04434	9.31102	9.03478	-0.06788	-0.33457	0.009559	0.276242	0.388488	2.92367	0.042843	2.34478
NC_006526:357437-35796	10.0364	10.2008	10.0322	9.68602	-0.16441	0.004164	0.514768	0.346195	0.716582	0.012045	3.00795	1.88401
NC_006526:359496-35990	9.98672	10.3391	10.3084	9.80463	-0.35234	-0.32163	0.534429	0.503718	0.782349	0.69449	1.35063	1.25045
NC_006526:360614-36163	8.85222	8.98564	8.91681	8.92946	-0.13341	-0.06459	0.056177	-0.01265	0.90461	0.356994	0.300973	0.056403
NC_006526:362213-36271	9.057	9.42061	9.72764	9.38127	-0.36362	-0.67064	0.039344	0.346367	2.08093	4.0846	0.131508	1.96016
NC_006526:364533-36510	9.18734	9.2718	10.5002	9.96238	-0.08447	-1.31285	-0.69057	0.537805	0.265013	6.31546	3.59317	2.74141
NC_006526:365866-36631	9.84225	10.1575	9.79428	9.67414	-0.31521	0.047969	0.48332	0.120144	1.80534	0.169964	2.99684	0.516159
NC_006526:36588-37603	8.87715	9.57698	8.95496	9.23207	-0.69983	-0.07781	0.344907	-0.27712	5.15233	0.377343	2.52267	1.93806
NC_006526:368108-36888	11.3749	11.9577	12.1418	11.7458	-0.58284	-0.76686	0.211945	0.395966	0.80498	1.15417	0.227103	0.488233
NC_006526:369902-37044	13.0275	13.9825	13.9631	13.8151	-0.95498	-0.93559	0.16738	0.147988	1.28012	1.24631	0.147131	0.128114
NC_006526:373321-37385	11.3872	12.2659	12.2801	12.5701	-0.87865	-0.89292	-0.30425	-0.28997	1.52293	1.55475	0.386317	0.363969
NC_006526:374428-37533	9.33084	9.42784	9.36739	9.43838	-0.097	-0.03655	-0.01054	-0.07099	0.188464	0.064051	0.017616	0.132116
NC_006526:375620-37619	9.63406	9.45933	9.11503	9.66335	0.174736	0.51903	-0.20403	-0.54832	0.559571	2.27213	0.683786	2.42534
NC_006526:37637-38217	9.24687	9.51479	9.2519	9.36611	-0.26792	-0.00502	0.148686	-0.11421	1.8039	0.018263	0.83961	0.595397
NC_006526:376603-37784	9.02619	8.78523	9.0515	9.6901	0.240966	-0.02531	-0.90487	-0.6386	0.812047	0.057623	4.01188	2.7783
NC_006526:378712-37931	9.68378	10.0146	10.8111	10.9116	-0.33079	-1.12731	-0.89707	-0.10054	0.461256	2.23389	1.68345	0.113193
NC_006526:380109-38080	9.65974	9.34221	9.76933	9.42533	0.317525	-0.10959	-0.08311	0.344001	1.28692	0.327719	0.234989	1.42793
NC_006526:382826-38342	9.75891	10.3166	10.0047	10.2214	-0.55769	-0.24575	0.095159	-0.21678	3.73471	1.42848	0.417456	1.2134
NC_006526:383642-38412	9.46624	9.76299	9.29582	9.36106	-0.29675	0.17042	0.401929	-0.06524	1.62373	0.787451	2.36162	0.236578
NC_006526:38419-38823	9.08074	9.18743	9.27985	9.19922	-0.10669	-0.19911	-0.01179	0.080627	0.843597	1.89334	0.062753	0.585747
NC_006526:385518-38596	8.86247	9.07732	9.30797	9.34666	-0.21485	-0.4455	-0.26934	-0.03869	1.03915	2.60105	1.39625	0.12683
NC_006526:388049-38857	9.15468	9.42756	9.77033	9.65779	-0.27288	-0.61565	-0.23023	0.112542	0.623683	1.79694	0.501385	0.209223
NC_006526:389023-38988	9.1796	9.22738	9.9413	9.75137	-0.04778	-0.7617	-0.52399	0.189931	0.088069	2.58295	1.63558	0.438641
NC_006526:390403-39129	8.93731	9.21898	9.53471	9.25703	-0.28166	-0.5974	-0.03805	0.277684	1.08702	2.77599	0.095902	1.06691
NC_006526:39222-39823	9.47789	9.80322	10.2465	10.1443	-0.32534	-0.7686	-0.34109	0.102175	2.24768	5.39283	2.37813	0.506088
NC_006526:393212-39366	8.71489	8.84837	9.10431	8.90178	-0.13348	-0.38942	-0.05341	0.202529	0.900214	3.36302	0.281717	1.55129
NC_006526:393694-39409	9.07776	9.14175	9.4935	9.28893	-0.06399	-0.41573	-0.14719	0.204562	0.182526	1.92344	0.501194	0.767082
NC_006526:394366-39477	8.78388	9.06105	9.24325	9.02616	-0.27716	-0.45937	0.034886	0.217092	1.48565	2.75456	0.115506	1.08062
NC_006526:395053-39563	8.88505	8.93486	9.5274	9.49652	-0.04981	-0.64234	-0.56166	0.030872	0.144332	3.34966	2.89503	0.085078
NC_006526:396044-39644	9.25911	9.50158	10.51	10.4208	-0.24247	-1.2509	-0.9192	0.089227	0.531784	3.97814	2.87934	0.159028
NC_006526:396450-39685	9.03722	9.13234	10.0074	9.82136	-0.09511	-0.97018	-0.68902	0.186053	0.232009	4.00844	2.79535	0.529793
NC_006526:397456-39786	10.006	10.5366	11.6582	11.2782	-0.5306	-1.65226	-0.74161	0.380052	0.737251	3.06228	1.14402	0.479464
NC_006526:400115-40052	8.96772	9.07842	9.24175	9.07519	-0.11071	-0.27404	0.00323	0.166558	0.650441	2.09828	0.012892	1.11069
NC_006526:40025-40538	10.3725	10.9068	11.5818	11.4662	-0.53421	-1.20929	-0.55947	0.115607	1.16394	3.16074	1.23646	0.172177
NC_006526:402176-40279	9.85365	10.0202	10.2492	9.96873	-0.16659	-0.39552	0.051505	0.280441	0.408518	1.25218	0.103692	0.79748
NC_006526:404161-40551	9.59629	9.8806	10.1362	10.293	-0.28431	-0.53987	-0.41242	-0.15686	1.6176	3.43518	2.5508	0.744288
NC_006526:407433-40792	9.35893	9.4117	9.72901	9.49898	-0.05277	-0.37007	-0.08728	0.230025	0.122864	1.3586	0.218293	0.72864
NC_006526:408344-40889	10.5332	11.0976	11.3738	11.2873	-0.56442	-0.84057	-0.1897	0.086444	0.894353	1.50493	0.227495	0.093525
NC_006526:40842-41250	9.19446	9.23006	9.18218	9.33671	-0.03559	0.012285	-0.10665	-0.15453	0.165502	0.051782	0.63091	1.02498
NC_006526:409188-40982	9.4919	10.2671	9.69002	10.1103	-0.77522	-0.19812	0.156778	-0.42032	2.85312	0.505423	0.376541	1.34701
NC_006526:410613-41104	11.2722	12.1052	11.5255	11.9819	-0.83307	-0.25335	0.123342	-0.45638	3.11427	0.700636	0.28333	1.51246
NC_006526:411585-41211	10.4952	11.704	10.6838	10.9604	-1.20872	-0.18856	0.743547	-0.27661	3.63734	0.361471	2.10493	0.586607
NC_006526:412637-41311	9.77349	10.3865	9.7089	9.82153	-0.61302	0.064588	0.564985	-0.11262	4.25989	0.272621	3.9378	0.543918
NC_006526:4129-4540	8.99463	10.9586	9.61073	9.33487	-1.96392	-0.6161	1.62369	0.275864	3.2871	0.779111	2.66304	0.282497
NC_006526:41443-41856	9.12172	9.22775	9.23816	9.36297	-0.10603	-0.11644	-0.13521	-0.12481	0.460994	0.519258	0.629394	0.567568
NC_006526:414694-41529	9.88572	9.72353	9.51602	9.39987	0.162187	0.369698	0.323665	0.116154	0.361749	1.04427	0.876832	0.241491
NC_006526:415516-41645	10.8461	10.8088	11.6585	11.2242	0.037353	-0.81237	-0.41546	0.434262	0.047015	1.84658	0.773013	0.819169
NC_006526:417095-41770	10.1144	10.5979	10.8463	10.8968	-0.48347	-0.73189	-0.29887	-0.05045	1.87255	3.05137	1.00618	0.114849
NC_006526:418874-41930	10.1341	10.1747	10.1574	10.0611	-0.04059	-0.02331	0.113633	0.09636	0.128832	0.070292	0.435839	0.354912
NC_006526:419517-41996	9.68674	9.75485	9.57894	9.25575	-0.06812	0.107798	0.499103	0.323187	0.24142	0.422634	2.93978	1.75053
NC_006526:420318-42076	9.77909	9.71243	9.46133	9.26362	0.066656	0.317756	0.448815	0.197716	0.249146	1.82074	2.7545	0.985328
NC_006526:421248-42164	10.1343	10.404	10	10.3697	-0.2697	0.134222	0.03429	-0.36963	0.846678	0.347102	0.073091	1.28026
NC_006526:422358-42332	9.83569	10.0849	9.54242	9.91947	-0.24925	0.293264	0.165474	-0.37704	0.61233	0.756595	0.364528	1.05225
NC_006526:424804-42521	10.046	10.7306	10.1124	10.3909	-0.68456	-0.06635	0.339675	-0.27853	3.33834	0.185514	1.44721	1.11742
NC_006526:428334-42923	10.1888	10.6783	10.8966	11.1612	-0.48954	-0.70786	-0.48293	-0.26461	1.72706	2.69706	1.69758	0.775183
NC_006526:42930-43794	8.69308	8.76487	8.72662	8.77564	-0.07179	-0.03355	-0.01078	-0.04902	1.49971	0.55587	0.141814	0.911087
NC_006526:429507-42994	10.6823	11.301	11.182	11.1844	-0.61868	-0.49964	0.116641	-0.0024	2.00595	1.53247	0.240761	0.004054
NC_006526:430371-43083	9.79933	10.2064	10.1696	10.0455	-0.40711	-0.37024	0.160965	0.124099	1.30373	1.15166	0.392398	0.285263
NC_006526:431311-43205	9.92542	10.4762	9.8021	9.72161	-0.55075	0.123313	0.754561	0.080496	2.78434	0.416074	3.88886	0.247228
NC_006526:432309-43286	9.20965	9.37911	9.50518	9.38101	-0.16946	-0.29553	-0.00191	0.124164	0.562756	1.16378	0.004408	0.379819
NC_006526:432906-43446	9.75393	10.2471	9.94434	9.73547	-0.4932	-0.19041	0.511666	0.20887	2.36536	0.697892	2.47014	0.787587
NC_006526:435191-43601	10.4792	11.5335	10.5189	11.0422	-1.05431	-0.03973	0.491263	-0.52331	3.68038	0.072193	1.50667	1.63364
NC_006526:436322-43676	9.89858	10.5629	10.2541	10.4234	-0.66431	-0.35553	0.139517	-0.16927	2.52405	1.15149	0.345614	0.43961
NC_006526:436995-43747	10.3697	10.5918	10.194	10.2589	-0.22209	0.175741	0.332966	-0.06487	0.436307	0.326339	0.733975	0.103187
NC_006526:438116-43884	10.5972	11.3341	10.2299	10.2268	-0.73688	0.367312	1.10729	0.003098	1.6688	0.673212	2.7323	0.003788
NC_006526:441053-44148	9.86241	9.86976	10.093	9.5235	-0.00735	-0.23063	0.34626	0.569543	0.011184	0.485088	0.820628	1.57171
NC_006526:442491-44323	9.8249	10.8206	9.47173	9.37411	-0.99571	0.353169	1.4465	0.097622	4.43016	1.35584	6.06391	0.262979
NC_006526:443486-44471	11.2607	11.7988	10.707	11.0674	-0.53809	0.553688	0.731347	-0.36043	0.983294	1.02093	1.46803	0.582713
NC_006526:445083-44550	11.0667	11.5876	11.4205	11.3188	-0.52083	-0.35379	0.268789	0.10175	1.7476	1.05938	0.738641	0.220381
NC_006526:446590-44705	9.89491	10.4447	10.3172	10.2896	-0.54977	-0.42229	0.15512	0.02764	3.57887	2.68675	0.754322	0.095747
NC_006526:448021-44848	9.35839	9.54665	9.61244	9.5118	-0.18825	-0.25405	0.034849	0.100647	0.970769	1.43641	0.123453	0.431914
NC_006526:449758-45103	10.269	10.4279	10.0415	9.96964	-0.15888	0.227524	0.458249	0.071842	0.748284	1.19869	2.84855	0.275425
NC_006526:45151-45598	8.83786	9.03717	8.97072	8.94113	-0.19932	-0.13286	0.096043	0.029585	1.88279	1.11722	0.729829	0.171652
NC_006526:454391-45528	9.72088	9.67047	9.66887	9.66753	0.05041	0.052012	0.002937	0.001335	0.089521	0.092623	0.004789	0.00217
NC_006526:456515-45766	10.9256	11.4108	10.6366	10.2632	-0.48513	0.288996	1.14755	0.373423	0.947263	0.48363	2.78972	0.672444
NC_006526:458011-45872	11.3828	11.8593	11.5701	11.7261	-0.47655	-0.18729	0.133277	-0.15598	0.755768	0.235149	0.15848	0.189844
NC_006526:45803-46371	8.58227	8.58441	8.59772	8.56234	-0.00214	-0.01544	0.022071	0.035375	0.018876	0.154061	0.232914	0.413418
NC_006526:461802-46224	10.6559	11.6049	10.9953	11.2782	-0.94898	-0.33935	0.326686	-0.28295	2.33326	0.622428	0.59258	0.492917
NC_006526:462272-46292	10.8433	11.6492	11.3942	11.9407	-0.80588	-0.55085	-0.29147	-0.54651	2.06724	1.27465	0.55506	1.26158
NC_006526:463485-46392	10.3801	11.1564	10.5381	10.6111	-0.77628	-0.15799	0.545315	-0.07298	3.04449	0.40821	2.01571	0.16239
NC_006526:464204-46481	10.7989	11.6908	11.5076	11.4415	-0.89191	-0.70866	0.249272	0.066018	1.67718	1.24662	0.325567	0.07183
NC_006526:464833-46523	10.6909	11.2453	11.2558	11.2147	-0.5544	-0.56482	0.030618	0.041041	2.04572	2.09289	0.062262	0.085273
NC_006526:466591-46708	9.60074	9.90361	10.0702	10.2105	-0.30287	-0.46945	-0.30686	-0.14028	0.824672	1.46325	0.838966	0.31019
NC_006526:467651-46861	10.207	10.4633	10.7855	10.4449	-0.25627	-0.57851	0.018389	0.34063	1.40523	3.66751	0.059982	2.01493
NC_006526:46882-47474	8.83614	8.96931	8.81047	8.74579	-0.13317	0.025661	0.223514	0.064679	0.871617	0.117834	1.70971	0.346126
NC_006526:468933-46933	10.4362	11.3108	12.1616	11.2445	-0.8746	-1.72542	0.06632	0.917143	3.07308	5.80585	0.128633	3.23517
NC_006526:473117-47352	9.65031	9.56659	10.228	9.927	0.083722	-0.57765	-0.3604	0.300967	0.317539	3.51969	2.05946	1.6439
NC_006526:474127-47464	10.49	10.5555	10.5905	10.805	-0.06543	-0.1005	-0.24957	-0.2145	0.135349	0.221519	0.685322	0.563381
NC_006526:475541-47610	9.80337	9.97616	9.7561	9.94339	-0.17279	0.04727	0.03277	-0.18729	1.34216	0.257339	0.167737	1.48964
NC_006526:476409-47706	9.35451	10.0949	9.77696	9.96153	-0.74036	-0.42245	0.133346	-0.18457	4.21427	2.30251	0.522608	0.796449
NC_006526:477838-47830	9.76823	10.9539	11.0374	11.3868	-1.1857	-1.26916	-0.43284	-0.34937	4.00747	4.2774	1.22669	0.926052
NC_006526:479582-48010	9.32982	9.59166	9.58613	9.82411	-0.26184	-0.25631	-0.23245	-0.23798	2.23465	2.17779	1.93188	1.98894
NC_006526:480704-48167	9.40984	9.57521	9.28513	9.26417	-0.16537	0.124713	0.311045	0.020961	0.570552	0.398965	1.30262	0.052762
NC_006526:483339-48386	9.73785	10.5228	10.3992	10.2112	-0.78493	-0.66134	0.311619	0.188026	3.71562	3.10404	1.23909	0.639406
NC_006526:485263-48622	10.8727	11.9358	12.0948	12.0626	-1.06317	-1.22215	-0.12675	0.03223	2.15883	2.54764	0.151766	0.034748
NC_006526:487241-48783	9.5927	9.85769	9.55681	9.16905	-0.26499	0.035893	0.688643	0.387756	0.727475	0.069085	2.46535	1.19868
NC_006526:49028-49548	8.70824	8.98732	8.6835	8.75229	-0.27908	0.024742	0.235031	-0.06879	1.91376	0.097852	1.54017	0.317479
NC_006526:495731-49633	9.62328	9.99371	9.77852	9.69214	-0.37042	-0.15524	0.30157	0.086382	3.57285	1.26468	2.86432	0.587635
NC_006526:49657-50194	9.0967	9.95493	9.24388	9.34137	-0.85824	-0.14719	0.613557	-0.09749	4.49522	0.536262	3.21815	0.320257
NC_006526:497288-49787	9.16838	9.37977	9.21976	9.01728	-0.21139	-0.05138	0.362493	0.202483	0.844241	0.148738	1.70364	0.79792
NC_006526:499578-50000	9.58819	9.55407	9.95467	9.90856	0.034117	-0.36649	-0.35449	0.046112	0.058243	0.964066	0.922807	0.080387
NC_006526:501579-50220	10.1557	10.0935	9.5779	9.47072	0.062181	0.577795	0.622795	0.107181	0.122471	1.93657	2.12355	0.228371
NC_006526:502253-50266	10.0028	10.2473	9.72202	9.2192	-0.24453	0.280787	1.02813	0.502815	0.499535	0.596415	3.05835	1.27788
NC_006526:503890-50448	10.5326	10.8467	10.069	9.74439	-0.31408	0.463583	1.10227	0.324602	0.621704	1.03467	3.02396	0.648817
NC_006526:505258-50576	10.3345	10.6484	9.79521	9.498	-0.31394	0.539266	1.1504	0.297201	1.20073	2.37398	5.1454	1.11757
NC_006526:50579-51169	9.15051	11.0044	9.55031	9.48102	-1.85387	-0.39981	1.52336	0.0693	6.63638	1.3531	5.72649	0.152474
NC_006526:506024-50667	10.2642	10.8184	9.62774	9.55954	-0.55427	0.636424	1.25889	0.068199	2.16494	2.55119	5.08361	0.157729
NC_006526:506693-50720	9.97237	10.4394	9.67071	9.67789	-0.46705	0.301662	0.761537	-0.00718	1.25109	0.70531	2.31634	0.011165
NC_006526:507292-50771	10.1859	11.0578	11.1009	11.3091	-0.87188	-0.91504	-0.25134	-0.20818	2.0964	2.22293	0.422272	0.334279
NC_006526:507747-50823	9.81329	10.4321	10.6242	10.7508	-0.6188	-0.81094	-0.31873	-0.12658	2.88076	3.83463	1.27419	0.386024
NC_006526:508551-50923	9.67149	10.239	10.1592	10.1296	-0.56755	-0.48772	0.109489	0.029657	2.91692	2.45219	0.363974	0.081138
NC_006526:510599-51104	10.6637	11.23	11.9341	11.8618	-0.56628	-1.27036	-0.6318	0.072273	1.47278	3.78056	1.69414	0.116423
NC_006526:512045-51245	10.7727	11.1573	11.7839	11.0616	-0.38463	-1.01121	0.095695	0.722276	0.499895	1.75379	0.097375	1.13571
NC_006526:512764-51395	12.7731	13.2304	13.4465	13.4733	-0.45726	-0.67334	-0.24288	-0.0268	0.620224	1.02901	0.281031	0.025304
NC_006526:514020-51447	13.2429	13.7807	13.7377	13.7621	-0.53789	-0.49489	0.018677	-0.02433	1.0124	0.907382	0.02172	0.028494
NC_006526:516151-51665	13.1342	13.5186	13.8186	13.7356	-0.38441	-0.68439	-0.21704	0.082932	0.46031	0.97223	0.228957	0.077727
NC_006526:517448-51858	12.3796	12.6694	12.7328	12.4256	-0.28979	-0.35325	0.243722	0.307183	0.334602	0.427815	0.271219	0.359478
NC_006526:518909-51931	12.1718	12.7894	12.5534	12.4736	-0.61759	-0.38167	0.315709	0.079788	0.838872	0.450662	0.355657	0.073796
NC_006526:519839-52024	12.3752	13.1573	13.0549	13.075	-0.78208	-0.67963	0.082347	-0.0201	0.862731	0.717845	0.060681	0.014116
NC_006526:520680-52108	12.9356	13.4387	13.4775	13.4345	-0.50311	-0.5419	0.004203	0.042992	0.726244	0.800343	0.003977	0.042404
NC_006526:521338-52174	12.8177	13.3033	13.2757	13.3122	-0.48568	-0.45801	-0.0089	-0.03658	0.663026	0.614462	0.008171	0.034565
NC_006526:522035-52249	12.9894	13.5314	13.6917	13.574	-0.54198	-0.70231	-0.04267	0.117662	0.763422	1.07282	0.04051	0.120236
NC_006526:522530-52346	12.6211	13.1539	13.0724	13.0942	-0.53273	-0.45129	0.059655	-0.02179	0.841918	0.677755	0.063519	0.022245
NC_006526:524328-52509	12.8612	13.4197	13.3259	13.1997	-0.5585	-0.46473	0.219949	0.12618	0.832533	0.654869	0.257345	0.135352
NC_006526:52592-53078	9.9394	10.5204	10.4892	10.4651	-0.58102	-0.54976	0.055274	0.02402	3.27545	3.08581	0.177872	0.070708
NC_006526:525975-52637	12.6972	12.8205	12.9286	12.571	-0.12326	-0.23142	0.249411	0.357572	0.164262	0.346414	0.380007	0.59992
NC_006526:526677-52741	11.7851	11.9857	11.8768	11.3896	-0.20056	-0.09165	0.59609	0.487181	0.233673	0.096168	0.920151	0.706419
NC_006526:527503-52818	11.4631	11.9525	11.7392	11.1702	-0.48942	-0.27616	0.782302	0.569038	0.679473	0.329383	1.25637	0.827417
NC_006526:529177-52961	11.6201	12.2477	11.969	11.3531	-0.62761	-0.34891	0.89457	0.615868	0.716673	0.340076	1.14091	0.699235
NC_006526:529881-53153	13.0152	13.5602	12.8338	12.269	-0.54495	0.181388	1.29118	0.564839	0.795269	0.202528	2.39584	0.833531
NC_006526:532192-53271	13.2611	13.828	13.5459	13.1615	-0.56689	-0.28479	0.666488	0.384393	0.641504	0.271183	0.792254	0.39129
NC_006526:53238-53815	9.26084	9.78632	9.71965	9.94009	-0.52548	-0.45881	-0.15377	-0.22044	2.7008	2.30476	0.56494	0.903225
NC_006526:532734-53390	11.26	11.273	11.0243	10.6463	-0.01307	0.235656	0.62669	0.37796	0.012295	0.274353	0.94898	0.492134
NC_006526:535772-53623	9.95542	11.5708	10.6001	10.4877	-1.61537	-0.64472	1.08306	0.112419	4.83775	1.78676	3.27921	0.196976
NC_006526:537100-53760	9.72377	10.0001	9.5087	9.5837	-0.27638	0.215067	0.416455	-0.07499	0.748299	0.540698	1.28112	0.151812
NC_006526:538003-53880	9.70625	10.382	9.35209	9.40553	-0.67577	0.354158	0.976489	-0.05344	2.7842	1.25277	4.09619	0.122088
NC_006526:539843-54074	10.314	10.4687	10.5875	10.7423	-0.15472	-0.27348	-0.27359	-0.15483	0.244134	0.491807	0.492059	0.24434
NC_006526:541838-54240	10.2198	10.4062	10.1225	10.017	-0.18648	0.097262	0.389196	0.105456	0.322369	0.150038	0.822213	0.164496
NC_006526:543018-54357	10.2618	11.026	10.6923	10.552	-0.76422	-0.43051	0.474066	0.140351	1.64061	0.776036	0.880611	0.193451
NC_006526:545417-54621	12.2068	12.914	12.8464	12.8784	-0.70717	-0.63962	0.035542	-0.03201	1.01116	0.886157	0.031746	0.028493
NC_006526:54563-55323	9.33067	9.27482	9.1326	9.18628	0.05586	0.19807	0.088539	-0.05367	0.252918	1.26587	0.444836	0.241183
NC_006526:547307-54773	10.9159	11.447	10.2088	10.1013	-0.5311	0.707144	1.34577	0.107522	2.40851	3.32127	5.97113	0.314661
NC_006526:547756-54830	9.79365	10.1743	9.50145	9.42801	-0.38061	0.292201	0.746255	0.073445	1.65306	1.17424	3.61396	0.206336
NC_006526:550872-55127	11.1477	11.4585	11.6332	11.9027	-0.31087	-0.48555	-0.44414	-0.26946	0.383298	0.676429	0.602601	0.321398
NC_006526:551610-55207	11.0193	11.4785	11.0963	11.1903	-0.45924	-0.07705	0.288208	-0.09398	0.612567	0.075417	0.340239	0.093521
NC_006526:553293-55369	10.7671	10.562	10.1062	10.1085	0.205082	0.66083	0.453432	-0.00232	0.655323	2.87756	1.83784	0.004977
NC_006526:553853-55472	11.0259	11.0892	10.5207	10.3535	-0.06321	0.505228	0.735656	0.167216	0.113189	1.46228	2.33572	0.351302
NC_006526:555582-55605	9.76986	10.5454	10.1858	10.3757	-0.77557	-0.41592	0.169769	-0.18989	5.35194	2.92503	0.956232	1.10779
NC_006526:556485-55705	9.0272	9.17662	9.10141	9.19974	-0.14942	-0.0742	-0.02312	-0.09834	0.759198	0.31266	0.082559	0.443182
NC_006526:5570-5981	9.66505	12.5526	11.0738	10.6876	-2.88754	-1.40874	1.86498	0.386184	5.78643	2.93243	3.93481	0.570588
NC_006526:557800-55833	10.0709	10.1413	9.92402	9.73126	-0.07038	0.146934	0.410067	0.192758	0.088748	0.20282	0.723337	0.27972
NC_006526:560352-56092	9.80899	10.6131	9.87632	10.045	-0.80416	-0.06732	0.568098	-0.16873	2.43508	0.114348	1.58643	0.332486
NC_006526:561677-56263	11.3598	11.2277	11.0742	10.8057	0.132178	0.285667	0.422004	0.268515	0.243633	0.635304	1.05883	0.586437
NC_006526:56224-56761	10.2834	10.3604	11.0893	11.0265	-0.07695	-0.80583	-0.66608	0.062802	0.163116	3.00572	2.41839	0.129671
NC_006526:563251-56369	9.3422	9.32385	9.48696	9.44662	0.018346	-0.14477	-0.12277	0.040343	0.087452	1.05778	0.851809	0.2121
NC_006526:565806-56639	9.26576	9.22022	9.04284	8.94169	0.04554	0.222919	0.278523	0.101144	0.222367	1.66748	2.19843	0.595501
NC_006526:567252-56787	9.42465	9.71228	9.44909	9.22381	-0.28763	-0.02444	0.488476	0.225289	1.0312	0.055831	2.0354	0.748332
NC_006526:568357-56885	10.0449	10.5213	9.85098	9.78681	-0.47638	0.193925	0.73448	0.064173	1.60712	0.499289	2.72025	0.13339
NC_006526:569267-56979	10.3231	10.7099	10.2182	10.3514	-0.38683	0.104867	0.358539	-0.13316	0.898341	0.177821	0.813091	0.234948
NC_006526:570371-57165	9.78232	9.49924	9.22962	9.36371	0.283089	0.552704	0.135526	-0.13409	0.902033	2.13121	0.351163	0.346585
NC_006526:573012-57343	9.50365	10.0862	10.2845	10.4344	-0.58256	-0.78083	-0.34814	-0.14987	2.12549	2.98842	1.10149	0.371596
NC_006526:57329-57996	9.6213	9.7737	9.60531	9.98284	-0.1524	0.015988	-0.20914	-0.37753	0.432362	0.034472	0.648	1.40343
NC_006526:574358-57494	9.14975	9.2391	9.84555	9.52648	-0.08934	-0.6958	-0.28738	0.319075	0.295013	3.74413	1.31765	1.50865
NC_006526:575187-57564	9.86934	9.89714	10.8502	10.3049	-0.0278	-0.98086	-0.40771	0.545351	0.090194	5.72739	2.40408	3.33197
NC_006526:577546-57801	9.94974	10.6861	9.83871	9.71429	-0.73641	0.111031	0.971858	0.124415	2.44167	0.224187	3.33096	0.25656
NC_006526:578161-57857	10.8017	11.1723	10.9025	10.4475	-0.3706	-0.10081	0.724716	0.454928	0.487355	0.105064	1.16673	0.634087
NC_006526:579710-58024	10.2676	10.8826	10.1193	9.80821	-0.61501	0.148319	1.07442	0.311085	1.56768	0.255582	3.06058	0.643816
NC_006526:581117-58190	10.1313	10.4329	9.62468	9.65003	-0.30163	0.506611	0.782893	-0.02535	0.872644	1.71324	2.88666	0.048256
NC_006526:582807-58322	9.76768	9.72133	9.69237	9.41454	0.046353	0.075309	0.306791	0.277835	0.138351	0.24223	1.44602	1.27139
NC_006526:584159-58458	10.3299	10.9254	10.9421	10.7362	-0.59547	-0.61215	0.189143	0.205824	1.13989	1.1819	0.264904	0.293264
NC_006526:587718-58823	11.0772	11.8317	11.8415	10.9076	-0.75453	-0.76431	0.924109	0.933893	1.17847	1.19851	1.5333	1.55415
NC_006526:588541-58935	10.7523	11.3517	12.3684	11.6833	-0.59939	-1.61609	-0.33165	0.685055	1.71027	5.00352	0.791251	2.02076
NC_006526:591051-59166	9.27896	9.55325	9.25751	9.45448	-0.2743	0.021447	0.098777	-0.19697	1.2553	0.059925	0.337256	0.812863
NC_006526:591715-59256	9.05489	9.26936	9.18625	9.27204	-0.21447	-0.13136	-0.00268	-0.08579	1.5456	0.814568	0.010682	0.469744
NC_006526:59257-60437	8.83253	8.84102	8.76379	8.87218	-0.00849	0.068734	-0.03117	-0.10839	0.055101	0.622096	0.233346	1.12928
NC_006526:593828-59454	11.2468	11.7271	11.3086	11.0536	-0.4804	-0.06182	0.673573	0.254995	1.06061	0.089115	1.64479	0.46596
NC_006526:595802-59624	9.87746	10.002	9.95969	9.95839	-0.12458	-0.08223	0.043649	0.001298	0.823226	0.480995	0.2218	0.005467
NC_006526:596767-59717	10.2745	10.3222	10.5345	10.997	-0.04772	-0.26002	-0.67476	-0.46246	0.088652	0.662008	2.2585	1.40635
NC_006526:597719-59838	9.40663	9.36612	9.35647	9.29789	0.040511	0.050165	0.068227	0.058572	0.131305	0.167235	0.239199	0.199968
NC_006526:600415-60186	9.32436	9.27041	9.2454	9.1901	0.053954	0.078969	0.080308	0.055293	0.255074	0.406123	0.414753	0.26265
NC_006526:602449-60290	10.455	10.7555	10.4486	10.1384	-0.30047	0.00648	0.617152	0.310198	0.680454	0.009833	1.73733	0.709281
NC_006526:603364-60396	11.8106	12.2342	12.0644	11.8982	-0.42357	-0.25382	0.335957	0.166215	0.687852	0.358808	0.510173	0.215611
NC_006526:604424-60483	11.6881	12.0979	11.8461	11.9923	-0.40979	-0.15796	0.105594	-0.14624	0.872676	0.261816	0.163586	0.238858
NC_006526:605815-60637	10.8931	11.7383	11.0006	10.8624	-0.84522	-0.10752	0.875929	0.138229	1.86216	0.142588	1.9467	0.189994
NC_006526:608217-60861	12.0569	11.9655	12.0669	11.8277	0.091399	-0.00995	0.13785	0.239204	0.142455	0.01376	0.228748	0.448113
NC_006526:609010-60946	12.3167	12.7418	12.8841	12.8707	-0.42511	-0.56745	-0.12895	0.013393	0.514746	0.747824	0.124302	0.011591
NC_006526:609812-61025	12.6184	12.7937	12.9958	13.0237	-0.17534	-0.37745	-0.22998	-0.02787	0.252604	0.657477	0.350887	0.033643
NC_006526:611087-61152	12.1405	12.7263	12.7344	12.9071	-0.5858	-0.59391	-0.18088	-0.17276	0.702399	0.715117	0.166425	0.157933
NC_006526:61164-61830	8.74991	8.80242	8.98118	9.04651	-0.05251	-0.23127	-0.24409	-0.06533	0.307439	2.05011	2.18931	0.402371
NC_006526:611820-61228	12.9954	13.4557	13.329	13.3252	-0.4603	-0.33356	0.130456	0.00371	0.800693	0.527346	0.169211	0.004136
NC_006526:612286-61326	11.508	11.9366	11.7969	11.6798	-0.42857	-0.28884	0.256814	0.11708	0.593409	0.360385	0.312016	0.125156
NC_006526:613556-61396	10.5343	10.9529	10.7064	10.5546	-0.41859	-0.17212	0.398325	0.151845	0.522882	0.177854	0.490824	0.154123
NC_006526:614218-61518	9.93772	10.4156	9.96562	10.3436	-0.47785	-0.0279	0.071983	-0.37797	2.22338	0.071081	0.204239	1.66233
NC_006526:615350-61584	11.0825	12.1574	11.4831	11.864	-1.07481	-0.4005	0.293347	-0.38096	2.28949	0.643179	0.432023	0.602863
NC_006526:616186-61700	10.2927	9.94825	10.2957	10.2503	0.344486	-0.00294	-0.30204	0.045386	0.569414	0.003369	0.481337	0.054872
NC_006526:61867-62417	9.21832	9.49053	9.29629	9.54136	-0.27221	-0.07797	-0.05083	-0.24507	1.62408	0.325279	0.195416	1.4191
NC_006526:618723-61912	9.98352	10.0037	9.79206	9.90052	-0.02022	0.191456	0.103213	-0.10846	0.039647	0.508377	0.237782	0.25221
NC_006526:620278-62081	11.9382	12.3494	11.8226	12.2383	-0.4113	0.115512	0.111109	-0.4157	0.587181	0.127906	0.12248	0.595303
NC_006526:621097-62155	13.358	13.7227	13.0449	13.646	-0.36475	0.313103	0.07676	-0.60109	0.593748	0.488288	0.093907	1.14112
NC_006526:621782-62227	9.44148	9.21886	9.12233	9.31499	0.222622	0.319157	-0.09613	-0.19267	0.943798	1.51052	0.322767	0.780729
NC_006526:622709-62381	9.40286	9.37004	9.38721	9.50032	0.03281	0.015647	-0.13027	-0.11311	0.076869	0.03519	0.374329	0.314658
NC_006526:624736-62558	11.0258	10.2899	10.5853	10.8095	0.73597	0.440574	-0.51959	-0.22419	1.20206	0.614152	0.761194	0.264498
NC_006526:62664-63325	9.75171	10.4197	10.0947	9.98803	-0.66794	-0.34302	0.431621	0.106701	3.81889	1.78678	2.36701	0.395272
NC_006526:631123-63157	11.2309	10.5289	10.3802	10.9346	0.70205	0.850709	-0.40571	-0.55437	3.25246	3.96002	1.70457	2.4962
NC_006526:632977-63339	10.5348	10.5375	10.3103	10.4189	-0.00274	0.224482	0.11863	-0.10859	0.005374	0.655704	0.294159	0.264456
NC_006526:634862-63558	11.2162	11.6849	11.735	11.5482	-0.46867	-0.51877	0.136641	0.186733	1.15658	1.32061	0.24237	0.353605
NC_006526:636406-63682	11.2038	11.2789	11.4807	11.1334	-0.07507	-0.27684	0.145546	0.347316	0.113881	0.5371	0.242888	0.720251
NC_006526:638349-63885	10.1521	10.6974	10.4022	10.2204	-0.54535	-0.25006	0.476997	0.181716	1.84846	0.671128	1.56009	0.445744
NC_006526:640145-64106	11.7723	11.6124	13.0061	12.3932	0.159967	-1.23376	-0.78083	0.612901	0.122958	1.53736	0.845697	0.616651
NC_006526:641726-64218	11.405	12.2116	12.4988	12.2487	-0.8066	-1.09379	-0.03709	0.2501	1.48439	2.17459	0.039288	0.328923
NC_006526:64286-64695	10.2869	10.0255	11.3572	10.5301	0.261457	-1.07025	-0.50457	0.827132	0.843153	4.47285	1.9727	3.47447
NC_006526:645167-64571	10.596	11.1881	10.5078	10.3378	-0.59206	0.088235	0.85023	0.169933	1.45964	0.137348	2.29359	0.294694
NC_006526:646899-64742	10.1118	10.1073	9.44695	9.43833	0.004517	0.664894	0.669	0.008623	0.00769	2.20303	2.21945	0.014797
NC_006526:647548-64802	11.5629	11.6131	10.9688	10.8982	-0.0502	0.594125	0.714879	0.07055	0.078521	1.57439	1.98717	0.113847
NC_006526:6489-6900	9.02155	11.3665	9.62154	9.47384	-2.34494	-0.59999	1.89264	0.147694	7.88873	2.32098	6.85076	0.385184
NC_006526:649865-65058	10.5042	11.1814	10.5166	10.7584	-0.6772	-0.01235	0.423054	-0.24179	2.31744	0.021876	1.28221	0.616631
NC_006526:650863-65149	11.0091	12.018	11.7247	11.5532	-1.00886	-0.71555	0.464745	0.171432	2.08748	1.3514	0.767605	0.221294
NC_006526:65179-65634	9.76176	9.86298	10.5275	10.3599	-0.10123	-0.7658	-0.49689	0.167681	0.336109	4.0441	2.54688	0.635885
NC_006526:653002-65352	11.2087	12.209	12.4612	12.5548	-1.00031	-1.25255	-0.3458	-0.09356	1.92952	2.52997	0.487794	0.104526
NC_006526:654249-65476	9.46419	9.63461	9.49357	9.42495	-0.17043	-0.02939	0.209663	0.068624	0.446407	0.059601	0.581383	0.150635
NC_006526:655655-65619	9.85429	10.912	9.7219	9.98664	-1.05774	0.13239	0.925394	-0.26474	4.19185	0.329079	3.67535	0.794748
NC_006526:656478-65703	10.3471	10.5301	10.8973	10.8746	-0.18302	-0.55027	-0.34452	0.022731	0.497	2.06065	1.13253	0.046106
NC_006526:659773-66022	10.2651	10.9921	11.2769	11.1393	-0.72702	-1.0118	-0.14725	0.137537	2.46886	3.55587	0.323015	0.297282
NC_006526:660423-66143	12.5243	13.3716	13.5138	13.5369	-0.84735	-0.98954	-0.16532	-0.02314	0.928793	1.1387	0.126082	0.015894
NC_006526:661833-66263	13.5008	14.1913	14.3216	14.252	-0.69044	-0.82081	-0.06075	0.069617	0.865575	1.08644	0.050322	0.05811
NC_006526:662730-66314	12.8308	13.723	13.4198	13.4631	-0.89221	-0.58895	0.259896	-0.04337	1.63321	0.951093	0.333841	0.045007
NC_006526:663382-66393	10.6127	10.7104	10.9724	10.7226	-0.09765	-0.35964	-0.01218	0.249807	0.1141	0.537389	0.012909	0.340129
NC_006526:665531-66596	10.4521	11.5151	10.377	10.5612	-1.06303	0.075084	0.953906	-0.18421	3.12512	0.120902	2.77122	0.344502
NC_006526:666331-66676	9.42737	9.44228	10.1768	9.82486	-0.01492	-0.7494	-0.38258	0.351906	0.034224	3.42221	1.54739	1.38933
NC_006526:666893-66729	9.78883	10.5079	11.2591	10.7415	-0.71907	-1.47032	-0.2336	0.517648	2.10083	4.53303	0.492128	1.38708
NC_006526:667703-66817	9.95206	10.8323	10.5123	10.7246	-0.88024	-0.56028	0.107688	-0.21227	3.53044	2.11797	0.259712	0.604523
NC_006526:66842-67351	9.44058	9.40269	9.69795	9.82182	0.037887	-0.25737	-0.41913	-0.12387	0.13239	1.42159	2.59605	0.547437
NC_006526:668978-66944	11.0529	12.3619	11.5351	11.3952	-1.30893	-0.48212	0.966691	0.13988	3.30324	0.967692	2.34671	0.205406
NC_006526:670094-67062	9.85716	10.7966	10.337	10.2056	-0.93944	-0.47984	0.590974	0.131373	3.36241	1.51542	1.97135	0.288319
NC_006526:670850-67166	9.55473	9.37323	9.70011	10.4401	0.181506	-0.14538	-1.06692	-0.74004	0.319785	0.244806	2.98359	1.93988
NC_006526:675678-67610	10.681	11.3839	11.0493	11.7557	-0.70291	-0.36828	-0.37179	-0.70641	2.16119	0.943493	0.955308	2.17425
NC_006526:677024-67743	10.8359	12.4209	11.4799	12.003	-1.58504	-0.64402	0.417921	-0.5231	4.09368	1.45069	0.82374	1.10626
NC_006526:678049-67849	10.3623	11.4091	10.9778	11.5976	-1.04675	-0.61545	-0.18855	-0.61984	2.70261	1.4062	0.307978	1.41919
NC_006526:679709-68055	9.96081	9.81963	10.0468	10.3802	0.141178	-0.08604	-0.56058	-0.33336	0.249996	0.140979	1.44778	0.733272
NC_006526:680573-68106	10.7173	10.5919	10.302	10.4078	0.125417	0.415259	0.184008	-0.10583	0.342244	1.60041	0.554157	0.278409
NC_006526:682321-68278	10.4707	11.7995	11.1044	10.6458	-1.32884	-0.63372	1.15374	0.458614	3.54677	1.48177	3.05183	0.971342
NC_006526:68288-68786	9.43799	9.60684	9.4837	9.56117	-0.16885	-0.04571	0.045674	-0.07747	1.53317	0.28753	0.287269	0.555075
NC_006526:683332-68394	10.6161	10.9864	10.5797	10.4083	-0.37032	0.036475	0.578116	0.171317	0.551203	0.039381	0.985157	0.213925
NC_006526:684843-68587	10.9239	11.233	10.2455	10.4287	-0.30909	0.678399	0.804282	-0.1832	0.464601	1.29148	1.60886	0.24463
NC_006526:686811-68726	10.616	11.4132	10.2038	10.002	-0.79723	0.412142	1.41124	0.201865	3.07718	1.38357	5.32525	0.545036
NC_006526:68919-69976	9.90891	10.3589	10.0918	10.2823	-0.45001	-0.18285	0.076649	-0.19051	2.46693	0.781663	0.261788	0.824884
NC_006526:689637-69010	10.8646	11.621	11.9678	11.4534	-0.75644	-1.10322	0.167609	0.514397	1.57391	2.50365	0.231987	0.952069
NC_006526:690131-69081	10.9783	11.9753	12.4575	12.2165	-0.99698	-1.4792	-0.24116	0.241062	1.83607	2.93294	0.298	0.297859
NC_006526:691120-69224	9.5962	10.1409	9.98294	10.1584	-0.54468	-0.38675	-0.01754	-0.17547	2.03418	1.31668	0.035165	0.470923
NC_006526:695424-69668	10.0309	9.71563	9.34056	9.49589	0.315275	0.690345	0.219733	-0.15534	1.1593	3.0382	0.721917	0.462048
NC_006526:696747-69752	9.98366	10.5986	9.45016	9.7657	-0.61493	0.533497	0.832886	-0.31554	2.75763	2.33773	3.81247	1.20527
NC_006526:699343-69984	9.57703	9.4355	9.37193	9.36952	0.141523	0.205097	0.065981	0.002406	0.668028	1.08634	0.257429	0.007625
NC_006526:701211-70171	10.7516	11.1641	10.4076	10.6118	-0.41245	0.344021	0.552331	-0.20414	1.51094	1.19383	2.17785	0.603098
NC_006526:70127-70549	9.74211	10.0777	9.85895	10.0455	-0.33556	-0.11684	0.032214	-0.18651	2.06022	0.526799	0.114066	0.968355
NC_006526:701855-70226	9.25384	9.49319	9.21223	9.395	-0.23934	0.041612	0.09819	-0.18276	1.16755	0.134679	0.369891	0.81934
NC_006526:703272-70367	9.75745	9.8962	10.0916	10.3814	-0.13876	-0.33418	-0.48516	-0.28974	0.323352	0.995635	1.61715	0.825431
NC_006526:704996-70545	10.2045	10.4355	10.7598	10.5757	-0.23094	-0.55525	-0.14019	0.184114	0.894012	2.70317	0.468436	0.664685
NC_006526:706148-70655	9.279	9.50852	10.1228	9.97167	-0.22952	-0.84378	-0.46314	0.151116	1.45873	5.82766	3.36462	0.844294
NC_006526:706796-70737	10.8001	11.2626	12.1314	11.5961	-0.4625	-1.33126	-0.33344	0.535319	0.774318	2.92639	0.507071	0.938102
NC_006526:709131-70969	9.75164	10.0921	10.6134	10.0811	-0.3405	-0.86175	0.011074	0.532328	1.3574	4.00182	0.025559	2.37376
NC_006526:710824-71130	9.0133	8.85464	9.01503	8.92499	0.158658	-0.00173	-0.07035	0.090043	2.16939	0.012275	0.761026	1.05229
NC_006526:712074-71257	11.2661	11.797	11.4391	11.0637	-0.53082	-0.17293	0.733299	0.37541	1.29814	0.307939	1.95983	0.824137
NC_006526:713966-71439	10.5703	10.9825	10.9797	10.557	-0.41226	-0.4094	0.425504	0.422635	0.605621	0.600182	0.630901	0.625397
NC_006526:714784-71523	9.47313	9.42388	10.0551	9.78647	0.049247	-0.58193	-0.36259	0.268587	0.147942	3.12237	1.78699	1.2146
NC_006526:715329-71580	9.19734	9.01908	10.0027	10.025	0.178254	-0.80534	-1.00596	-0.02236	0.675449	4.18527	5.11444	0.059912
NC_006526:717497-71791	10.4671	10.9769	10.6398	10.797	-0.50976	-0.17271	0.179859	-0.15719	1.64673	0.405743	0.426884	0.360927
NC_006526:718394-71879	10.8522	11.4895	12.0104	11.75	-0.6373	-1.15814	-0.26051	0.260327	1.80023	3.58263	0.56291	0.562393
NC_006526:718880-71947	10.1589	10.5088	11.7009	11.1172	-0.34986	-1.54199	-0.60842	0.583712	0.666736	4.0478	1.37575	1.30359
NC_006526:721120-72219	11.3353	11.6609	11.1404	10.565	-0.32561	0.194855	1.09588	0.575414	0.518117	0.274139	2.45388	1.0881
NC_006526:722332-72281	12.2401	12.4421	11.8056	11.3837	-0.20197	0.434532	1.05832	0.421827	0.303869	0.802907	2.49607	0.772301
NC_006526:722850-72325	12.4676	12.6743	12.1795	11.5124	-0.20667	0.288146	1.16191	0.667091	0.248972	0.372738	2.22867	1.10016
NC_006526:723556-72422	12.2349	12.3061	11.8737	11.1513	-0.07115	0.361223	1.15484	0.722465	0.062937	0.402868	1.80869	0.985479
NC_006526:724336-72562	12.4679	12.5634	12.3347	11.8655	-0.09546	0.133241	0.697921	0.469216	0.096863	0.140202	1.08233	0.643482
NC_006526:729434-72991	11.6394	12.1536	12.1284	12.4561	-0.5142	-0.48897	-0.30247	-0.3277	0.989146	0.925862	0.496273	0.549758
NC_006526:733692-73422	9.89789	9.95989	10.1374	10.2776	-0.062	-0.2395	-0.31774	-0.14023	0.11145	0.555975	0.802623	0.285327
NC_006526:734291-73488	8.86083	9.00197	8.87514	9.01134	-0.14114	-0.01431	-0.00936	-0.1362	0.719037	0.050324	0.032334	0.686379
NC_006526:735307-73576	8.9906	8.77783	8.94065	8.93598	0.212775	0.049952	-0.15816	0.004667	1.76832	0.277239	1.20685	0.021088
NC_006526:736653-73713	10.2435	10.6408	10.3733	10.5958	-0.39728	-0.12974	0.045039	-0.2225	1.10316	0.265778	0.080246	0.518233
NC_006526:737212-73770	10.6399	10.7529	10.6447	10.9091	-0.11305	-0.0048	-0.15618	-0.26442	0.20601	0.007354	0.302617	0.585262
NC_006526:737748-73822	10.402	10.5586	10.371	10.5972	-0.15653	0.031023	-0.03864	-0.22619	0.274315	0.045489	0.057323	0.431285
NC_006526:738822-74041	11.162	11.4479	12.2615	12.0939	-0.28584	-1.09947	-0.64604	0.167584	0.268624	1.5017	0.749169	0.144419
NC_006526:741599-74215	9.94394	10.0172	9.95969	9.7334	-0.07329	-0.01575	0.28383	0.226292	0.166891	0.031824	0.89058	0.662212
NC_006526:742558-74307	9.83146	10.5443	10.1656	9.87414	-0.71286	-0.3341	0.670178	0.291416	2.67689	1.03424	2.49224	0.864194
NC_006526:743149-74417	10.0814	10.3237	10.3416	10.1708	-0.24236	-0.26026	0.152866	0.170768	0.476511	0.52176	0.269828	0.308438
NC_006526:74403-75257	9.76793	9.73717	10.3932	10.4373	0.030761	-0.62521	-0.70008	-0.04411	0.063936	2.42258	2.76123	0.094283
NC_006526:744303-74480	9.56267	9.84905	9.56836	9.6045	-0.28638	-0.00569	0.244559	-0.03613	2.07803	0.021781	1.70703	0.156193
NC_006526:744826-74526	9.38158	10.9425	9.75084	9.94278	-1.56091	-0.36926	0.999717	-0.19193	7.38589	1.85946	5.31159	0.795359
NC_006526:745792-74640	9.57548	11.2874	10.3957	10.6957	-1.71198	-0.82025	0.591805	-0.29992	5.53074	2.6954	1.8204	0.752576
NC_006526:746910-74736	11.1046	11.592	12.4667	12.1355	-0.4874	-1.36215	-0.5435	0.331253	0.538713	2.03566	0.619859	0.331948
NC_006526:747916-74841	8.83421	9.03008	8.78167	8.87332	-0.19587	0.052542	0.156756	-0.09165	1.72628	0.318399	1.29642	0.642039
NC_006526:748416-74893	9.73876	10.2123	9.51901	9.59471	-0.47357	0.219748	0.61762	-0.0757	2.53254	0.958359	3.39968	0.249291
NC_006526:749160-75040	11.1793	11.5146	12.6629	12.7897	-0.33525	-1.48352	-1.27515	-0.12687	0.428979	2.83217	2.37779	0.135533
NC_006526:751422-75193	9.94157	10.287	9.54765	9.54408	-0.3454	0.39392	0.742888	0.003567	1.40948	1.66841	3.49813	0.008197
NC_006526:753297-75373	10.4001	11.2749	11.2569	11.7366	-0.87485	-0.85683	-0.46165	-0.47967	3.16649	3.09578	1.46999	1.54419
NC_006526:754060-75450	10.5267	11.3921	11.1798	11.7187	-0.8654	-0.6531	-0.3266	-0.53891	3.22762	2.34649	0.971039	1.8558
NC_006526:754514-75511	10.0601	10.6367	10.4395	10.7954	-0.57664	-0.3795	-0.15869	-0.35583	2.92845	1.77885	0.572547	1.6396
NC_006526:755742-75616	10.2396	10.7638	10.9606	11.3096	-0.5242	-0.72095	-0.54583	-0.34908	2.16464	3.12492	2.27275	1.29426
NC_006526:756511-75717	10.3425	10.7222	10.4924	10.6849	-0.37973	-0.14996	0.037264	-0.19251	1.55788	0.465795	0.091517	0.641618
NC_006526:758754-75916	9.77384	9.70789	10.0633	10.2195	0.065948	-0.28941	-0.51157	-0.15621	0.0954	0.546066	1.14865	0.254486
NC_006526:761548-76225	9.91183	10.4488	9.97245	9.84149	-0.53694	-0.06062	0.607274	0.130958	2.0103	0.133643	2.33362	0.329009
NC_006526:76170-77003	9.97732	9.51824	9.88937	10.1356	0.459078	0.087949	-0.61734	-0.24621	0.937346	0.124508	1.38133	0.41934
NC_006526:763961-76475	9.43197	9.49923	9.26266	9.37202	-0.06726	0.169312	0.127216	-0.10935	0.273751	0.880822	0.606602	0.499579
NC_006526:765467-76595	9.09393	9.22366	9.04683	8.97987	-0.12974	0.047097	0.243793	0.066958	0.639755	0.184558	1.45945	0.279402
NC_006526:767025-76763	10.076	10.642	10.0532	9.59183	-0.56609	0.022815	1.05021	0.461312	1.12339	0.027458	2.44843	0.858529
NC_006526:767705-76811	10.0613	10.186	10.161	9.79118	-0.12478	-0.09975	0.394864	0.369838	0.230665	0.17771	0.984897	0.903683
NC_006526:768615-76954	9.28218	9.67874	9.18645	9.10014	-0.39656	0.095731	0.578598	0.086312	1.81063	0.293305	2.84306	0.258971
NC_006526:769770-77020	9.21288	9.65726	9.07635	8.94196	-0.44437	0.136532	0.715296	0.134392	2.8275	0.633876	4.58948	0.621035
NC_006526:770483-77115	9.72683	9.58496	9.59381	9.63852	0.141873	0.133027	-0.05356	-0.04471	0.418214	0.385918	0.132126	0.108113
NC_006526:776692-77728	10.6262	10.9643	10.4383	10.2458	-0.33815	0.187811	0.718497	0.192534	0.726909	0.344245	1.93142	0.354937
NC_006526:777828-77830	9.59299	9.65347	9.47625	9.41792	-0.06048	0.116744	0.235549	0.058324	0.153665	0.333531	0.815756	0.147473
NC_006526:781146-78178	9.40859	9.64489	9.27923	9.37506	-0.2363	0.129361	0.269832	-0.09583	1.07987	0.493068	1.28469	0.33886
NC_006526:781919-78252	9.57556	9.91642	9.82981	9.54247	-0.34085	-0.25425	0.373944	0.287337	2.54816	1.78541	2.833	2.07817
NC_006526:782683-78314	9.67287	9.68506	11.1194	10.1168	-0.01219	-1.44655	-0.43176	1.00259	0.037225	7.5113	2.54088	5.78096
NC_006526:784327-78474	9.66081	9.91083	11.0965	10.2966	-0.25002	-1.4357	-0.38579	0.799897	1.00863	6.58586	1.76906	4.03085
NC_006526:785854-78657	9.10077	8.9467	9.64457	9.14196	0.154071	-0.5438	-0.19527	0.502606	0.613341	3.00814	0.835366	2.75449
NC_006526:78768-79311	11.5161	10.8434	10.0712	10.1078	0.672639	1.44488	0.735613	-0.03662	1.72216	4.08618	1.92659	0.052983
NC_006526:788697-78990	9.35206	8.97878	9.04611	9.07731	0.37328	0.305949	-0.09852	-0.03119	2.74901	2.17628	0.504985	0.128222
NC_006526:7915-8586	9.46159	12.0623	10.0822	9.71618	-2.60067	-0.6206	2.34607	0.366004	8.50919	2.47901	7.99912	1.28127
NC_006526:791690-79223	9.15683	9.49546	9.20797	9.07876	-0.33862	-0.05114	0.416699	0.129214	1.91135	0.177537	2.45703	0.548005
NC_006526:792422-79286	9.11154	8.9689	8.91221	9.12357	0.142647	0.199339	-0.15467	-0.21136	0.954586	1.47796	1.06168	1.59331
NC_006526:79393-79919	10.3125	9.93754	9.36844	9.31911	0.374949	0.944043	0.618429	0.049334	1.11659	3.42229	2.11504	0.095282
NC_006526:794571-79503	9.44255	9.77555	9.06812	9.359	-0.333	0.374438	0.416552	-0.29088	1.55409	1.80357	2.05864	1.30487
NC_006526:796867-79778	8.60878	8.62114	8.62784	8.62296	-0.01236	-0.01907	-0.00182	0.004884	0.157664	0.2612	0.020464	0.057094
NC_006526:798165-79879	8.99242	9.21711	9.37133	9.33402	-0.22469	-0.37891	-0.11691	0.037311	1.47293	2.78801	0.627115	0.156455
NC_006526:800935-80133	8.7568	8.81564	9.56104	9.25214	-0.05884	-0.80423	-0.4365	0.308895	0.288061	6.0415	3.49173	2.37507
NC_006526:80223-80832	9.04791	9.16049	9.05779	9.14868	-0.11258	-0.00988	0.011811	-0.09089	0.463934	0.030361	0.036532	0.355081
NC_006526:803707-80411	8.60854	8.5541	9.24198	9.00076	0.054443	-0.63344	-0.44666	0.241225	0.683077	8.5746	6.86756	4.14213
NC_006526:804758-80558	8.65597	8.59554	8.95797	8.95255	0.060427	-0.30201	-0.357	0.005428	0.450183	3.37169	3.99562	0.030349
NC_006526:806815-80734	9.6424	10.0186	10.1115	10.2671	-0.3762	-0.46909	-0.24853	-0.15564	1.55572	2.05261	0.905677	0.493453
NC_006526:807886-80828	9.6588	10.0105	10.4688	10.7144	-0.35169	-0.80999	-0.70392	-0.24562	1.47267	3.88069	3.36189	0.921155
NC_006526:808791-80927	9.33228	9.58845	9.72261	9.78353	-0.25617	-0.39034	-0.19508	-0.06092	1.84827	3.03819	1.30422	0.293795
NC_006526:810269-81081	9.23103	9.38172	9.18584	9.26988	-0.15069	0.04519	0.111838	-0.08404	0.737918	0.168078	0.50208	0.350931
NC_006526:81124-81961	9.34886	9.35658	9.55976	9.59047	-0.00772	-0.2109	-0.23388	-0.03071	0.022392	0.981538	1.12439	0.095622
NC_006526:811744-81274	9.71383	10.118	9.56983	9.4904	-0.40417	0.144	0.627603	0.079431	1.61358	0.423559	2.75222	0.206168
NC_006526:813984-81453	8.90563	9.16593	9.06043	9.01323	-0.2603	-0.1548	0.152698	0.047194	2.20795	1.14046	1.12021	0.252359
NC_006526:814727-81515	11.2242	11.8958	11.2426	10.8126	-0.67165	-0.01839	1.08327	0.430001	1.15928	0.018927	2.13113	0.646375
NC_006526:815283-81576	11.2186	11.7121	11.2841	10.8114	-0.49352	-0.06546	0.900729	0.472659	1.07645	0.093231	2.31065	1.01706
NC_006526:816714-81862	10.4433	10.6589	10.6575	10.4608	-0.21568	-0.21423	0.19813	0.196677	0.435904	0.432216	0.391956	0.388383
NC_006526:819539-82001	9.44478	9.49654	9.57475	9.62379	-0.05176	-0.12998	-0.12725	-0.04904	0.135082	0.400935	0.39048	0.127143
NC_006526:821820-82236	9.20522	9.16394	9.20042	9.27499	0.041274	0.004797	-0.11105	-0.07457	0.191923	0.019171	0.648307	0.390515
NC_006526:822981-82502	9.91724	10.0213	9.86374	9.88364	-0.10401	0.053496	0.13761	-0.01989	0.247019	0.11533	0.346555	0.039986
NC_006526:82358-83081	9.29951	9.37939	9.80438	9.74088	-0.07988	-0.50487	-0.36149	0.063504	0.337231	3.38116	2.32187	0.255507
NC_006526:83445-84061	10.4507	10.5976	10.0127	9.94448	-0.14696	0.438026	0.653156	0.06817	0.392867	1.61341	2.62732	0.157555
NC_006526:839804-84022	10.0933	10.2692	10.9551	10.5672	-0.17592	-0.86177	-0.29798	0.387871	0.367568	2.76192	0.719449	1.01668
NC_006526:841084-84170	11.0864	11.25	11.8002	11.8455	-0.16356	-0.71384	-0.59551	-0.04523	0.250237	1.63617	1.29514	0.059597
NC_006526:842710-84330	9.05622	9.00887	9.27007	9.32597	0.04735	-0.21384	-0.31709	-0.0559	0.174109	1.144	1.89786	0.211046
NC_006526:846129-84663	9.56089	9.62038	9.64574	9.5835	-0.05949	-0.08485	0.036881	0.062247	0.154345	0.232854	0.090763	0.162527
NC_006526:84668-85818	10.9906	10.5512	9.91209	9.76983	0.439354	1.07847	0.781375	0.142254	0.669178	2.13306	1.42146	0.168389
NC_006526:847397-84799	9.47747	9.95782	9.43963	9.44765	-0.48035	0.037838	0.51016	-0.00803	3.24742	0.142162	3.46063	0.027141
NC_006526:849322-84972	10.6859	11.3016	11.6614	11.3273	-0.61564	-0.97546	-0.02577	0.334047	0.981315	1.78157	0.025679	0.444598
NC_006526:850453-85099	9.84387	10.2071	10.3843	9.98997	-0.36326	-0.5404	0.217151	0.394294	1.15715	1.92631	0.590436	1.28802
NC_006526:853266-85374	10.4195	10.6773	10.6947	10.5459	-0.25776	-0.27516	0.13142	0.148819	0.312076	0.338016	0.141903	0.163395
NC_006526:855120-85621	10.1184	10.1687	10.6283	10.6892	-0.05023	-0.5099	-0.52053	-0.06086	0.082111	1.36281	1.39975	0.101202
NC_006526:857701-85838	9.81389	9.70755	9.60667	9.35551	0.106339	0.207221	0.352038	0.251155	0.2233	0.505828	1.00793	0.647802
NC_006526:859517-86070	9.72104	9.53763	9.89871	9.7268	0.18341	-0.17767	-0.18917	0.171912	0.55913	0.536785	0.581813	0.514645
NC_006526:85969-86871	10.564	10.6504	10.1487	9.89942	-0.08644	0.415294	0.751002	0.249272	0.118363	0.791974	1.71307	0.41114
NC_006526:861420-86186	9.93214	9.86642	9.69308	9.61539	0.065724	0.239062	0.251023	0.077685	0.148625	0.717818	0.765101	0.179884
NC_006526:862038-86250	10.437	11.149	10.3845	10.6074	-0.71198	0.052541	0.541651	-0.22287	2.31989	0.095156	1.65498	0.52124
NC_006526:863132-86356	9.5017	9.81183	9.67503	9.80327	-0.31013	-0.17333	0.008568	-0.12824	1.31737	0.615339	0.021116	0.419146
NC_006526:864002-86463	10.2936	10.3519	10.108	10.3211	-0.05825	0.1856	0.030824	-0.21303	0.134662	0.539989	0.067163	0.645027
NC_006526:864775-86525	10.0537	10.2582	9.85271	9.95476	-0.20451	0.200977	0.303442	-0.10205	0.777406	0.759858	1.30424	0.321513
NC_006526:865755-86648	11.0174	11.2635	10.8583	10.9597	-0.24609	0.159153	0.303862	-0.10138	0.350994	0.208096	0.45665	0.124429
NC_006526:866773-86758	9.6912	9.82986	9.41968	9.55617	-0.13866	0.271529	0.273698	-0.13649	0.366029	0.866072	0.87517	0.358964
NC_006526:868295-86937	10.2	10.3009	9.78153	9.78019	-0.10094	0.418472	0.520744	0.001336	0.178332	1.05086	1.39832	0.00201
NC_006526:870862-87180	10.7404	10.7449	10.5676	10.2048	-0.00456	0.172783	0.540173	0.362831	0.004373	0.196677	0.810629	0.484511
NC_006526:871959-87241	10.4222	10.8324	9.66035	9.44876	-0.41018	0.761859	1.38363	0.211594	1.24194	2.67977	4.89924	0.523735
NC_006526:872498-87299	10.5136	11.0136	10.273	10.2331	-0.49994	0.240624	0.780502	0.039934	1.42559	0.548976	2.47784	0.068041
NC_006526:874129-87464	9.56157	9.65166	9.91912	10.0524	-0.09009	-0.35756	-0.4007	-0.13324	0.526589	3.00388	3.39582	0.875564
NC_006526:875213-87589	11.388	11.5238	11.5141	11.1698	-0.13575	-0.12604	0.353953	0.344237	0.269957	0.247049	0.908453	0.875832
NC_006526:87739-88691	8.86626	9.02191	8.94203	8.8901	-0.15565	-0.07577	0.131819	0.051937	1.27964	0.500826	1.02927	0.312816
NC_006526:880617-88103	10.0216	10.0491	10.2368	9.89536	-0.02755	-0.21518	0.153794	0.341425	0.054644	0.587724	0.384009	1.07455
NC_006526:882608-88314	9.30531	9.29595	9.24869	9.14476	0.009365	0.056623	0.15119	0.103932	0.028351	0.198399	0.666226	0.412778
NC_006526:884515-88491	11.2362	11.8021	11.7853	11.8553	-0.5659	-0.54908	-0.05317	-0.06999	0.947348	0.910529	0.057999	0.077785
NC_006526:885541-88643	11.1943	11.6341	11.4519	11.3146	-0.43977	-0.25761	0.31951	0.137352	0.901426	0.451373	0.594187	0.210196
NC_006526:886627-88709	11.5746	12.1959	11.667	11.0663	-0.62131	-0.09233	1.12967	0.600695	1.69784	0.15648	3.41607	1.62656
NC_006526:888042-88879	9.86211	9.90296	9.29309	9.93099	-0.04085	0.569013	-0.02803	-0.63789	0.081712	2.02386	0.054641	2.32427
NC_006526:890072-89069	10.2792	10.5848	9.66533	10.1785	-0.30562	0.613837	0.406296	-0.51316	0.697532	1.73005	1.01319	1.37508
NC_006526:891696-89230	9.87918	10.4826	9.27713	9.68493	-0.60346	0.602052	0.797706	-0.4078	2.60058	2.59358	3.53091	1.6109
NC_006526:8920-9331	9.2665	11.2102	10.1194	9.89842	-1.94373	-0.85292	1.31181	0.220992	3.54528	1.32968	2.28434	0.239179
NC_006526:892929-89410	11.02	10.9388	11.1945	10.8686	0.081282	-0.1745	0.070142	0.325921	0.12086	0.292628	0.102693	0.641106
NC_006526:89355-90185	9.2698	9.31855	9.32032	9.37769	-0.04875	-0.05052	-0.05914	-0.05737	0.184332	0.192111	0.230987	0.222849
NC_006526:894238-89486	11.08	11.7507	11.7078	11.5436	-0.67062	-0.62779	0.207073	0.164246	1.6379	1.50523	0.359662	0.27126
NC_006526:895021-89564	9.43429	9.97996	10.4428	10.2729	-0.54567	-1.00856	-0.29288	0.170009	1.65189	3.39749	0.733632	0.366684
NC_006526:896400-89732	9.12787	9.4822	10.2193	9.96719	-0.35433	-1.0914	-0.48499	0.252076	1.67539	5.51716	2.4616	1.07742
NC_006526:898505-89927	10.174	11.1092	9.9957	9.92161	-0.93524	0.178295	1.18763	0.074092	3.11389	0.386066	3.98516	0.136944
NC_006526:901597-90199	9.24693	9.47806	9.47523	9.6207	-0.23113	-0.2283	-0.14264	-0.14546	1.18728	1.16829	0.631047	0.647318
NC_006526:902644-90308	10.0872	10.5324	9.94536	10.091	-0.44523	0.1418	0.441431	-0.1456	1.53176	0.350275	1.515	0.361881
NC_006526:903594-90502	9.719	9.77463	9.23507	9.79815	-0.05563	0.483938	-0.02352	-0.56309	0.210087	3.1183	0.080111	3.65716
NC_006526:905447-90607	10.3894	10.8902	10.3469	10.4413	-0.50072	0.042508	0.448821	-0.0944	1.36768	0.070178	1.18586	0.169395
NC_006526:907350-90776	10.1084	10.5806	10.4713	10.224	-0.47222	-0.36296	0.356554	0.247296	2.35576	1.70436	1.66629	1.03623
NC_006526:908697-90938	9.16501	9.06069	9.29725	9.07559	0.104325	-0.13224	-0.0149	0.221659	0.714127	0.974481	0.072026	1.89898
NC_006526:911240-91183	8.78091	8.87188	8.7599	8.7977	-0.09097	0.021014	0.074181	-0.0378	1.28745	0.202994	0.98541	0.412532
NC_006526:913134-91385	9.9655	10.8305	9.7502	10.185	-0.86499	0.2153	0.645525	-0.43477	2.04614	0.343312	1.41327	0.842285
NC_006526:91347-91852	9.52671	9.62947	10.615	10.5682	-0.10276	-1.08824	-0.9387	0.046782	0.303093	5.08618	4.46106	0.121678
NC_006526:916555-91725	9.60448	10.8166	10.0077	10.279	-1.21208	-0.40318	0.537537	-0.27137	6.07563	2.014	2.82857	1.21507
NC_006526:918421-91893	10.0905	11.4116	10.5375	10.2953	-1.3212	-0.44707	1.11636	0.242234	3.6465	0.980746	3.05145	0.443555
NC_006526:920496-92134	10.4309	10.7114	10.5401	10.0727	-0.28047	-0.10913	0.638737	0.467402	0.38338	0.126425	1.10923	0.736243
NC_006526:922115-92256	11.9555	12.4113	12.2029	11.8544	-0.45583	-0.24743	0.556957	0.348556	1.05097	0.475154	1.36569	0.73902
NC_006526:923401-92381	11.2375	11.847	11.5163	11.5577	-0.60955	-0.27884	0.28935	-0.04136	1.42691	0.514879	0.539826	0.057243
NC_006526:924077-92475	10.7997	11.2802	10.8719	11.1387	-0.48048	-0.07219	0.14143	-0.26686	0.761793	0.08021	0.169179	0.359801
NC_006526:925622-92621	10.42	9.99326	9.78748	9.83682	0.426756	0.632537	0.15644	-0.04934	2.02528	3.19438	0.552743	0.138196
NC_006526:927687-92813	9.96493	10.0689	9.83187	9.82681	-0.10399	0.133055	0.242109	0.005063	0.175177	0.233442	0.486345	0.007323
NC_006526:928836-92928	10.1136	11.0049	10.8212	10.5492	-0.89132	-0.70761	0.455746	0.272032	2.8193	2.15115	1.23078	0.626312
NC_006526:929779-93040	9.71336	9.56349	11.169	10.2577	0.149867	-1.45566	-0.6942	0.911329	0.278449	4.42506	1.9723	2.72657
NC_006526:932434-93343	10.4469	10.5429	11.2157	11.0229	-0.09595	-0.7688	-0.47999	0.192868	0.163215	2.20675	1.21473	0.374278
NC_006526:934439-93500	9.87426	10.5424	11.0579	10.9305	-0.66816	-1.18365	-0.38803	0.127458	3.0334	5.27087	1.58039	0.375034
NC_006526:93481-93946	9.38477	9.51497	9.32144	9.33075	-0.13021	0.063326	0.184228	-0.0093	0.40784	0.172101	0.634686	0.02212
NC_006526:936048-93660	9.70754	10.4114	11.0941	11.2207	-0.70381	-1.3866	-0.80937	-0.12658	2.41946	4.87138	2.84203	0.273957
NC_006526:939231-94018	10.6401	10.8236	12.3609	11.9148	-0.18349	-1.7208	-1.09126	0.446044	0.247301	3.89153	2.36752	0.752631
NC_006526:940915-94136	9.31812	9.54216	9.65878	9.62962	-0.22405	-0.34066	-0.08746	0.029157	1.40498	2.37024	0.414976	0.11425
NC_006526:941410-94185	8.93339	9.08554	8.90417	8.94668	-0.15215	0.029212	0.138859	-0.04251	0.733163	0.101451	0.650873	0.154155
NC_006526:942679-94343	10.4488	11.0627	10.4636	10.6734	-0.61396	-0.01486	0.389349	-0.20976	2.16687	0.027613	1.21558	0.54215
NC_006526:94355-95477	10.5769	10.735	10.3637	10.1324	-0.15812	0.213143	0.602552	0.231285	0.390347	0.569736	2.17709	0.633112
NC_006526:945809-94638	9.56976	9.56289	9.70779	9.81633	0.006865	-0.13803	-0.25343	-0.10853	0.019366	0.54749	1.2104	0.403789
NC_006526:946557-94710	11.3551	11.6721	11.518	11.4014	-0.31701	-0.16283	0.270732	0.116558	0.517489	0.228307	0.42378	0.155069
NC_006526:948520-94907	9.0307	9.38072	9.23459	9.36863	-0.35002	-0.20389	0.012089	-0.13405	1.83216	0.909413	0.034654	0.527148
NC_006526:949683-95022	9.6777	9.99983	10.6014	11.1572	-0.32213	-0.9237	-1.15738	-0.55581	0.491601	1.92318	2.52409	0.998829
NC_006526:950462-95089	9.34484	10.0673	10.7292	11.6403	-0.72248	-1.38435	-1.57297	-0.9111	1.64079	3.50819	3.98943	2.18936
NC_006526:951051-95214	9.30602	9.48775	10.1616	11.0264	-0.18174	-0.85563	-1.53862	-0.86473	0.421102	2.98514	5.27268	3.02014
NC_006526:952373-95305	10.0818	10.5791	11.0684	11.0543	-0.49736	-0.98662	-0.47518	0.014084	1.36694	3.1308	1.28818	0.022297
NC_006526:953549-95398	9.64318	9.58365	9.19834	9.18949	0.059538	0.444842	0.394157	0.008853	0.155868	1.92781	1.65586	0.02049
NC_006526:954810-95552	9.52677	9.61984	9.08689	9.19276	-0.09307	0.439882	0.427084	-0.10587	0.405705	2.90061	2.80611	0.477154
NC_006526:956857-95726	9.10854	9.59967	9.03995	8.98982	-0.49113	0.068592	0.609853	0.050131	2.64123	0.22182	3.35436	0.154423
NC_006526:958162-95857	10.245	11.7851	10.2862	10.332	-1.54013	-0.04121	1.45314	-0.04578	4.92179	0.06962	4.67522	0.077942
NC_006526:958675-95918	9.32964	9.86916	9.33138	9.35563	-0.53952	-0.00174	0.513536	-0.02424	4.7112	0.007505	4.50542	0.115953
NC_006526:959790-96039	9.57694	9.51028	9.5596	9.68489	0.066658	0.017339	-0.17461	-0.12529	0.098903	0.023924	0.29882	0.201459
NC_006526:961531-96227	10.2872	10.923	10.8899	10.6902	-0.63587	-0.60272	0.232847	0.199699	1.51	1.40922	0.410818	0.339611
NC_006526:962757-96349	11.7206	12.463	11.3951	11.2538	-0.74247	0.325475	1.20926	0.141316	0.97687	0.339498	1.83625	0.128016
NC_006526:964576-96499	11.114	11.8447	10.8732	10.4995	-0.73072	0.240779	1.34515	0.373649	1.57923	0.376236	3.25896	0.657838
NC_006526:965559-96603	11.2077	11.5906	11.382	11.0581	-0.38294	-0.17436	0.532541	0.323963	0.92868	0.339272	1.4296	0.745781
NC_006526:966270-96682	10.8329	11.4018	11.6162	11.4924	-0.56897	-0.78331	-0.09058	0.123757	2.02367	2.94458	0.199073	0.288134
NC_006526:967688-96814	9.68443	9.442	10.2086	10.3193	0.242425	-0.52417	-0.87733	-0.11074	0.463293	1.2628	2.40973	0.179922
NC_006526:968356-96876	10.5203	11.1461	10.6111	10.8698	-0.6258	-0.09084	0.276305	-0.25865	2.12617	0.187432	0.740609	0.679524
NC_006526:969662-97227	9.14934	9.35839	9.2522	9.25644	-0.20905	-0.10286	0.101946	-0.00424	2.11328	0.847967	0.838066	0.022567
NC_006526:972466-97287	10.5685	11.0229	11.3164	10.7438	-0.45437	-0.74786	0.279075	0.572559	0.560983	1.07524	0.304903	0.757224
NC_006526:973730-97413	10.22	10.7293	10.798	10.2102	-0.50934	-0.57803	0.519135	0.587828	0.724248	0.854743	0.742493	0.873812
NC_006526:97502-98049	9.72007	9.43645	9.39857	9.47978	0.283618	0.321494	-0.04333	-0.08121	1.30087	1.52992	0.127861	0.264065
NC_006526:975247-97578	9.19958	9.29483	9.25458	9.17025	-0.09525	-0.05499	0.124574	0.084321	0.322841	0.168681	0.45058	0.27851
NC_006526:975878-97628	9.70199	10.0991	9.74202	9.55535	-0.39712	-0.04003	0.54376	0.186667	2.45668	0.141866	3.48129	0.94201
NC_006526:977031-97750	10.5119	11.5851	10.5329	10.6628	-1.07313	-0.02102	0.922295	-0.12982	4.10088	0.040583	3.52523	0.306983
NC_006526:977736-97822	10.1423	10.711	10.3781	10.3977	-0.56873	-0.23582	0.313355	-0.01956	2.28115	0.736237	1.06914	0.041548
NC_006526:979262-97968	11.6957	11.9549	12.4571	11.6878	-0.25923	-0.76139	0.267153	0.769316	0.349413	1.40183	0.362637	1.42074
NC_006526:982068-98256	9.06784	8.94215	9.2226	9.04761	0.125688	-0.15476	-0.10545	0.174992	0.466047	0.608191	0.374043	0.713422
NC_006526:983358-98376	9.35399	8.92505	9.28016	9.11902	0.42894	0.073829	-0.19397	0.161145	1.55259	0.170797	0.551728	0.435914
NC_006526:984898-98530	10.8573	10.365	10.1798	9.84258	0.492259	0.677532	0.522441	0.337168	0.604662	0.917584	0.653105	0.374348
NC_006526:986024-98646	10.5181	10.7153	9.76229	9.66927	-0.19728	0.755763	1.04607	0.093021	0.526896	2.88975	4.05705	0.209917
NC_006526:987074-98756	11.8825	12.1233	11.3328	10.9735	-0.24083	0.549681	1.14984	0.35933	0.427156	1.24592	3.06957	0.713509
NC_006526:988317-98873	11.6347	12.3872	11.832	11.46	-0.75252	-0.19732	0.927251	0.372044	1.37449	0.250052	1.79516	0.548028
NC_006526:989762-99017	11.9497	12.3217	12.0162	11.7657	-0.37206	-0.06653	0.555993	0.25047	1.05103	0.127063	1.76749	0.626195
NC_006526:990623-99122	10.5177	10.6156	9.7172	9.40421	-0.09789	0.800482	1.21136	0.312988	0.184801	2.56932	4.00221	0.778023
NC_006526:991814-99240	9.94594	10.0418	10.8733	10.8515	-0.09587	-0.92732	-0.8097	0.021743	0.204609	3.40857	2.94426	0.040422
NC_006526:993030-99357	9.86324	10.3848	11.7613	11.8493	-0.52155	-1.89809	-1.46456	-0.08803	1.19219	5.0917	4.01902	0.132625
NC_006526:994076-99480	9.62513	9.40768	9.36263	9.22003	0.217448	0.262499	0.18765	0.1426	0.482896	0.614715	0.401115	0.286362
NC_006526:99445-101124	9.45863	9.65188	9.7025	9.6833	-0.19324	-0.24386	-0.03143	0.019197	0.854368	1.15974	0.096129	0.056603
NC_006526:996516-99698	9.90785	9.71317	9.88133	9.91679	0.194676	0.026514	-0.20361	-0.03545	0.339192	0.036905	0.358464	0.050005
NC_006526:997692-99819	10.197	10.4997	10.2069	10.3275	-0.3027	-0.00987	0.172249	-0.12059	0.699609	0.015273	0.342094	0.222835
RANDOM_GC4500_DUAL	8.44281	8.47498	8.43642	8.451	-0.03217	0.006386	0.023984	-0.01458
ZMO0001	9.62346	9.15025	9.08285	9.15358	0.473206	0.540607	-0.00333	-0.07073	8.10177	9.59184	0.018628	0.583816
ZMO0002	9.26813	9.12944	9.15074	9.0371	0.138688	0.117386	0.092335	0.113637	0.808014	0.642939	0.467687	0.615403
ZMO0003	9.79792	10.9859	9.96216	9.8889	-1.18796	-0.16423	1.09698	0.073257	2.22864	0.162295	1.98137	0.066612
ZMO0004	10.3085	12.7613	11.3827	10.8872	-2.45278	-1.07422	1.87403	0.495463	5.03798	1.52388	3.44945	0.517027
ZMO0005	9.8425	12.5391	10.6302	10.508	-2.6966	-0.78771	2.03108	0.122198	9.33886	1.73334	6.64232	0.152372
ZMO0006	10.0465	12.5276	10.2044	9.92716	-2.48112	-0.15784	2.60049	0.277205	11.6101	0.288669	12.171	0.593256
ZMO0007	10.674	12.8857	11.832	11.4541	-2.2117	-1.15802	1.4316	0.377914	4.77292	1.8697	2.55643	0.395654
ZMO0008	10.0538	11.922	10.8682	10.8309	-1.8682	-0.81437	1.09111	0.037278	4.25393	1.26707	1.94451	0.032512
ZMO0009	11.0131	12.9208	11.8158	11.8061	-1.90766	-0.80262	1.11472	0.009685	9.6611	3.10038	4.94095	0.015481
ZMO0010	10.2368	10.3444	9.96862	10.3115	-0.1076	0.268207	0.032887	-0.34292	0.217359	0.691899	0.058266	0.975097
ZMO0011	12.7756	12.1975	12.0007	12.627	0.578084	0.774921	-0.42948	-0.62631	3.73654	5.60842	2.42344	4.18688
ZMO0012	10.1239	9.58159	9.556	9.54263	0.542301	0.567894	0.038961	0.013367	5.58682	5.93849	0.16036	0.049875
ZMO0013	10.6518	10.2855	10.0146	9.7531	0.366339	0.637208	0.532362	0.261492	0.833133	1.84956	1.42078	0.527338
ZMO0014	10.2106	9.70804	9.53793	9.44487	0.502562	0.672675	0.263174	0.093061	1.59912	2.45746	0.639891	0.175293
ZMO0015	12.3029	12.2538	12.6847	12.8045	0.049088	-0.38186	-0.55074	-0.1198	0.104016	1.3852	2.37351	0.291808
ZMO0016	13.8227	13.9807	14.3268	14.3547	-0.15796	-0.50411	-0.37401	-0.02786	1.07578	5.71925	3.78627	0.121609
ZMO0017	11.1558	10.396	11.6052	11.4239	0.759789	-0.4494	-1.02794	0.181251	2.33082	1.08196	3.62416	0.322035
ZMO0018	10.7992	10.804	10.7759	10.8721	-0.00489	0.023218	-0.06803	-0.09613	0.016929	0.086265	0.296052	0.457769
ZMO0019	9.78642	9.66603	9.86929	9.91609	0.12039	-0.08287	-0.25006	-0.0468	0.348957	0.221487	0.922188	0.115119
ZMO0020	10.03	10.7922	12.0723	12.6046	-0.76214	-2.04226	-1.81247	-0.53235	4.74053	14.6669	13.1431	2.83824
ZMO0021	9.57296	10.3656	11.9796	12.7247	-0.79267	-2.40667	-2.35909	-0.7451	2.97912	12.1437	11.9041	2.72098
ZMO0022	10.0854	11.2474	12.1524	12.7716	-1.16202	-2.06706	-1.52425	-0.61922	7.69002	14.1691	10.487	3.2868
ZMO0023	9.55959	9.26765	9.07945	9.21647	0.291939	0.480136	0.051176	-0.13702	3.75057	7.31943	0.329349	1.24006
ZMO0025	9.78288	9.69149	9.51298	9.43374	0.091388	0.269895	0.257754	0.079248	0.346885	1.51943	1.42064	0.290802
ZMO0026	9.81002	9.20605	8.80706	8.83507	0.603964	1.00296	0.370982	-0.02801	8.49571	14.3587	4.53111	0.142469
ZMO0027	10.8948	10.6034	10.1266	10.3235	0.291444	0.768146	0.279807	-0.19689	0.789898	3.22042	0.746692	0.466642
ZMO0028	10.2777	10.2806	9.84376	9.94878	-0.00293	0.433914	0.331816	-0.10503	0.008742	3.17557	2.14145	0.427963
ZMO0029	10.6073	10.986	10.4055	11.1388	-0.37864	0.201866	-0.15285	-0.73336	1.03459	0.440418	0.310118	2.71857
ZMO0030	11.8009	12.1277	11.0004	11.5618	-0.32688	0.800442	0.565883	-0.56144	1.07623	3.97352	2.40042	2.37269
ZMO0031	10.3514	11.9194	10.092	10.6953	-1.56806	0.259401	1.22407	-0.60339	9.51796	0.785695	7.09871	2.66779
ZMO0033	9.52423	9.36132	9.12527	9.12529	0.162908	0.398956	0.236028	-2e-05	0.531647	1.88018	0.880739	4.37e-05
ZMO0035	10.1557	10.1351	10.232	10.3837	0.020569	-0.07627	-0.24863	-0.15178	0.054028	0.232073	1.08796	0.550635
ZMO0036	9.61741	9.29313	9.72383	9.52023	0.324274	-0.10643	-0.2271	0.203598	1.06663	0.247436	0.64971	0.561116
ZMO0037	10.3742	10.2506	10.9224	10.6505	0.123602	-0.54828	-0.39992	0.271963	0.220849	1.60097	1.01436	0.5955
ZMO0038	11.1008	11.1727	11.9382	11.7745	-0.07185	-0.83732	-0.60178	0.163695	0.143323	3.81135	2.35548	0.383019
ZMO0039	10.4518	10.329	10.1813	10.72	0.122798	0.27049	-0.39093	-0.53862	0.319061	0.905217	1.53705	2.46445
ZMO0040	9.36931	9.08008	9.19995	9.28028	0.289231	0.169358	-0.2002	-0.08033	1.49894	0.704412	0.887723	0.270509
ZMO0041	10.5424	10.1931	10.1875	10.6683	0.349368	0.354947	-0.47519	-0.48077	0.847589	0.868316	1.31308	1.33832
ZMO0043	9.67884	9.50673	9.57243	9.85351	0.172108	0.106409	-0.34677	-0.28108	0.486932	0.266745	1.2764	0.948456
ZMO0044	9.3748	9.29294	9.2982	9.35417	0.081854	0.076593	-0.06123	-0.05596	0.449067	0.413376	0.310511	0.278823
ZMO0047	9.11148	9.11472	9.04346	9.11133	-0.00324	0.068019	0.003391	-0.06787	0.015178	0.434546	0.015873	0.433347
ZMO0050	8.95401	8.95264	8.83583	8.91634	0.00137	0.118177	0.036297	-0.08051	0.006939	1.03147	0.222297	0.606427
ZMO0052	9.34597	9.03295	9.23921	9.06565	0.313014	0.106753	-0.03269	0.173567	2.45812	0.53277	0.127368	1.03886
ZMO0053	9.08517	8.92307	8.95472	8.88038	0.162103	0.130456	0.042688	0.074336	2.49026	1.8092	0.392272	0.820165
ZMO0054	9.5978	10.0211	9.36906	9.67164	-0.42327	0.228745	0.349428	-0.30258	2.90697	1.17915	2.19251	1.77309
ZMO0055	9.27934	12.0396	9.33437	9.22675	-2.76025	-0.05503	2.81284	0.107625	11.0049	0.073639	11.2238	0.154564
ZMO0056	11.1231	10.8912	11.6046	11.4806	0.231879	-0.48146	-0.58938	0.123955	0.810134	2.33155	3.1371	0.354248
ZMO0057	11.2814	11.6129	11.7448	11.8998	-0.33153	-0.46344	-0.28686	-0.15495	0.990516	1.60727	0.808459	0.35823
ZMO0059	9.51011	9.49186	9.4656	10.0123	0.018242	0.044508	-0.52048	-0.54675	0.052108	0.137364	3.62947	3.89412
ZMO0060	10.5805	9.77908	9.64344	9.65449	0.801431	0.937072	0.124588	-0.01105	7.14927	8.63209	0.520981	0.033206
ZMO0061	10.5963	10.2209	10.8417	10.7227	0.375433	-0.24544	-0.50181	0.119068	1.79018	0.967312	2.74553	0.3676
ZMO0062	11.1136	10.8976	11.2564	11.6258	0.216067	-0.1428	-0.72818	-0.36932	1.21655	0.680087	6.85708	2.6713
ZMO0064	9.74104	9.72988	9.24211	9.20395	0.011154	0.498924	0.525933	0.038163	0.036951	4.31191	4.64079	0.138895
ZMO0066	8.84248	8.63595	8.75935	8.81561	0.206533	0.083132	-0.17966	-0.05626	2.71333	0.729015	2.20973	0.43382
ZMO0068	9.51581	9.30781	9.71988	10.2841	0.208006	-0.20406	-0.97631	-0.56424	0.797804	0.776942	7.14922	3.39269
ZMO0069	9.14758	9.02226	9.29436	9.26205	0.125318	-0.14678	-0.23979	0.032304	0.354568	0.433399	0.838525	0.074682
ZMO0070	10.8952	11.3015	10.8096	11.1106	-0.4063	0.08556	0.190924	-0.30093	1.41107	0.184253	0.494455	0.917454
ZMO0072	11.1651	10.4073	11.6245	10.5563	0.757818	-0.45934	-0.14898	1.06818	3.36316	1.6119	0.345693	5.43902
ZMO0073	11.3169	10.421	11.6214	11.3583	0.895934	-0.30452	-0.93726	0.263188	4.15826	0.868731	4.42998	0.709953
ZMO0074	10.3902	10.0954	10.7522	10.6898	0.294836	-0.36203	-0.5944	0.062474	2.0864	2.82311	5.67934	0.254226
ZMO0075	10.558	10.343	11.0919	11.3557	0.215023	-0.53389	-1.01274	-0.26383	0.870457	3.25789	7.67395	1.16054
ZMO0077	10.6525	10.3275	10.4612	10.6558	0.325042	0.191299	-0.32834	-0.1946	1.64836	0.772101	1.673	0.790585
ZMO0078	10.3296	10.1629	10.1041	10.4536	0.166743	0.225481	-0.29079	-0.34953	0.436304	0.649983	0.923647	1.20057
ZMO0079	11.0171	10.9475	10.6371	10.9855	0.069567	0.379998	-0.03802	-0.34845	0.170604	1.57103	0.086882	1.38418
ZMO0080	10.3361	10.2656	10.0272	10.2685	0.070595	0.308926	-0.00299	-0.24132	0.222417	1.58321	0.0078	1.10649
ZMO0081	10.0681	9.73012	9.65673	10.0969	0.338011	0.411399	-0.36682	-0.4402	1.02351	1.3579	1.15043	1.49875
ZMO0082	10.4818	10.231	9.48981	10.1598	0.250804	0.992017	0.071207	-0.67001	0.845674	6.06174	0.171986	3.52542
ZMO0083	10.4217	10.3758	9.74734	10.7638	0.045959	0.67436	-0.38806	-1.01646	0.131907	4.75032	2.13842	8.07485
ZMO0084	10.7396	10.3229	9.79093	10.7217	0.416769	0.948708	-0.39881	-0.93075	4.32933	11.8139	4.06887	11.5874
ZMO0085	11.5579	10.4718	11.2931	11.535	1.08612	0.264779	-1.06323	-0.24188	9.17452	1.30046	8.95408	1.14138
ZMO0086	10.2608	9.92692	10.3048	10.4912	0.333873	-0.04401	-0.56426	-0.18638	2.25068	0.154877	4.79515	0.963469
ZMO0087	13.6981	12.4962	11.4536	11.3577	1.2019	2.24442	1.13844	0.095916	6.08685	12.4542	5.66707	0.195208
ZMO0088	9.3401	9.0386	9.17587	9.13008	0.301505	0.164235	-0.09148	0.04579	1.99381	0.833328	0.381814	0.166471
ZMO0089	9.67761	9.53027	9.53841	9.6244	0.147348	0.139201	-0.09414	-0.08599	0.91294	0.843041	0.496693	0.441565
ZMO0090	10.2744	10.0818	11.747	11.5489	0.192557	-1.47266	-1.46705	0.198168	0.568249	9.48222	9.44173	0.59046
ZMO0091	8.87016	8.96385	8.81018	8.94865	-0.09369	0.059978	0.015202	-0.13847	0.294113	0.173149	0.038951	0.481885
ZMO0092	11.134	10.9953	9.97772	10.0696	0.138719	1.15625	0.925643	-0.09188	0.813606	13.5717	10.8875	0.4676
ZMO0094	12.3023	11.4697	11.4414	11.2902	0.832655	0.860916	0.179514	0.151253	7.25434	7.55865	0.824376	0.651602
ZMO0095	12.3467	10.7654	10.6529	10.3176	1.58129	1.69385	0.447793	0.335228	12.0784	12.918	2.36731	1.54537
ZMO0096	12.1838	11.57	10.8408	10.8352	0.613832	1.34304	0.734752	0.005546	2.25038	6.75106	2.93154	0.009256
ZMO0099	11.3392	11.0808	10.1578	9.88755	0.258378	1.18133	1.19323	0.270275	1.12462	9.25557	9.36086	1.19982
ZMO0100	9.21373	8.99188	9.10972	9.05082	0.221856	0.104015	-0.05894	0.058901	1.4623	0.509033	0.249515	0.249322
ZMO0101	9.36175	9.40296	9.21727	9.26595	-0.0412	0.144488	0.137003	-0.04869	0.082963	0.353989	0.331014	0.099586
ZMO0102	9.09087	8.9904	8.97162	9.2283	0.100463	0.119245	-0.2379	-0.25668	0.578171	0.729146	1.96398	2.19709
ZMO0103	10.744	10.6592	11.2489	10.7293	0.084807	-0.50491	-0.07016	0.519555	0.164189	1.69761	0.132391	1.77055
ZMO0105	11.6933	11.1671	11.3433	11.1951	0.526122	0.349933	-0.02795	0.148244	1.70822	0.947535	0.046987	0.304911
ZMO0106	10.9816	10.9227	10.6481	10.5632	0.058814	0.333491	0.35954	0.084864	0.277175	3.03568	3.38612	0.438626
ZMO0107	11.6014	11.378	11.0896	10.8389	0.223372	0.511783	0.539132	0.25072	0.490078	1.55635	1.67991	0.570789
ZMO0108	11.1471	10.7469	10.8562	10.6504	0.400255	0.290871	0.096502	0.205886	2.24968	1.40691	0.316739	0.85847
ZMO0109	14.1036	13.7089	13.1975	13.1456	0.394751	0.906107	0.563324	0.051967	1.40379	4.69759	2.3684	0.107866
ZMO0110	12.7613	11.7285	11.345	11.1772	1.03284	1.41627	0.551256	0.167824	7.62852	10.8697	3.29583	0.599893
ZMO0111	10.706	10.4266	10.0357	9.97583	0.279413	0.670389	0.450795	0.059819	0.928466	3.32011	1.85328	0.134811
ZMO0112	11.3309	11.2327	11.0108	11.25	0.09819	0.320082	-0.0173	-0.23919	0.154026	0.665903	0.024066	0.452548
ZMO0113	9.61688	9.46659	11.4603	10.8881	0.150289	-1.8434	-1.42154	0.572147	0.333534	10.1151	7.48627	2.10802
ZMO0114	10.0888	10.0808	12.0684	11.3815	0.008019	-1.97966	-1.30078	0.686898	0.014688	11.6253	7.23375	3.01701
ZMO0115	10.1373	10.2094	11.5785	10.8829	-0.07215	-1.44123	-0.67349	0.695586	0.159818	8.74143	3.17716	3.32951
ZMO0116	11.2088	10.9114	11.2554	11.2582	0.297416	-0.04659	-0.34675	-0.00274	0.707214	0.076882	0.874427	0.004192
ZMO0117	10.1503	10.1959	10.0001	10.4965	-0.04561	0.150201	-0.30056	-0.49637	0.120782	0.50606	1.32391	2.76731
ZMO0119	9.62528	9.7367	9.53612	9.51945	-0.11141	0.089161	0.217245	0.016669	0.368236	0.279418	0.896145	0.043226
ZMO0120	10.4291	9.88937	9.79368	10.0446	0.539739	0.63543	-0.15528	-0.25097	2.93422	3.71663	0.499118	0.960175
ZMO0121	9.77001	9.65602	9.92088	10.0895	0.113988	-0.15087	-0.43351	-0.16865	0.287588	0.408167	1.76301	0.471187
ZMO0122	13.3804	13.1789	13.7919	13.2645	0.2015	-0.41155	-0.08559	0.527461	0.601746	1.65058	0.20578	2.37971
ZMO0124	10.3237	10.1035	9.99475	9.81455	0.220196	0.328939	0.288951	0.180207	0.682233	1.19827	0.99553	0.521584
ZMO0125	9.76779	9.59554	9.58442	10.0284	0.172244	0.183369	-0.43284	-0.44397	0.389053	0.421393	1.37107	1.42269
ZMO0127	11.2769	9.82855	10.7512	10.6954	1.44837	0.525687	-0.86688	0.055807	11.8904	3.38599	6.66962	0.16683
ZMO0128	12.622	9.9357	11.2052	10.1879	2.68632	1.41681	-0.25218	1.01733	26.257	17.312	2.192	13.0337
ZMO0130	11.8364	9.75789	11.1801	10.3935	2.07851	0.656273	-0.63559	0.786649	15.5617	4.12692	3.94388	5.30173
ZMO0131	11.7644	9.89656	11.07	10.3261	1.86782	0.69434	-0.42958	0.743903	14.1722	4.47171	2.23154	4.91902
ZMO0132	9.21529	8.93735	8.98938	8.87325	0.277943	0.225913	0.064106	0.116136	3.44912	2.54862	0.43283	0.966115
ZMO0133	9.93112	9.20231	9.65965	9.75886	0.72881	0.271465	-0.55655	-0.0992	8.64964	2.24739	6.20314	0.538651
ZMO0134	9.22823	9.14136	8.75407	8.93022	0.086872	0.474163	0.21114	-0.17615	0.729642	8.03855	2.62347	2.06162
ZMO0135	9.51657	9.30423	8.90277	9.17493	0.212337	0.613803	0.1293	-0.27217	2.05331	8.77836	0.997874	2.95884
ZMO0136	9.4775	9.12691	9.0276	9.09062	0.350592	0.449899	0.03629	-0.06302	7.5786	10.0769	0.32672	0.668879
ZMO0137	10.9581	11.394	10.6116	11.1016	-0.43591	0.346509	0.292373	-0.49004	3.81983	2.73843	2.13209	4.5056
ZMO0139	10.4874	9.94499	10.5588	10.8116	0.542415	-0.07143	-0.86665	-0.2528	1.85681	0.133462	3.68838	0.627103
ZMO0140	10.9685	10.6209	10.8673	10.8504	0.34756	0.101172	-0.22955	0.016841	1.46009	0.278614	0.805662	0.03811
ZMO0142	11.0886	11.1788	11.3343	12.0029	-0.0902	-0.24565	-0.82408	-0.66863	0.196913	0.696433	3.99274	2.95343
ZMO0143	11.4299	11.5517	11.7732	12.2354	-0.12183	-0.34331	-0.68373	-0.46225	0.305108	1.22114	3.35178	1.88633
ZMO0144	11.4239	11.5095	11.9668	12.4133	-0.08559	-0.54283	-0.9038	-0.44656	0.175484	2.02914	4.25933	1.52257
ZMO0145	10.2306	9.49577	10.0634	10.2264	0.734869	0.167237	-0.73059	-0.16296	6.82811	0.830952	6.77783	0.801539
ZMO0148	10.9623	10.3359	10.3505	10.404	0.626439	0.611866	-0.06806	-0.05349	2.75341	2.65987	0.14524	0.110886
ZMO0149	10.8204	10.3742	9.80483	9.89327	0.446193	1.01553	0.480896	-0.08844	1.23335	4.09761	1.37482	0.154457
ZMO0150	9.69596	10.2912	9.51543	9.91356	-0.59522	0.180534	0.377626	-0.39813	2.45271	0.456091	1.25768	1.35793
ZMO0152	13.8074	13.3689	14.0321	14.2239	0.438513	-0.22473	-0.85498	-0.19174	2.28592	0.867044	5.89698	0.696238
ZMO0153	14.3925	14.3826	12.8819	12.1696	0.009826	1.51051	2.21306	0.712372	0.015367	7.15057	11.0726	2.52134
ZMO0154	12.4111	12.3811	11.2129	10.4179	0.02997	1.19819	1.96323	0.795004	0.069656	8.08829	13.5793	4.79146
ZMO0155	10.4047	9.8389	9.86449	9.51495	0.565799	0.540212	0.323947	0.349534	3.84131	3.59509	1.69823	1.8994
ZMO0156	11.2274	11.0928	10.0458	10.8254	0.134546	1.18161	0.267422	-0.77964	0.369558	7.50549	0.923812	4.35521
ZMO0157	10.7563	11.0569	11.0898	11.157	-0.30058	-0.33351	-0.10014	-0.06721	0.630726	0.72654	0.161682	0.103362
ZMO0158	10.4316	10.545	10.9286	10.9738	-0.11338	-0.49697	-0.42873	-0.04514	0.270839	2.02113	1.626	0.094232
ZMO0160	11.0888	11.211	11.9379	11.2643	-0.12216	-0.84914	-0.05332	0.673656	1.27201	15.295	0.409784	12.3506
ZMO0161	11.9907	12.0184	13.0276	12.4322	-0.02776	-1.03696	-0.41374	0.595459	0.048392	4.80434	1.26512	2.15775
ZMO0162	11.1362	10.9002	12.1747	11.5365	0.236061	-1.03851	-0.63634	0.638223	0.995541	8.01055	4.21263	4.23015
ZMO0164	11.0756	11.0973	11.9653	11.4419	-0.02167	-0.88969	-0.34461	0.523422	0.050191	5.72348	1.4627	2.70615
ZMO0165	11.7241	11.586	12.6469	12.4698	0.138093	-0.92276	-0.8838	0.177059	0.404326	5.84112	5.51572	0.558843
ZMO0166	10.8877	10.3573	12.6792	12.5668	0.530455	-1.79145	-2.20956	0.112342	3.27951	14.2991	17.0976	0.371376
ZMO0169	12.3759	11.6514	12.1635	12.9727	0.724476	0.212397	-1.32131	-0.80923	5.53653	0.945503	11.3167	6.40174
ZMO0170	10.717	10.5189	10.4666	10.6326	0.198028	0.250345	-0.11364	-0.16596	0.771561	1.07261	0.370539	0.606559
ZMO0172	10.8084	10.5033	9.82716	9.75299	0.305038	0.981203	0.750341	0.074175	0.719503	3.89091	2.63662	0.126315
ZMO0173	11.6184	11.7538	11.1474	10.9324	-0.13531	0.471011	0.82138	0.215059	0.228257	1.17182	2.648	0.403664
ZMO0174	10.7203	10.6105	11.0148	10.7474	0.109799	-0.29449	-0.13686	0.267432	0.268046	0.977738	0.351623	0.853802
ZMO0175	10.4054	10.1613	9.85241	10.1072	0.244124	0.552973	0.054023	-0.25483	1.18912	3.92642	0.170225	1.2651
ZMO0176	12.8578	12.6857	12.8973	13.3621	0.172115	-0.03947	-0.67642	-0.46483	0.75267	0.122737	5.37633	3.17128
ZMO0177	14.245	14.2553	14.5388	15.0151	-0.01033	-0.29374	-0.75978	-0.47637	0.040717	2.56485	9.18638	5.11634
ZMO0178	13.4723	13.4371	13.7857	14.3963	0.035261	-0.3134	-0.95924	-0.61057	0.10175	1.63478	7.82157	4.32181
ZMO0179	11.4405	11.6872	11.8519	11.9001	-0.24674	-0.41149	-0.21289	-0.04815	0.445124	0.886521	0.368735	0.066972
ZMO0180	12.1428	11.5646	11.7071	12.1312	0.578229	0.435761	-0.56663	-0.42416	2.38528	1.57225	2.31503	1.51133
ZMO0182	11.7143	10.7914	10.6728	10.7804	0.922931	1.04155	0.010975	-0.10764	6.27228	7.30989	0.025621	0.316566
ZMO0183	12.0572	11.3729	11.2844	11.4721	0.684262	0.772756	-0.09922	-0.18772	3.35033	3.9886	0.23758	0.528586
ZMO0184	14.5545	13.3876	14.6847	14.1284	1.16684	-0.13027	-0.7408	0.556318	5.60419	0.270184	2.95614	1.93914
ZMO0186	11.6606	11.5018	11.2753	11.261	0.158845	0.385303	0.240787	0.014329	0.784545	2.83261	1.41858	0.046341
ZMO0187	12.3335	12.2466	11.6069	11.7975	0.086875	0.726636	0.449139	-0.19062	0.135987	2.19476	1.08702	0.344536
ZMO0188	9.99987	9.68189	9.30426	9.24251	0.317975	0.695604	0.439379	0.06175	1.6717	5.17906	2.69249	0.191862
ZMO0189	9.89645	9.46236	9.77977	9.70912	0.434091	0.11668	-0.24676	0.07065	2.62422	0.41417	1.14705	0.223367
ZMO0190	11.5186	11.245	10.5614	10.5895	0.273589	0.957195	0.655461	-0.02814	0.60682	3.66678	2.1075	0.043652
ZMO0191	10.9819	11.525	11.2366	11.068	-0.54305	-0.2547	0.457012	0.168663	1.83957	0.627103	1.42827	0.366472
ZMO0192	10.9406	11.1883	10.804	10.5924	-0.24764	0.136674	0.59588	0.21157	0.936579	0.420703	3.36758	0.752083
ZMO0193	11.0678	10.648	11.5878	11.0715	0.419796	-0.51997	-0.42347	0.516297	1.3544	1.85329	1.37167	1.83403
ZMO0195	10.4232	10.4318	10.1877	10.4439	-0.00857	0.235459	-0.01213	-0.25616	0.018229	0.789098	0.026023	0.887426
ZMO0197	9.54761	9.29903	10.5093	10.0856	0.248572	-0.9617	-0.78654	0.423725	0.993593	6.82697	5.24657	2.15987
ZMO0198	11.9309	11.3996	11.3876	11.149	0.531301	0.543291	0.250533	0.238543	2.22893	2.30355	0.75429	0.705192
ZMO0199	11.6839	11.6595	10.356	10.6825	0.02434	1.32789	0.977055	-0.32649	0.030721	4.43723	2.85659	0.594041
ZMO0200	10.6605	10.4845	10.7477	11.3318	0.175983	-0.08723	-0.84729	-0.58408	0.427637	0.181882	3.95412	2.30101
ZMO0201	11.1447	11.0094	11.089	11.7753	0.135219	0.055638	-0.76583	-0.68625	0.523331	0.175472	6.10417	5.27639
ZMO0202	13.1063	12.6922	11.5478	12.4346	0.414118	1.55859	0.257659	-0.88681	2.24119	12.4004	1.11982	6.54568
ZMO0203	9.93853	9.90515	10.2976	10.1166	0.033375	-0.35906	-0.2114	0.181039	0.068872	1.27777	0.609021	0.495826
ZMO0204	9.59794	9.29875	9.5692	9.40423	0.299194	0.028738	-0.10548	0.164976	2.1065	0.10332	0.48503	0.888972
ZMO0205	10.4299	10.2247	10.6007	10.7297	0.205109	-0.17086	-0.50499	-0.12902	0.796601	0.620618	2.94206	0.428882
ZMO0206	10.46	10.2824	10.7354	11.138	0.177591	-0.27545	-0.85562	-0.40258	0.356484	0.631008	3.21266	1.06954
ZMO0207	10.833	10.6367	11.1637	11.3936	0.196313	-0.33075	-0.75698	-0.22991	0.678193	1.41761	4.72221	0.843135
ZMO0208	11.7511	11.4259	12.6606	12.9562	0.325205	-0.9095	-1.53026	-0.29556	0.775035	3.44012	6.98676	0.679801
ZMO0209	12.0064	11.2424	11.8655	11.7638	0.763955	0.140898	-0.52137	0.101691	3.99514	0.371021	2.2916	0.248401
ZMO0211	13.4226	12.3168	11.8622	11.9157	1.10582	1.5604	0.401068	-0.05351	5.09616	7.93402	1.17312	0.09552
ZMO0213	9.23199	8.95508	9.33121	9.1029	0.276914	-0.09922	-0.14783	0.228306	3.79489	0.876251	1.49652	2.87731
ZMO0214	10.0132	9.5117	9.93628	9.54933	0.501484	0.076907	-0.03762	0.386954	2.58036	0.205428	0.091637	1.7605
ZMO0215	10.5411	10.935	11.6626	11.372	-0.39387	-1.12148	-0.4371	0.290518	1.34917	6.05253	1.57067	0.873497
ZMO0216	10.4801	9.96784	10.373	10.2553	0.512287	0.107153	-0.28747	0.117665	2.70543	0.310216	1.15998	0.348474
ZMO0219	10.2663	10.6245	10.1491	10.7151	-0.35816	0.117213	-0.09062	-0.56599	2.36499	0.487588	0.350815	4.57755
ZMO0220	14.7524	14.5383	14.1042	13.5882	0.214044	0.648168	0.950097	0.515973	1.16122	5.72555	9.17939	4.18905
ZMO0221	14.6632	14.6978	14.2603	14.3869	-0.03452	0.402912	0.310907	-0.12653	0.067171	1.39014	0.958067	0.293042
ZMO0222	11.7292	11.5262	11.2032	11.4875	0.203042	0.526018	0.038734	-0.28424	1.20576	4.80326	0.14526	1.97208
ZMO0223	11.8671	10.8048	11.3252	11.1393	1.06221	0.54186	-0.33445	0.185891	5.72991	2.1961	1.08547	0.485628
ZMO0224	10.9874	10.6671	10.701	10.5607	0.32023	0.286336	0.106402	0.140295	3.79019	3.22598	0.768754	1.13494
ZMO0225	12.3782	11.9088	11.8285	11.5826	0.469396	0.549691	0.326188	0.245892	3.45487	4.3259	2.02608	1.33846
ZMO0226	11.4558	11.2278	11.7219	11.3517	0.228006	-0.26608	-0.12385	0.370236	1.06414	1.32919	0.462902	2.15872
ZMO0227	10.5708	10.0882	10.3072	9.87974	0.482593	0.263514	0.208422	0.427501	5.84418	2.48194	1.75612	4.96542
ZMO0228	10.4528	9.76768	10.5398	9.72179	0.685164	-0.08695	0.045887	0.817999	3.98371	0.23403	0.112431	5.09774
ZMO0229	9.78944	9.23388	9.82802	9.44274	0.555564	-0.03858	-0.20887	0.385278	3.40673	0.10482	0.825718	2.01533
ZMO0230	9.95873	9.73436	9.58956	9.29142	0.224367	0.369168	0.442937	0.298136	0.825868	1.68858	2.20888	1.23635
ZMO0231	10.5322	10.6986	10.6391	11.0009	-0.16645	-0.10695	-0.30227	-0.36177	0.402192	0.233251	0.894204	1.15423
ZMO0232	10.8018	9.83072	10.2997	9.90944	0.971028	0.502091	-0.07871	0.390225	8.21344	3.40646	0.264559	2.35573
ZMO0233	10.1	9.64833	9.91002	10.2022	0.451667	0.189976	-0.55389	-0.2922	5.91844	1.71311	7.66455	3.22635
ZMO0234	10.745	10.7535	11.2109	11.6803	-0.00857	-0.46592	-0.92677	-0.46941	0.01674	1.86707	5.03977	1.88772
ZMO0236	10.7205	10.7162	10.8935	10.6351	0.004279	-0.17298	0.081164	0.258422	0.014022	0.944403	0.345109	1.68647
ZMO0238	13.7834	14.2064	13.7834	14.3839	-0.42292	-2.13e-06	-0.17754	-0.60046	2.51019	5.5e-06	0.718259	4.16985
ZMO0239	14.1436	14.4696	14.306	14.7108	-0.32599	-0.16244	-0.24118	-0.40473	3.90561	1.40956	2.52129	5.2751
ZMO0240	13.2634	13.6482	13.5213	14.0376	-0.38483	-0.25788	-0.38939	-0.51634	2.51439	1.39539	2.55834	3.85475
ZMO0241	14.1654	14.4183	14.4288	14.7555	-0.25283	-0.2634	-0.33729	-0.32672	2.59857	2.75971	3.94709	3.77202
ZMO0242	12.8559	12.225	13.0204	13.1531	0.630843	-0.16454	-0.92804	-0.13266	2.13152	0.333715	3.74654	0.256341
ZMO0243	11.0494	10.8518	10.5745	10.4676	0.19759	0.474975	0.384268	0.106884	0.869543	3.11421	2.28153	0.383342
ZMO0244	13.289	12.9752	12.4772	12.4034	0.313775	0.81171	0.571807	0.073872	0.804045	3.19311	1.90779	0.13334
ZMO0246	11.9753	12.5741	13.0417	13.2385	-0.59875	-1.06637	-0.66441	-0.1968	3.59773	7.78691	4.1723	0.720391
ZMO0247	12.1381	12.8998	12.9735	13.1049	-0.76166	-0.83536	-0.20512	-0.13142	7.55297	8.43741	1.18338	0.635367
ZMO0250	12.662	12.0102	12.0506	12.0021	0.651781	0.611365	0.008143	0.048559	5.29906	4.85661	0.023648	0.159798
ZMO0251	11.1143	11.6731	10.6391	11.147	-0.55878	0.475215	0.526059	-0.50793	1.04959	0.835321	0.963428	0.91694
ZMO0252	9.62883	8.78647	12.2595	10.8653	0.842366	-2.63066	-2.07884	1.39418	3.6611	14.2739	11.3729	7.22452
ZMO0253	9.05399	8.56275	11.0952	9.32609	0.491242	-2.04123	-0.76334	1.76914	1.38983	9.79716	2.65782	8.31965
ZMO0254	9.21044	8.61307	11.4253	9.542	0.597368	-2.21484	-0.92893	1.88328	1.74267	10.2405	3.33377	8.53152
ZMO0255	9.37368	8.94703	11.386	9.83266	0.426654	-2.01235	-0.88563	1.55337	1.46993	11.6691	4.26666	8.81293
ZMO0256	10.9332	11.3698	12.2004	12.1699	-0.43663	-1.26718	-0.8	0.030546	1.39519	6.39266	3.3931	0.054292
ZMO0257	12.513	13.2877	12.7489	12.7384	-0.77467	-0.23595	0.549278	0.01055	3.19106	0.580824	1.92492	0.01787
ZMO0258	9.61408	9.89092	9.76802	9.63223	-0.27684	-0.15393	0.258692	0.135788	1.36002	0.59755	1.23274	0.505962
ZMO0260	9.62548	9.42361	9.65543	9.66231	0.201865	-0.02995	-0.2387	-0.00688	0.58226	0.062196	0.730625	0.013574
ZMO0262	9.64104	9.49975	9.53417	9.48581	0.141289	0.106868	0.013937	0.048358	0.526842	0.367562	0.037398	0.14298
ZMO0263	11.42	12.2124	11.8241	12.0842	-0.79242	-0.40407	0.128245	-0.2601	3.7391	1.39425	0.297622	0.746102
ZMO0264	11.8883	12.3803	12.2306	12.2984	-0.49198	-0.34233	0.081891	-0.06775	1.8666	1.10062	0.175002	0.140932
ZMO0265	10.9338	12.0605	11.5154	11.8225	-1.12666	-0.58159	0.237936	-0.30714	5.44333	2.11143	0.591728	0.838769
ZMO0266	11.0537	11.7866	11.4839	11.7672	-0.73293	-0.43017	0.019436	-0.28332	3.51055	1.606	0.037971	0.880919
ZMO0267	11.7002	12.4063	12.185	12.2314	-0.70605	-0.48479	0.174886	-0.04638	3.91554	2.26441	0.533115	0.108574
ZMO0268	10.6293	11.2853	11.1648	11.0663	-0.65601	-0.53544	0.219079	0.098508	4.55077	3.41084	0.927723	0.322178
ZMO0269	10.8406	11.6319	11.384	11.3739	-0.79132	-0.54335	0.258031	0.010068	4.62739	2.6979	0.912384	0.021767
ZMO0270	12.3836	12.7054	12.568	12.9027	-0.32187	-0.18444	-0.19729	-0.33471	1.58705	0.7183	0.788071	1.68087
ZMO0271	10.5834	10.0301	10.6264	10.4537	0.553349	-0.04298	-0.42362	0.172704	2.2258	0.085318	1.50209	0.434691
ZMO0273	12.0111	11.4895	11.1074	10.9485	0.521589	0.903727	0.541074	0.158936	2.66789	5.79567	2.81542	0.4943
ZMO0274	10.1791	10.0365	10.0845	10.3642	0.142587	0.094665	-0.32765	-0.27973	0.46818	0.279697	1.48488	1.18041
ZMO0275	10.6849	10.6491	10.5655	10.5909	0.035834	0.119367	0.058176	-0.02536	0.136786	0.595313	0.239934	0.093203
ZMO0276	11.6152	11.298	10.8613	10.7981	0.31715	0.753845	0.499909	0.063214	1.42626	5.00281	2.78582	0.174366
ZMO0277	11.274	11.1908	10.5048	10.4352	0.083194	0.769136	0.755619	0.069678	0.218481	4.59619	4.48423	0.177562
ZMO0278	12.9764	12.7702	12.0201	11.9293	0.20616	0.956273	0.840892	0.090778	1.05188	8.9203	7.66128	0.350531
ZMO0279	12.6801	12.463	13.621	13.9193	0.217144	-0.9409	-1.45629	-0.29825	0.821239	6.63627	11.0225	1.28945
ZMO0281	12.1883	12.3615	11.4575	11.2745	-0.17315	0.730854	1.08695	0.182944	0.201966	1.33288	2.38832	0.215471
ZMO0282	11.8777	12.7978	11.848	11.8476	-0.9201	0.029727	0.950205	0.000379	8.64784	0.096912	8.97543	0.00112
ZMO0283	11.1288	12.0104	11.5008	11.337	-0.88154	-0.37192	0.673414	0.163803	4.05236	1.15028	2.74564	0.379321
ZMO0285	10.4822	11.2948	10.4948	10.496	-0.81266	-0.01262	0.798819	-0.00122	11.2047	0.056757	11.0063	0.005193
ZMO0286	11.3607	11.3599	13.028	12.5942	0.000783	-1.6673	-1.23426	0.433818	0.001787	12.3723	8.9845	2.16556
ZMO0287	11.7098	12.4843	11.4849	11.4458	-0.77456	0.224886	1.03856	0.039111	7.08414	1.22395	9.99253	0.132399
ZMO0290	10.8154	11.0092	12.47	11.4178	-0.19388	-1.65459	-0.40854	1.05218	0.726192	12.8375	2.11992	7.85696
ZMO0291	11.2717	10.7613	10.551	10.3619	0.510418	0.720715	0.399401	0.189104	3.29365	5.34709	2.29916	0.780875
ZMO0293	13.7849	14.1948	12.7581	11.471	-0.40992	1.02685	2.72379	1.28703	1.00228	3.82232	12.5981	5.23493
ZMO0296	9.84063	9.94774	9.22086	9.34635	-0.10711	0.619769	0.601396	-0.12549	0.154319	1.50362	1.43895	0.185162
ZMO0297	11.9374	11.4788	11.6919	11.8773	0.458651	0.245593	-0.39848	-0.18542	2.51872	1.01203	2.04682	0.68434
ZMO0298	11.1528	10.9021	11.4626	11.5069	0.250651	-0.3098	-0.60472	-0.04427	0.774949	1.04334	2.77386	0.094147
ZMO0299	12.193	11.6205	11.6447	11.204	0.572554	0.548329	0.416437	0.440662	2.14096	2.0086	1.34152	1.45668
ZMO0300	10.4031	10.4312	10.3375	10.7196	-0.0281	0.065559	-0.28836	-0.38202	0.066495	0.169605	1.13865	1.71455
ZMO0301	10.9495	10.725	10.6058	10.2386	0.224439	0.343738	0.486457	0.367158	1.51213	2.83213	4.65589	3.11836
ZMO0302	9.36604	9.06085	9.41238	9.08585	0.305188	-0.04634	-0.025	0.326525	3.93682	0.287705	0.139551	4.33091
ZMO0303	10.1336	9.90091	10.3729	9.71275	0.232728	-0.2393	0.188163	0.66019	0.770974	0.801265	0.577664	3.49217
ZMO0305	11.5005	11.4038	10.8738	11.0656	0.09668	0.626678	0.338204	-0.19179	0.63777	8.6611	3.86484	1.68508
ZMO0306	10.158	9.99269	9.98236	9.97367	0.165339	0.175666	0.019017	0.00869	0.425422	0.460017	0.036986	0.016535
ZMO0307	9.91162	9.83259	9.85177	9.89444	0.079027	0.059852	-0.06185	-0.04267	0.195383	0.141958	0.14734	0.097422
ZMO0309	10.6496	10.243	13.1353	12.8557	0.406637	-2.48564	-2.61268	0.279596	1.41473	14.5694	15.223	0.828806
ZMO0311	10.9722	12.2805	11.2806	11.5366	-1.30835	-0.30838	0.743932	-0.25603	5.84001	0.737864	2.63225	0.573556
ZMO0312	11.0685	11.6204	11.3669	12.0028	-0.55187	-0.29837	-0.38241	-0.63591	2.58213	1.05099	1.50446	3.17738
ZMO0313	9.97269	10.2949	10.3237	10.9326	-0.3222	-0.35103	-0.63765	-0.60882	1.00267	1.13311	2.71666	2.53802
ZMO0314	10.7531	10.4508	10.6827	10.6909	0.302281	0.070404	-0.24012	-0.00824	1.39	0.204777	0.998126	0.020374
ZMO0315	10.8488	10.9392	10.1634	10.4862	-0.09041	0.685347	0.453	-0.32276	0.341007	5.77326	3.23875	1.96816
ZMO0318	12.3787	13.9933	13.057	13.0049	-1.61453	-0.67829	0.988317	0.052074	11.4813	3.90629	6.5143	0.128921
ZMO0319	12.077	11.4287	11.6048	11.6746	0.648295	0.472131	-0.24597	-0.06981	2.83103	1.77434	0.699538	0.146903
ZMO0321	11.4347	11.516	10.4994	10.5721	-0.0813	0.935301	0.943865	-0.07273	0.129258	3.27904	3.32264	0.114162
ZMO0322	11.3564	11.1521	10.6558	10.9125	0.204317	0.700586	0.239619	-0.25665	0.967154	5.69573	1.21453	1.34148
ZMO0323	11.8444	11.7941	11.4117	11.0674	0.050334	0.432684	0.726655	0.344305	0.227821	4.36229	8.53437	3.14616
ZMO0324	11.8634	11.6402	11.5628	10.9466	0.223128	0.300579	0.6936	0.616148	0.739765	1.12447	3.81427	3.21616
ZMO0325	11.6558	10.8065	11.2294	11.0978	0.849256	0.426381	-0.29126	0.131615	6.92367	2.66165	1.51845	0.50169
ZMO0326	11.1136	10.7238	10.4308	10.3476	0.389805	0.682803	0.376123	0.083125	1.70737	3.87735	1.62006	0.217793
ZMO0327	10.6496	10.6931	10.8822	10.6877	-0.04352	-0.2326	0.005381	0.194458	0.113857	0.909604	0.012752	0.709506
ZMO0328	12.783	12.0194	11.4763	11.2063	0.763621	1.30671	0.813082	0.269993	4.49968	8.94908	4.90747	0.99419
ZMO0329	12.3224	11.5752	11.0352	10.8609	0.74725	1.28717	0.714232	0.174314	9.40099	16.0058	8.9304	1.25881
ZMO0331	12.3396	13.131	12.7337	12.7505	-0.79142	-0.39411	0.380534	-0.01677	4.68632	1.71023	1.627	0.037391
ZMO0332	11.1405	10.9085	10.9079	11.2078	0.231939	0.232612	-0.29929	-0.29997	0.833276	0.836646	1.19617	1.20004
ZMO0335	11.7609	12.057	11.3365	11.2905	-0.29604	0.424428	0.766428	0.045956	1.50811	2.56351	5.90528	0.136946
ZMO0336	10.7707	10.5919	10.526	10.3054	0.178778	0.244649	0.286532	0.22066	0.467563	0.710478	0.884334	0.617634
ZMO0339	12.1472	12.445	12.6555	12.5766	-0.29783	-0.5083	-0.13159	0.07888	1.39584	3.06231	0.451962	0.239276
ZMO0341	10.3286	10.1008	10.3387	10.1055	0.227768	-0.01014	-0.00464	0.233265	1.12204	0.029005	0.013028	1.16355
ZMO0342	11.9955	11.6241	11.9404	11.7583	0.371411	0.05515	-0.13418	0.182085	2.08698	0.167395	0.496653	0.748416
ZMO0343	11.1231	11.3503	10.6563	10.518	-0.22716	0.466871	0.832297	0.138267	0.582801	1.60842	3.75181	0.308244
ZMO0344	11.0174	10.9026	11.1725	11.4658	0.114775	-0.15513	-0.5632	-0.29329	0.477791	0.714584	4.58083	1.7755
ZMO0345	10.9433	10.9818	10.4587	11.0244	-0.03846	0.484648	-0.04263	-0.56574	0.107217	2.93108	0.120178	3.66777
ZMO0346	11.321	10.5476	11.989	11.1576	0.773469	-0.66801	-0.61	0.83148	3.27197	2.64114	2.31034	3.6319
ZMO0347	12.2982	11.7307	12.4131	12.1819	0.567578	-0.11485	-0.45124	0.231182	2.91567	0.317997	2.0855	0.795993
ZMO0348	11.6358	11.2203	11.5804	11.367	0.415581	0.055472	-0.14679	0.213319	2.02708	0.144925	0.470012	0.775976
ZMO0349	11.6242	11.7289	11.2496	10.8206	-0.10476	0.374578	0.908282	0.428944	0.305981	1.73429	6.13984	2.11793
ZMO0350	11.0316	11.7234	10.7941	11.3005	-0.69176	0.23755	0.422939	-0.50637	2.25958	0.498692	1.10079	1.42804
ZMO0351	10.0914	9.87263	9.40025	9.31132	0.218762	0.69114	0.561315	0.088937	0.87297	4.61628	3.43716	0.270016
ZMO0352	10.9696	11.3025	10.8199	10.5717	-0.33284	0.149681	0.730729	0.248207	1.31028	0.437117	4.13113	0.862345
ZMO0353	10.7346	10.203	11.2702	10.8546	0.531613	-0.5356	-0.65169	0.415517	5.15678	5.20925	6.73995	3.65309
ZMO0354	10.2399	10.1507	10.1247	10.4014	0.089135	0.115161	-0.25064	-0.27667	0.286368	0.394045	1.13014	1.30323
ZMO0355	12.2946	11.7904	12.4167	12.2888	0.504154	-0.12212	-0.49834	0.127939	2.19067	0.311572	2.15347	0.330051
ZMO0356	10.8721	10.3218	11.0989	10.7569	0.550296	-0.22683	-0.4351	0.342028	4.48161	1.23328	3.20576	2.25199
ZMO0357	10.6472	10.4266	10.6966	10.2702	0.22066	-0.0494	0.156335	0.42639	2.76559	0.343831	1.6644	6.88715
ZMO0359	10.4475	10.0686	10.3312	9.95144	0.378939	0.116339	0.117123	0.379723	2.84216	0.528319	0.533026	2.85078
ZMO0360	10.3418	10.2458	10.2455	9.89299	0.096017	0.096298	0.352791	0.35251	0.364654	0.366	2.22232	2.21971
ZMO0361	10.0912	10.5692	10.1476	10.164	-0.47797	-0.0564	0.405141	-0.01643	2.6301	0.153995	2.06115	0.040477
ZMO0362	10.5512	10.558	12.6804	11.964	-0.00679	-2.12915	-1.40599	0.716376	0.013782	13.6189	8.89401	3.7147
ZMO0363	11.7438	11.6037	11.538	11.3947	0.14005	0.205749	0.209053	0.143354	0.327201	0.535582	0.546997	0.336832
ZMO0364	10.9293	11.1836	10.6968	10.6177	-0.25428	0.232533	0.565955	0.079143	1.75892	1.54252	5.55344	0.353659
ZMO0366	14.7886	14.9102	15.1058	14.898	-0.12158	-0.31715	0.012215	0.207777	0.543706	2.11591	0.039075	1.14031
ZMO0367	13.9876	14.4491	13.8861	14.0828	-0.46155	0.101439	0.366288	-0.1967	3.42725	0.404586	2.44451	0.987341
ZMO0368	13.4136	13.7752	13.6621	14.2065	-0.3616	-0.24851	-0.43129	-0.54438	2.77387	1.59642	3.58389	4.97159
ZMO0369	13.2999	13.5302	13.2967	13.7301	-0.23024	0.003265	-0.19995	-0.43346	1.09928	0.008895	0.899992	2.77547
ZMO0371	10.053	9.93752	9.28113	10.066	0.115449	0.771833	-0.12846	-0.78484	0.221617	2.9413	0.251747	3.014
ZMO0372	11.448	10.1406	10.3073	10.898	1.30741	1.14071	-0.75738	-0.59068	5.66229	4.7058	2.61409	1.81181
ZMO0373	10.4727	9.26395	9.76118	10.785	1.2088	0.711572	-1.52103	-1.02379	6.43551	3.1067	8.51095	5.17965
ZMO0374	11.4491	11.4961	12.4229	13.4593	-0.04692	-0.97373	-1.96321	-1.0364	0.045061	1.8592	5.11344	2.03839
ZMO0375	10.3514	10.2946	11.4053	10.6456	0.056827	-1.05384	-0.35097	0.759694	0.072126	3.02733	0.623777	1.87004
ZMO0376	11.4822	11.957	11.9434	12.1403	-0.47473	-0.46116	-0.1833	-0.19688	2.03762	1.9522	0.530632	0.583477
ZMO0377	11.8293	11.7397	10.7673	11.0692	0.089558	1.06195	0.67049	-0.3019	0.153003	4.23785	2.17287	0.691479
ZMO0378	10.0193	9.51965	9.97303	10.1141	0.499679	0.046297	-0.59442	-0.14104	3.01879	0.130285	3.87854	0.499399
ZMO0379	9.41392	9.34116	9.792	9.94733	0.072757	-0.37808	-0.60616	-0.15533	0.201902	1.80649	3.60888	0.517124
ZMO0380	9.4954	9.53445	10.031	10.0897	-0.03905	-0.53556	-0.55528	-0.05877	0.076968	2.12285	2.23925	0.120452
ZMO0381	10.0062	10.1077	10.699	10.5699	-0.10149	-0.69281	-0.46223	0.129091	0.158815	1.98972	1.10261	0.209949
ZMO0383	10.2277	10.3007	10.9879	10.6668	-0.07303	-0.76025	-0.36605	0.321163	0.091291	1.78292	0.631357	0.530193
ZMO0384	9.49309	9.62404	10.321	10.0145	-0.13095	-0.8279	-0.39048	0.306465	0.205117	2.45448	0.823046	0.591411
ZMO0385	9.38551	9.04615	9.85646	10.0222	0.339353	-0.47095	-0.97606	-0.16575	1.10611	1.78059	5.12229	0.421592
ZMO0387	9.80217	9.83391	10.5234	10.1874	-0.03174	-0.72125	-0.35345	0.336063	0.045311	2.14242	0.76654	0.715168
ZMO0388	9.08756	9.20783	9.53431	9.39567	-0.12027	-0.44675	-0.18784	0.138638	0.319435	1.93652	0.566032	0.38314
ZMO0389	9.44058	9.35741	9.77476	9.58967	0.08317	-0.33417	-0.23226	0.185081	0.2023	1.23965	0.743649	0.546232
ZMO0390	9.66101	9.78797	10.2852	9.89064	-0.12696	-0.62423	-0.10267	0.394599	0.230205	1.96117	0.179427	1.00681
ZMO0391	8.8373	8.9509	9.26227	8.95408	-0.1136	-0.42497	-0.00318	0.308191	0.512146	3.35968	0.010077	2.09709
ZMO0392	9.55714	9.52204	10.0882	9.75878	0.035102	-0.53105	-0.23674	0.329411	0.087551	2.92211	0.901248	1.44747
ZMO0393	9.54021	9.54161	9.95143	9.74797	-0.0014	-0.41122	-0.20636	0.203462	0.003753	2.54334	0.931935	0.913553
ZMO0394	9.05235	9.01667	9.14739	9.11198	0.035676	-0.09504	-0.09531	0.035413	0.193164	0.654711	0.663167	0.190013
ZMO0395	10.2159	10.1635	11.4924	11.4643	0.05242	-1.27641	-1.30072	0.028103	0.071655	4.43189	4.54999	0.037116
ZMO0397	10.3517	10.3741	11.7506	11.5903	-0.02233	-1.3989	-1.21628	0.160281	0.025499	4.18036	3.4235	0.215859
ZMO0398	9.57875	9.52953	10.5709	10.6019	0.049223	-0.99218	-1.07238	-0.03097	0.077084	3.73428	4.17026	0.047106
ZMO0399	10.912	10.8114	12.0971	11.673	0.100635	-1.18504	-0.86163	0.424048	0.136333	3.63095	2.27936	0.817242
ZMO0400	9.51595	9.31605	10.1965	9.82974	0.199901	-0.68053	-0.51369	0.366743	0.781676	4.58633	3.06987	1.86977
ZMO0401	11.0217	10.4285	10.8723	10.8653	0.59314	0.14936	-0.43676	0.007016	4.86311	0.670759	3.14978	0.020961
ZMO0402	12.4433	12.5275	12.0473	12.286	-0.08427	0.39596	0.241468	-0.23877	0.156679	1.13352	0.57119	0.562696
ZMO0403	11.1193	11.1405	10.6205	11.1499	-0.02122	0.498799	-0.00942	-0.52943	0.068114	3.94594	0.029059	4.29252
ZMO0405	9.96625	9.87118	10.9816	11.4398	0.095072	-1.01532	-1.56867	-0.45828	0.289685	7.55213	12.2232	2.52277
ZMO0406	11.3478	11.247	11.4039	11.2483	0.100719	-0.05607	-0.00122	0.155577	0.828543	0.380525	0.006176	1.54436
ZMO0407	11.3122	10.9784	11.4046	11.5114	0.333808	-0.09241	-0.53299	-0.10677	1.43251	0.257788	2.85146	0.307434
ZMO0408	12.3697	12.6798	11.9064	12.663	-0.31005	0.463369	0.016783	-0.75663	1.08723	1.95272	0.034642	3.99445
ZMO0409	12.046	12.4172	11.5907	12.2653	-0.37117	0.45537	0.151899	-0.67465	1.61408	2.18148	0.46546	3.87021
ZMO0410	11.2417	11.836	10.8428	11.2895	-0.59432	0.398888	0.546533	-0.44667	4.76749	2.70117	4.27291	3.20624
ZMO0411	11.3078	11.1556	10.592	10.511	0.15214	0.715745	0.644683	0.081078	0.895075	7.93096	6.97452	0.386126
ZMO0412	12.1728	10.8226	11.6647	10.9966	1.35023	0.508134	-0.17401	0.668084	24.0229	10.8193	2.67346	14.1489
ZMO0413	11.5006	11.2689	12.2862	11.995	0.231744	-0.78561	-0.72613	0.291217	0.784326	4.57506	4.09711	1.08166
ZMO0414	12.2376	12.2031	12.8291	12.8053	0.034478	-0.59149	-0.60216	0.02381	0.070635	2.62494	2.6948	0.04769
ZMO0416	10.2188	10.0579	10.1543	10.1609	0.160857	0.064462	-0.10304	-0.00664	1.07901	0.318736	0.582537	0.026052
ZMO0417	9.93547	9.75458	9.74115	9.62809	0.180891	0.194319	0.126487	0.113059	0.521568	0.573503	0.329983	0.287353
ZMO0418	10.965	10.6782	10.6608	10.4391	0.28677	0.304166	0.239077	0.221682	4.16902	4.52757	3.21241	2.87728
ZMO0419	11.0719	10.7845	10.2651	9.91322	0.287427	0.806851	0.871271	0.351847	2.13028	8.73377	9.53174	2.869
ZMO0420	11.5546	11.2253	11.0123	11.3115	0.329303	0.542298	-0.08621	-0.29921	1.78402	3.70478	0.288899	1.54974
ZMO0421	11.1784	10.8423	10.5056	11.1355	0.336137	0.672805	-0.29326	-0.62993	1.55825	4.28764	1.27728	3.90655
ZMO0422	12.3404	11.9831	11.0277	11.5567	0.357264	1.31266	0.426419	-0.52898	0.979984	6.31197	1.26262	1.72971
ZMO0423	11.9022	12.1259	11.2862	11.7317	-0.22376	0.616	0.394267	-0.44549	1.08528	4.72073	2.48512	2.97308
ZMO0425	11.0716	11.5113	11.0208	11.3886	-0.43972	0.050723	0.122675	-0.36777	2.21121	0.131362	0.374608	1.69904
ZMO0426	10.9654	11.2512	11.0173	11.4264	-0.28578	-0.05196	-0.17527	-0.40908	1.09301	0.127414	0.556416	1.84258
ZMO0427	10.8909	11.1409	11.1173	11.6208	-0.25001	-0.2264	-0.4799	-0.5035	0.922992	0.803525	2.3828	2.55744
ZMO0428	10.2811	10.2516	10.8185	11.433	0.029481	-0.53742	-1.18144	-0.61454	0.065916	2.61004	7.69471	3.17588
ZMO0429	11.4857	11.5694	12.1858	12.409	-0.0836	-0.70008	-0.83962	-0.22314	0.171545	2.96741	3.85854	0.577396
ZMO0430	11.2326	11.4527	11.125	11.3433	-0.22012	0.107604	0.109386	-0.21833	1.0326	0.39346	0.401775	1.02073
ZMO0431	13.1463	12.7747	12.9281	12.7713	0.371623	0.218174	0.003318	0.156767	1.47607	0.693862	0.006849	0.447311
ZMO0432	10.3133	11.1852	10.7675	11.0375	-0.8719	-0.4542	0.147687	-0.27001	3.13191	1.20376	0.270875	0.583754
ZMO0433	12.2374	11.8077	10.4403	10.1054	0.42968	1.79714	1.70232	0.334857	2.5011	14.6712	13.9709	1.73155
ZMO0435	9.8331	9.56223	10.852	10.7661	0.270869	-1.01886	-1.20383	0.085896	0.704035	4.7392	5.93471	0.167656
ZMO0436	9.42896	9.16788	10.5621	9.96884	0.261082	-1.13312	-0.80096	0.593243	0.913542	7.31696	4.63548	3.01985
ZMO0437	11.7304	11.8831	10.3737	10.3787	-0.15268	1.3567	1.50442	-0.00497	1.07114	16.7384	18.1736	0.020359
ZMO0439	11.1575	11.3209	10.3271	10.1298	-0.16344	0.830384	1.19107	0.197244	0.511851	5.16489	8.18663	0.657878
ZMO0440	11.8483	12.5192	11.5391	12.3509	-0.67085	0.309198	0.16831	-0.81173	5.41186	1.7845	0.741043	6.86555
ZMO0441	12.2842	12.8045	11.8842	12.5715	-0.5203	0.40004	0.233076	-0.68726	3.22934	2.19582	0.999718	4.793
ZMO0442	11.079	10.9324	10.9224	10.9973	0.146605	0.156598	-0.06489	-0.07488	0.527406	0.575622	0.192291	0.227613
ZMO0443	12.8601	13.0489	11.3932	11.5374	-0.18884	1.4669	1.51145	-0.14429	0.349146	6.11109	6.35292	0.251004
ZMO0444	12.0372	11.8719	11.8939	11.5386	0.165338	0.143297	0.333321	0.355363	0.805123	0.661585	2.21758	2.43724
ZMO0445	10.9637	10.546	11.0276	10.4571	0.417708	-0.06383	0.088917	0.570451	1.92731	0.162605	0.239665	3.04868
ZMO0446	11.1508	10.8094	11.102	10.2979	0.341326	0.048748	0.511529	0.804107	1.18999	0.104059	2.15158	4.15395
ZMO0447	10.9534	11.6276	9.96396	9.7746	-0.67423	0.989396	1.85299	0.189362	2.78903	4.8246	10.46	0.462342
ZMO0448	12.3234	13.2278	10.7083	12.0174	-0.90444	1.61509	1.2104	-1.30913	4.32556	9.09761	6.40747	7.07765
ZMO0449	13.115	13.2528	13.0199	13.0255	-0.13777	0.09518	0.227294	-0.00565	0.837815	0.507839	1.72122	0.021535
ZMO0452	11.6426	11.7993	11.8299	11.7207	-0.15667	-0.18736	0.078537	0.109223	0.649728	0.830642	0.268382	0.404379
ZMO0453	11.394	11.3718	11.417	11.2526	0.022182	-0.02305	0.119238	0.164469	0.08015	0.08355	0.59042	0.918245
ZMO0454	11.4166	11.4327	11.6733	11.687	-0.01612	-0.25666	-0.25426	-0.01372	0.03827	1.00871	0.995346	0.032369
ZMO0456	12.0613	11.6817	10.9831	10.8412	0.379575	1.0782	0.840498	0.141872	1.28099	5.75637	4.09028	0.338987
ZMO0457	11.9319	10.9965	11.101	11.3017	0.935385	0.830887	-0.30522	-0.20072	6.72094	5.76362	1.36446	0.752882
ZMO0458	10.7032	10.1073	10.0844	9.93936	0.595839	0.618803	0.167958	0.144995	3.28209	3.46658	0.537705	0.443721
ZMO0459	11.1338	10.3695	11.2919	10.9031	0.764285	-0.15815	-0.53354	0.388895	4.53158	0.482482	2.70373	1.69645
ZMO0460	11.7254	11.1088	11.3307	11.4068	0.61662	0.394721	-0.29801	-0.07611	3.32887	1.72841	1.14794	0.195376
ZMO0462	12.9646	13.2302	12.0095	11.8748	-0.26564	0.955061	1.35542	0.134718	0.77714	4.91652	7.7397	0.319573
ZMO0464	13.0135	12.5048	11.8691	11.2179	0.508666	1.14433	1.28687	0.651204	2.54574	7.75201	8.90498	3.64821
ZMO0465	12.021	11.7896	11.5846	11.5644	0.231422	0.436432	0.225175	0.020165	1.46075	3.70095	1.40358	0.070928
ZMO0467	13.0994	13.604	12.9102	13.4248	-0.5046	0.189203	0.179209	-0.5146	4.48423	1.07707	0.996992	4.60821
ZMO0468	11.7244	12.1131	11.5337	11.5666	-0.38865	0.190715	0.546415	-0.03295	1.82091	0.660443	3.00691	0.080947
ZMO0469	12.551	13.3006	12.7587	13.5478	-0.74962	-0.20767	-0.24723	-0.78918	6.19029	0.983758	1.26285	6.61409
ZMO0471	10.1254	9.81466	9.61529	9.65433	0.310752	0.510124	0.160331	-0.03904	1.17854	2.43679	0.474943	0.08976
ZMO0472	13.1446	13.5735	13.2554	13.308	-0.42891	-0.11088	0.265448	-0.05258	3.21983	0.471736	1.59024	0.188726
ZMO0473	11.8963	11.7819	11.7397	11.7331	0.114437	0.156604	0.048735	0.006569	0.519149	0.793226	0.181318	0.021152
ZMO0474	11.7602	11.7109	12.0262	12.2027	0.049342	-0.26596	-0.49187	-0.17657	0.136349	1.15787	2.8514	0.653113
ZMO0475	12.1184	12.0255	12.5857	12.8338	0.092912	-0.46727	-0.80833	-0.24815	0.337584	3.21825	6.8278	1.2716
ZMO0476	11.3543	11.0824	11.239	10.9642	0.271832	0.115255	0.118211	0.274788	0.631341	0.21417	0.220681	0.64063
ZMO0477	11.1134	10.8619	10.7172	11.0086	0.251457	0.396229	-0.14665	-0.29142	1.33014	2.59513	0.62414	1.65002
ZMO0478	12.5431	12.9105	13.9353	13.0624	-0.36734	-1.39219	-0.15192	0.872924	1.12117	7.39539	0.34269	3.96553
ZMO0479	11.4956	11.4722	12.0543	11.0382	0.023394	-0.55865	0.433976	1.01602	0.044705	2.26161	1.55907	5.32329
ZMO0480	10.6521	10.708	10.9426	10.3551	-0.05584	-0.29048	0.352873	0.587518	0.199462	1.78204	2.3745	4.93781
ZMO0481	9.72871	9.27356	10.5805	9.712	0.455155	-0.85179	-0.43844	0.868504	1.05393	2.62535	0.998882	2.69928
ZMO0482	11.2655	10.9962	11.2448	11.4904	0.269358	0.020721	-0.49429	-0.24565	2.05688	0.079688	4.93768	1.79558
ZMO0483	12.065	11.7015	11.5291	11.6062	0.363495	0.535853	0.095288	-0.07707	1.96737	3.47584	0.313943	0.242545
ZMO0484	9.92219	9.90907	9.89026	9.9952	0.013116	0.031926	-0.08613	-0.10494	0.04175	0.108246	0.345443	0.44398
ZMO0485	10.9388	11.6659	11.5894	12.1033	-0.72707	-0.65056	-0.43742	-0.51393	4.34077	3.70791	2.07516	2.63189
ZMO0486	11.0693	11.7811	12.1227	12.5474	-0.71177	-1.0534	-0.76638	-0.42474	4.37988	7.35665	4.85277	2.06982
ZMO0487	10.5725	10.9825	11.1325	11.5426	-0.41003	-0.56006	-0.56006	-0.41003	1.90567	3.01553	3.01551	1.90565
ZMO0488	10.8446	11.095	10.3515	10.4497	-0.2504	0.493065	0.64523	-0.09824	0.534963	1.37503	2.04086	0.169307
ZMO0489	9.01486	8.86703	9.03605	9.02094	0.147829	-0.02119	-0.15392	0.015105	0.679859	0.067771	0.71838	0.047338
ZMO0490	11.1961	11.8475	11.7867	11.5691	-0.65139	-0.59059	0.278402	0.217604	2.96572	2.56872	0.861707	0.614586
ZMO0491	11.2301	10.8335	11.565	11.5452	0.396635	-0.33492	-0.71174	0.019819	2.79199	2.17647	6.31808	0.062663
ZMO0492	13.373	13.8938	14.0384	14.1222	-0.52076	-0.66538	-0.22838	-0.08376	4.08859	5.72381	1.22726	0.319148
ZMO0493	12.9964	13.151	13.0502	12.9905	-0.15462	-0.05382	0.160529	0.059728	0.454646	0.128337	0.477341	0.144324
ZMO0494	12.4891	11.8894	11.7915	10.8544	0.5997	0.697603	1.03505	0.937147	4.4173	5.43482	8.90127	7.91912
ZMO0495	10.5632	10.1772	10.536	9.82062	0.386034	0.027192	0.356533	0.715374	3.50579	0.107697	3.12445	7.99335
ZMO0496	9.79175	9.8006	10.0427	9.5717	-0.00885	-0.251	0.228909	0.471054	0.021261	1.01869	0.894397	2.55429
ZMO0497	10.5794	10.4547	10.7248	10.5201	0.124688	-0.14537	-0.06542	0.204647	0.414228	0.505391	0.188764	0.801906
ZMO0498	11.5478	11.835	10.6307	10.9076	-0.28726	0.917066	0.927386	-0.27694	0.761202	4.06285	4.13999	0.726057
ZMO0499	11.4453	10.5182	11.3449	10.8231	0.927119	0.100425	-0.30493	0.521764	3.82134	0.187646	0.764046	1.64695
ZMO0500	11.2574	10.8083	10.4988	10.1864	0.449099	0.758518	0.621819	0.3124	3.29136	6.75512	5.20394	1.93119
ZMO0501	11.1178	10.9214	10.3467	9.80842	0.196429	0.771074	1.11294	0.538292	0.604553	4.30045	7.01612	2.55892
ZMO0502	12.1394	11.4345	11.0554	10.3687	0.704908	1.08403	1.06577	0.686649	2.27718	4.25149	4.15099	2.19066
ZMO0503	11.9316	11.9575	10.9991	10.5756	-0.02587	0.932509	1.38187	0.423491	0.058899	5.88543	9.51369	1.90604
ZMO0505	11.6854	11.5487	10.5536	10.3578	0.136664	1.13183	1.19098	0.195815	0.247659	4.56549	4.89818	0.385888
ZMO0506	12.2102	12.0026	10.7965	10.7317	0.207581	1.4136	1.27083	0.064811	0.85159	11.5032	10.2859	0.193144
ZMO0507	10.9853	11.2682	11.4371	11.6357	-0.28297	-0.45181	-0.36753	-0.19869	1.54617	3.07736	2.27243	0.929399
ZMO0508	11.1366	11.6212	11.887	12.0832	-0.48456	-0.75032	-0.46198	-0.19622	1.99274	3.77683	1.85731	0.553982
ZMO0509	10.2486	10.4467	10.83	11.2547	-0.19812	-0.58135	-0.80792	-0.42469	0.797548	3.79686	5.97021	2.40342
[truncated: 1,305 more rows]

## Sheet: 2_Single_Glu_Ac_Up_Down
Table S2-2: Significant expressed gene list for Z. mobilis 8b grown in single sugar of RMG8 in exponential phase to the supplementation of ammonium acetate (10 g/L for RMG) with at least 2-fold changes. Glu: glucose, Ac: NH4OAc, P-value: -log10(p-value).
SEQ_ID	Glu_0/Glu_Ac	p-value (Glu_0/Glu_Ac)	FUNCTION	Pre-computated connection using String database (Only Chromosomal genes used)
102 acetate upregulated genetic features in RMG8 (30 genes in chromosome, 3 genes in 2 plasmids, 62 genetic features within chromosomal intergenic regions and 7 within plasmid intergenic regions)
CONTIG14:18567-19515	-1.04335	1.82224
CONTIG14:24277-24677	-1.16741	2.21024
CONTIG14:25296-26272	-1.02263	2.7452
CONTIG14:28912-29451	-1.07678	2.14022
CONTIG14:5273-5670	-1.4163	1.96059
CONTIG15:28701-29243	-1.03846	3.63121
CONTIG15:29574-30072	-1.05506	2.98646
NC_006526:1010589-1011	-1.07867	2.41417
NC_006526:1075983-1076	-1.18034	3.25056
NC_006526:1076926-1078	-1.05974	2.61556
NC_006526:1101774-1102	-1.04661	3.40259
NC_006526:1157297-1157	-1.44463	2.98294
NC_006526:1157831-1158	-1.00255	2.58545
NC_006526:1196484-1197	-1.08291	2.115
NC_006526:1200681-1201	-1.09062	3.19663
NC_006526:12463-13206	-2.23111	10.4032
NC_006526:1414389-1414	-1.06276	3.0086
NC_006526:1467964-1468	-1.08818	5.86449
NC_006526:1480959-1481	-1.82241	4.29873
NC_006526:1518811-1519	-1.09182	1.96053
NC_006526:1623360-1623	-1.36769	4.18374
NC_006526:1651982-1653	-1.14669	2.40446
NC_006526:1702056-1702	-1.11717	5.45451
NC_006526:1702698-1703	-1.23039	4.14938
NC_006526:1725847-1726	-2.86197	7.11382
NC_006526:181020-18145	-1.11544	3.37602
NC_006526:1846287-1846	-1.38156	4.44002
NC_006526:1964192-1964	-1.33011	4.87131
NC_006526:233747-23418	-0.99894	1.85724
NC_006526:239347-23977	-1.07856	3.12361
NC_006526:258172-25879	-1.26605	3.96354
NC_006526:259072-25947	-1.19552	3.82812
NC_006526:264935-26539	-1.07036	2.47936
NC_006526:267902-26835	-1.00695	2.9546
NC_006526:269384-26983	-1.2372	2.75573
NC_006526:270863-27131	-1.08055	3.20901
NC_006526:272339-27279	-1.27319	2.45056
NC_006526:284239-28486	-0.99555	4.47399
NC_006526:285633-28603	-1.32169	3.93996
NC_006526:291138-29188	-1.0444	2.9953
NC_006526:311897-31250	-1.32302	6.00749
NC_006526:411585-41211	-1.20872	3.63734
NC_006526:4129-4540	-1.96392	3.2871
NC_006526:435191-43601	-1.05431	3.68038
NC_006526:442491-44323	-0.99571	4.43016
NC_006526:477838-47830	-1.1857	4.00747
NC_006526:485263-48622	-1.06317	2.15883
NC_006526:50579-51169	-1.85387	6.63638
NC_006526:535772-53623	-1.61537	4.83775
NC_006526:5570-5981	-2.88754	5.78643
NC_006526:615350-61584	-1.07481	2.28949
NC_006526:6489-6900	-2.34494	7.88873
NC_006526:650863-65149	-1.00886	2.08748
NC_006526:653002-65352	-1.00031	1.92952
NC_006526:655655-65619	-1.05774	4.19185
NC_006526:665531-66596	-1.06303	3.12512
NC_006526:668978-66944	-1.30893	3.30324
NC_006526:677024-67743	-1.58504	4.09368
NC_006526:678049-67849	-1.04675	2.70261
NC_006526:682321-68278	-1.32884	3.54677
NC_006526:690131-69081	-0.99698	1.83607
NC_006526:744826-74526	-1.56091	7.38589
NC_006526:745792-74640	-1.71198	5.53074
NC_006526:7915-8586	-2.60067	8.50919
NC_006526:8920-9331	-1.94373	3.54528
NC_006526:916555-91725	-1.21208	6.07563
NC_006526:918421-91893	-1.3212	3.6465
NC_006526:958162-95857	-1.54013	4.92179
NC_006526:977031-97750	-1.07313	4.10088
ZMO0003	-1.18796	2.22864	adenylylsulfate kinase
ZMO0004	-2.45278	5.03798	sulfate adenylyltransferase subunit 1
ZMO0005	-2.6966	9.33886	sulfate adenylyltransferase subunit 2
ZMO0006	-2.48112	11.6101	uroporphyrin-III C-methyltransferase
ZMO0007	-2.2117	4.77292	phosphoadenosine phosphosulfate reductase
ZMO0008	-1.8682	4.25393	sulfite reductase subunit beta
ZMO0009	-1.90766	9.6611	sulfite reductase subunit alpha
ZMO0022	-1.16202	7.69002	hypothetical protein
ZMO0031	-1.56806	9.51796	TonB-dependent receptor
ZMO0055	-2.76025	11.0049	hypothetical protein
ZMO0265	-1.12666	5.44333	hypothetical protein
ZMO0311	-1.30835	5.84001	pyrroline-5-carboxylate reductase
ZMO0318	-1.61453	11.4813	short-chain dehydrogenase/reductase SDR
ZMO0543	-1.14376	6.51783	aconitate hydratase
ZMO0562	-1.09006	2.56475	putative aminotransferase
ZMO0694	-1.58334	6.08927	hypothetical protein
ZMO0748	-2.11881	12.8796	cysteine synthase
ZMO0905	-1.01816	11.6678	glucan biosynthesis protein D
ZMO0918	-1.04776	6.53725	catalase
ZMO1181	-1.44596	3.7545	N-formylglutamate amidohydrolase
ZMO1261	-2.56419	7.6635	extracellular solute-binding protein family 3
ZMO1262	-1.63111	3.63945	binding-protein-dependent transport systems inner membrane component
ZMO1263	-1.05528	2.25444	ABC transporter-like protein
ZMO1344	-2.13129	11.4847	aldo/keto reductase
ZMO1449	-1.50446	8.67225	mannitol dehydrogenase domain-containing protein
ZMO1462	-1.768	5.60295	NMT1/THI5 like domain-containing protein
ZMO1463	-1.76165	5.98034	TonB-dependent receptor
ZMO1681	-2.93186	14.1135	YidE/YbjL duplication
ZMO1682	-2.15976	12.6285	aspartate aminotransferase
ZMO1849	-1.50322	7.9227	hypothetical protein
ZZM4_0121_Contig15	-1.16687	1.90428	mucin-associated surface protein (MASP)
ZZM4_0154_Contig12	-1.26293	8.45894	Cobyrinic acid ac-diamide synthase related
ZZM4_0155_Contig12	-1.33341	7.43679	addiction module toxin, RelE/StbE family
46 acetate downregulated genetic features in RMG8 (43 genes in chromosome, and 3 genetic features withon chromosomal intergenic regions)
NC_006526:115352-11577	1.06751	6.04748
NC_006526:118979-11953	1.26052	4.20408
NC_006526:1544330-1545	1.68315	3.92826
ZMO0085	1.08612	9.17452	methyl-accepting chemotaxis sensory transducer
ZMO0087	1.2019	6.08685	hypothetical protein
ZMO0095	1.58129	12.0784	hypothetical protein
ZMO0110	1.03284	7.62852	glycosyl transferase family 2 protein
ZMO0127	1.44837	11.8904	S1/P1 nuclease
ZMO0128	2.68632	26.257	TonB-dependent receptor
ZMO0130	2.07851	15.5617	Acid phosphatase
ZMO0131	1.86782	14.1722	metallophosphoesterase
ZMO0184	1.16684	5.60419	hypothetical protein
ZMO0211	1.10582	5.09616	50S ribosomal protein L21
ZMO0223	1.06221	5.72991	hypothetical protein
ZMO0372	1.30741	5.66229	AsnC family transcriptional regulator
ZMO0373	1.2088	6.43551	hypothetical protein
ZMO0412	1.35023	24.0229	multiple antibiotic resistance (MarC)-related protein
ZMO0624	1.0978	4.91473	flagellar biosynthesis protein FlhA
ZMO0631	1.19592	7.05597	Fis family sigma54 specific transcriptional regulator
ZMO0632	1.42674	7.19193	flagellar hook-basal body complex subunit FliE
ZMO0634	1.30251	5.05478	flagellar M-ring protein FliF
ZMO0722	1.04839	7.29766	endothelin-converting enzyme 1
ZMO0883	1.01048	5.35105	30S ribosomal protein S9
ZMO0884	1.26719	4.47101	50S ribosomal protein L13
ZMO0912	1.08655	5.23299	hypothetical protein
ZMO0967	1.27921	10.8184	Na+ dependent nucleoside transporter domain-containing protein
ZMO0969	1.31283	8.098	Xanthine/uracil/vitamin C permease
ZMO0979	1.34062	21.0535	TonB-dependent receptor
ZMO0988	1.39201	5.02847	hypothetical protein
ZMO1020	1.1337	9.21149	Orn/DAP/Arg decarboxylase 2
ZMO1158	1.00491	2.92558	aspartate racemase
ZMO1251	0.991417	5.41137	hypothetical protein
ZMO1417	1.0302	4.45332	DEAD/DEAH box helicase domain-containing protein
ZMO1440	1.08277	6.15979	hypothetical protein
ZMO1464	1.62997	8.07896	hypothetical protein
ZMO1468	1.0076	8.16478	hypothetical protein
ZMO1470	1.07152	10.5623	Transglycosylase domain-containing protein
ZMO1471	1.19914	5.67647	GTP-binding protein TypA
ZMO1518	1.05395	11.936	inositol monophosphatase
ZMO1521	1.95817	12.6905	hypothetical protein
ZMO1522	3.14841	15.316	TonB-dependent receptor
ZMO1593	1.23796	17.2562	peptidase M61 domain-containing protein
ZMO1664	1.02869	4.66209	hypothetical protein
ZMO1732	1.25079	4.14706	alkyl hydroperoxide reductase/ Thiol specific antioxidant/ Mal allergen
ZMO1794	1.40337	5.17665	hypothetical protein
ZMO1882	1.06137	7.91904	membrane protein AbrB duplication

## Sheet: 3_Single_Xyl_Ac_Up_Down
Table S2-3: Significant expressed gene list for Z. mobilis 8b grown in single sugar of RMX8 in exponential phase to the supplementation of ammonium acetate (3.5 g/L for RMG) with at least 2-fold changes. Xyl:xylose, Ac: NH4OAc, P-value: -log10(p-value).
SEQ_ID	Xyl_0/Xyl_Ac	p-value (Xyl_0/(Xyl_Ac)	FUNCTION	Pre-computated connection using String database (Only Chromosomal genes used)
47 acetate upregulated genetic features in RMX8 (18 genes in chromosome, 21 genes in 1 plasmid, and 8 genetic features within chromosomal intergenic regions)
CONTIG14:17485-18105	-1.36778	2.91926
CONTIG14:18130-18524	-1.31549	2.35756
CONTIG14:18567-19515	-1.198	2.16109
CONTIG14:20388-20791	-1.33067	1.96701
CONTIG14:21518-21960	-1.66194	2.95832
CONTIG14:22369-22902	-1.62474	2.47924
CONTIG14:24277-24677	-1.36978	2.66792
CONTIG14:30778-32166	-0.99808	4.56808
ZMO0083	-1.01646	8.07485	CheA signal transduction histidine kinase
ZMO0373	-1.02379	5.17965	hypothetical protein
ZMO0374	-1.0364	2.03839	levansucrase
ZMO0448	-1.30913	7.07765	cell wall hydrolase SleB
ZMO0878	-1.08156	10.7455	response regulator receiver modulated CheB methylesterase
ZMO0895	-1.11007	7.66025	hypothetical protein
ZMO0931	-1.01609	2.51383	hypothetical protein
ZMO0932	-1.48219	5.04509	hypothetical protein
ZMO0934	-1.26833	4.0032	hypothetical protein
ZMO0945	-1.08366	4.59544	aldose 1-epimerase
ZMO1181	-1.37739	3.50157	N-formylglutamate amidohydrolase
ZMO1569	-1.0931	4.95101	pyruvate formate-lyase activating enzyme
ZMO1570	-1.19213	7.85926	formate acetyltransferase
ZMO1649	-1.26212	16.0564	gluconolactonase
ZMO1682	-1.25543	6.88722	aspartate aminotransferase
ZMO1696	-1.23647	10.5687	zinc-binding alcohol dehydrogenase family protein
ZMO1787	-1.40644	6.7638	hypothetical protein
ZMO1885	-1.05226	5.66033	NADH:flavin oxidoreductase/NADH oxidase
ZZM4_0015_Contig14	-0.99924	3.00143	probable bacteriophage protein
ZZM4_0016_Contig14	-1.05036	4.00795	phage tail E family protein
ZZM4_0017_Contig14	-1.23273	4.78809	probable bacteriophage tail tube protein FII
ZZM4_0018_Contig14	-1.12722	3.46512	tail sheath protein
ZZM4_0020_Contig14	-1.07025	2.01219	phage baseplate assembly protein V
ZZM4_0023_Contig14	-1.12131	2.20835	phage tail protein I
ZZM4_0026_Contig14	-1.14757	3.65264	phage tail completion protein R
ZZM4_0027_Contig14	-1.60504	4.54195	unknown protein
ZZM4_0028_Contig14	-1.46295	3.19026	unknown protein
ZZM4_0029_Contig14	-1.60426	3.47418	N-acetylmuramoyl-L-alanine amidase family 2
ZZM4_0030_Contig14	-1.16841	2.1675	unknown protein
ZZM4_0031_Contig14	-1.44955	2.45231	tail X family protein
ZZM4_0032_Contig14	-1.3178	2.45657	putative bacteriophage head completion/stabilization protein
ZZM4_0033_Contig14	-1.52935	2.5328	small terminase subunit
ZZM4_0034_Contig14	-1.88213	3.53266	P2 family phage major capsid protein
ZZM4_0035_Contig14	-1.85806	4.88342	phage-related capsid scaffolding protein (GPO-like)
ZZM4_0036_Contig14	-1.68302	3.14099	putative terminase ATPase subunit
ZZM4_0037_Contig14	-1.37551	4.80732	phage portal protein, PBSX family
ZZM4_0043_Contig14	-1.22335	7.59349	replication protein A
ZZM4_0044_Contig14	-1.41114	8.41881	hypothetical protein
ZZM4_0045_Contig14	-1.50583	11.4002	hypothetical protein
29 acetate downregulated genetic features in RMX8 (26 genes in chromosome, 1 gene in 1 plasmid, and 2 genetic features within chromosomal intergenic regions)
NC_006526:251528-25193	1.23544	7.27964
NC_006526:782683-78314	1.00259	5.78096
ZMO0072	1.06818	5.43902	NHL repeat-containing protein
ZMO0128	1.01733	13.0337	TonB-dependent receptor
ZMO0252	1.39418	7.22452	major intrinsic protein
ZMO0253	1.76914	8.31965	TolC family type I secretion outer membrane protein
ZMO0254	1.88328	8.53152	type I secretion system ATPase
ZMO0255	1.55337	8.81293	HlyD family type I secretion membrane fusion protein
ZMO0290	1.05218	7.85696	hypothetical protein
ZMO0293	1.28703	5.23493	sugar transporter
ZMO0479	1.01602	5.32329	peptidoglycan-binding LysM
ZMO0786	1.12993	7.54824	hypothetical protein
ZMO1025	1.0426	6.33239	anaerobic ribonucleoside triphosphate reductase
ZMO1026	1.24192	5.77137	hypothetical protein
ZMO1027	1.16246	12.7566	anaerobic ribonucleoside-triphosphate reductase activating protein
ZMO1216	0.996549	10.3115	signal transduction histidine kinase
ZMO1258	1.04734	5.31685	heme exporter protein CcmC
ZMO1289	1.08649	9.38089	Transglycosylase-associated protein
ZMO1324	1.113	6.08006	HPr kinase
ZMO1329	1.1969	11.0277	inorganic polyphosphate/ATP-NAD kinase
ZMO1391	1.40304	15.1138	diacylglycerol kinase catalytic region
ZMO1392	1.30022	10.4906	hypothetical protein
ZMO1465	1.05021	7.05668	hypothetical protein
ZMO1497	1.10743	7.53805	amino acid permease-associated domain-containing protein
ZMO1522	1.30997	5.86915	TonB-dependent receptor
ZMO1625	1.02253	3.6463	ribonuclease P protein component
ZMO1639	1.09801	3.18411	integral membrane protein MviN
ZMO1711	1.30214	6.94775	hypothetical protein
ZZM4_0111_Contig16	1.48659	5.92687	outer membrane autotransporter barrel domain protein

## Sheet: 4_Single_XylVsGluc_Up_Down
Table S2-4: Significant expressed gene list for Z. mobilis 8b grown in single sugar of RMX in exponential phase compared to that in RMG with at least 2-fold changes.Gluc: glucose, Xyl:xylose, P-value: -log10(p-value).
SEQ_ID	Glu_0/Xyl_0	p-value (Glu_0/Xyl_0)	FUNCTION	Pre-computated connection using String database (Only Chromosomal genes used)
233 xylose upregulated genetic features (113 genes in chromosome, 2 genes in 2 plasmids, 113 genetic features within chromosomal intergenic region, and 5 within plasmid intergenic regions)
CONTIG14:10720-11546	1.41572	2.1647	1
CONTIG14:12354-12778	1.03339	1.93819	1
CONTIG14:15238-15635	1.10534	2.08366	1
CONTIG14:5273-5670	1.45249	2.02257	1
CONTIG14:9543-9963	1.42572	2.06803	1
NC_006526:1006503-1007	1.15609	3.03366	1
NC_006526:1009696-1010	1.4935	3.06815	1
NC_006526:1010589-1011	1.31607	3.02889	1
NC_006526:102187-10260	2.18098	8.32989	1
NC_006526:1031487-1031	1.23808	3.08652	1
NC_006526:1032440-1032	1.0012	1.74978	1
NC_006526:1047431-1047	1.3916	4.73645	1
NC_006526:1048166-1048	1.37163	4.7999	1
NC_006526:1057904-1058	1.35304	3.77039	1
NC_006526:1058538-1059	1.01067	3.03834	1
NC_006526:1073998-1074	1.37781	2.94062	1
NC_006526:1098899-1099	1.44363	4.39781	1
NC_006526:1126610-1127	1.26184	2.05421	1
NC_006526:1130176-1130	1.03527	6.54258	1
NC_006526:1131806-1132	2.19315	7.42957	1
NC_006526:1136503-1136	1.6622	2.27772	1
NC_006526:1148507-1149	1.27642	3.39582	1
NC_006526:1149237-1149	1.45318	4.15543	1
NC_006526:1155356-1155	2.24208	6.9823	1
NC_006526:1157297-1157	2.0853	4.33887	1
NC_006526:1157831-1158	1.00018	2.57836	1
NC_006526:1260182-1261	1.04099	2.78728	1
NC_006526:1299176-1299	1.71198	3.51161	1
NC_006526:1345357-1346	1.09393	1.99101	1
NC_006526:1357583-1358	1.07857	3.40153	1
NC_006526:1364155-1364	1.34974	3.13197	1
NC_006526:1366784-1367	1.08152	2.58904	1
NC_006526:1385228-1386	2.44573	5.08832	1
NC_006526:1386183-1386	2.23732	5.67499	1
NC_006526:1397994-1398	1.34894	6.95622	1
NC_006526:1415494-1416	1.08088	3.2944	1
NC_006526:1416406-1416	1.1744	2.88609	1
NC_006526:1422785-1423	1.06781	2.58777	1
NC_006526:1440809-1441	1.12019	6.27339	1
NC_006526:1441506-1442	1.50739	5.20921	1
NC_006526:1442091-1442	1.39799	6.01944	1
NC_006526:144291-14469	1.32527	2.87844	1
NC_006526:145536-14594	1.45098	3.61706	1
NC_006526:146625-14707	1.16345	3.84887	1
NC_006526:148055-14858	1.84458	4.73483	1
NC_006526:1513581-1513	1.13017	3.95439	1
NC_006526:1604014-1604	1.68314	2.35214	1
NC_006526:1607316-1607	2.04391	9.00348	1
NC_006526:1623360-1623	1.50836	4.58268	1
NC_006526:1623948-1624	1.57524	7.60051	1
NC_006526:1651458-1651	1.31063	2.41845	1
NC_006526:1651982-1653	1.45377	3.14658	1
NC_006526:1680114-1680	1.27259	2.87861	1
NC_006526:1702056-1702	1.10714	5.41438	1
NC_006526:1702698-1703	1.31166	4.40716	1
NC_006526:1706089-1706	1.08395	2.20945	1
NC_006526:1725847-1726	2.05411	5.56769	1
NC_006526:1739599-1740	1.38733	4.11634	1
NC_006526:1758787-1759	1.43892	2.13043	1
NC_006526:1765324-1766	1.2051	2.97273	1
NC_006526:1766938-1768	1.03531	2.47296	1
NC_006526:1797909-1798	2.12199	8.23445	1
NC_006526:1816442-1816	1.95951	10.5859	1
NC_006526:1823645-1824	1.00003	2.63237	1
NC_006526:1824243-1825	1.39397	3.3422	1
NC_006526:187033-18764	1.32205	2.66651	1
NC_006526:18739-19195	1.25549	1.92732	1
NC_006526:1924238-1926	1.11182	2.94997	1
NC_006526:1970941-1971	1.05006	4.122	1
NC_006526:200790-20128	1.02495	2.99827	1
NC_006526:2044313-2044	1.97332	7.70204	1
NC_006526:239347-23977	1.34268	3.91924	1
NC_006526:242225-24297	1.46157	7.00689	1
NC_006526:251528-25193	1.75523	9.01259	1
NC_006526:256326-25684	1.47869	6.13816	1
NC_006526:258172-25879	1.14151	3.57223	1
NC_006526:272339-27279	1.08025	2.01056	1
NC_006526:283199-28399	1.02303	3.67338	1
NC_006526:290318-29076	1.41505	4.72404	1
NC_006526:291138-29188	1.17229	3.39222	1
NC_006526:309667-31040	1.54334	5.48599	1
NC_006526:311016-31148	1.15138	4.52572	1
NC_006526:351151-35159	1.18959	4.00753	1
NC_006526:364533-36510	1.31285	6.31546	1
NC_006526:378712-37931	1.12731	2.23389	1
NC_006526:396044-39644	1.2509	3.97814	1
NC_006526:397456-39786	1.65226	3.06228	1
NC_006526:40025-40538	1.20929	3.16074	1
NC_006526:468933-46933	1.72542	5.80585	1
NC_006526:477838-47830	1.26916	4.2774	1
NC_006526:485263-48622	1.22215	2.54764	1
NC_006526:510599-51104	1.27036	3.78056	1
NC_006526:512045-51245	1.01121	1.75379	1
NC_006526:5570-5981	1.40874	2.93243	1
NC_006526:588541-58935	1.61609	5.00352	1
NC_006526:641726-64218	1.09379	2.17459	1
NC_006526:64286-64695	1.07025	4.47285	1
NC_006526:653002-65352	1.25255	2.52997	1
NC_006526:659773-66022	1.0118	3.55587	1
NC_006526:666893-66729	1.47032	4.53303	1
NC_006526:689637-69010	1.10322	2.50365	1
NC_006526:690131-69081	1.4792	2.93294	1
NC_006526:706796-70737	1.33126	2.92639	1
NC_006526:718394-71879	1.15814	3.58263	1
NC_006526:718880-71947	1.54199	4.0478	1
NC_006526:746910-74736	1.36215	2.03566	1
NC_006526:749160-75040	1.48352	2.83217	1
NC_006526:782683-78314	1.44655	7.5113	1
NC_006526:784327-78474	1.4357	6.58586	1
NC_006526:895021-89564	1.00856	3.39749	1
NC_006526:896400-89732	1.0914	5.51716	1
NC_006526:91347-91852	1.08824	5.08618	1
NC_006526:929779-93040	1.45566	4.42506	1
NC_006526:934439-93500	1.18365	5.27087	1
NC_006526:936048-93660	1.3866	4.87138	1
NC_006526:939231-94018	1.7208	3.89153	1
NC_006526:950462-95089	1.38435	3.50819	1
NC_006526:993030-99357	1.89809	5.0917	1
ZMO0007	-1.15802	1.8697	phosphoadenosine phosphosulfate reductase
ZMO0020	-2.04226	14.6669	hypothetical protein
ZMO0021	-2.40667	12.1437	hypothetical protein
ZMO0022	-2.06706	14.1691	hypothetical protein
ZMO0090	-1.47266	9.48222	short-chain dehydrogenase/reductase SDR
ZMO0113	-1.8434	10.1151	para-aminobenzoate synthase subunit I
ZMO0114	-1.97966	11.6253	glutamine amidotransferase of anthranilate synthase
ZMO0115	-1.44123	8.74143	class IV aminotransferase
ZMO0161	-1.03696	4.80434	MotA/TolQ/ExbB proton channel protein
ZMO0162	-1.03851	8.01055	protein TolR
ZMO0166	-1.79145	14.2991	peptidoglycan-associated lipoprotein
ZMO0215	-1.12148	6.05253	5-formyltetrahydrofolate cyclo-ligase
ZMO0246	-1.06637	7.78691	ATP-dependent protease peptidase subunit
ZMO0252	-2.63066	14.2739	major intrinsic protein
ZMO0253	-2.04123	9.79716	TolC family type I secretion outer membrane protein
ZMO0254	-2.21484	10.2405	type I secretion system ATPase
ZMO0255	-2.01235	11.6691	HlyD family type I secretion membrane fusion protein
ZMO0256	-1.26718	6.39266	D-lactate dehydrogenase
ZMO0286	-1.6673	12.3723	hypothetical protein
ZMO0290	-1.65459	12.8375	hypothetical protein
ZMO0309	-2.48564	14.5694	short-chain dehydrogenase/reductase SDR
ZMO0362	-2.12915	13.6189	excinuclease ABC subunit B
ZMO0375	-1.05384	3.02733	levansucrase
ZMO0395	-1.27641	4.43189	hypothetical protein
ZMO0397	-1.3989	4.18036	hypothetical protein
ZMO0399	-1.18504	3.63095	hypothetical protein
ZMO0405	-1.01532	7.55213	ATP-dependent Clp protease ATP-binding subunit clpA
ZMO0435	-1.01886	4.7392	17 kDa surface antigen
ZMO0436	-1.13312	7.31696	hypothetical protein
ZMO0478	-1.39219	7.39539	winged helix family two component transcriptional regulator
ZMO0486	-1.0534	7.35665	hypothetical protein
ZMO0573	-1.44506	7.50757	glutaredoxin 2
ZMO0588	-1.25084	11.5062	hypothetical protein
ZMO0674	-1.09592	11.892	hypothetical protein
ZMO0693	-1.04524	6.35519	OsmC family protein
ZMO0694	-1.46058	5.47265	hypothetical protein
ZMO0712	-1.03979	7.85109	polyphosphate kinase
ZMO0719	-1.0382	5.00997	lytic transglycosylase catalytic
ZMO0753	-1.20839	12.3798	glutaredoxin 3
ZMO0754	-1.48756	12.1213	sterol-binding domain-containing protein
ZMO0786	-1.14424	7.66503	hypothetical protein
ZMO0787	-1.15213	8.82879	glucose-methanol-choline oxidoreductase
ZMO0788	-1.22471	12.7579	gluconate 2-dehydrogenase
ZMO0799	-1.16314	7.92133	ABC-2 type transporter
ZMO0801	-1.27039	6.48195	secretion protein HlyD family protein
ZMO0846	-1.27777	11.5636	sodium/hydrogen exchanger
ZMO0889	-2.00859	8.58593	aldose 1-epimerase
ZMO0915	-1.33082	10.8272	copper-translocating P-type ATPase
ZMO0916	-1.0553	4.84727	heavy metal transport/detoxification protein
ZMO0918	-2.15066	14.3372	catalase
ZMO0920	-1.5729	11.1731	hypothetical protein
ZMO0930	-1.37065	3.80228	hypothetical protein
ZMO0931	-1.58773	4.77263	hypothetical protein
ZMO0932	-1.24553	3.95902	hypothetical protein
ZMO0935	-1.16094	13.7971	glutathione S-transferase domain-containing protein
ZMO0976	-1.76667	14.7266	aldo/keto reductase
ZMO0994	-1.23332	9.59923	hypothetical protein
ZMO1034	-2.70025	15.4894	calcium-binding EF-hand-containing protein
ZMO1042	-1.10414	8.78199	hypothetical protein
ZMO1060	-1.17265	8.3407	superoxide dismutase
ZMO1113	-1.01161	5.67785	FAD-dependent pyridine nucleotide-disulphide oxidoreductase
ZMO1116	-1.64322	10.2435	putative oxidoreductase
ZMO1117	-2.28861	16.0888	glutamate synthase
ZMO1133	-1.19128	10.1568	carbonate dehydratase
ZMO1134	-1.11759	10.4643	hypothetical protein
ZMO1139	-1.5489	10.132	acetolactate synthase large subunit
ZMO1140	-1.29652	7.93922	acetolactate synthase 3 regulatory subunit
ZMO1236	-2.1533	13.5198	alcohol dehydrogenase
ZMO1268	-2.23301	12.6938	hypothetical protein
ZMO1271	-1.75673	11.6114	uroporphyrin-III C-methyltransferase
ZMO1284	-1.56595	9.46837	gluconate 2-dehydrogenase
ZMO1285	-1.62698	12.2684	glucose-methanol-choline oxidoreductase
ZMO1286	-1.24666	13.7181	sorbitol dehydrogenase small subunit
ZMO1335	-1.27865	7.41695	TrpR binding protein WrbA
ZMO1341	-1.91451	8.78801	hypothetical protein
ZMO1344	-2.35275	12.6729	aldo/keto reductase
ZMO1350	-1.10345	10.1296	molybdopterin binding domain-containing protein
ZMO1372	-2.86495	14.2091	short chain dehydrogenase
ZMO1373	-2.84183	13.2521	hypothetical protein
ZMO1385	-1.06739	13.0331	toxic anion resistance family protein
ZMO1404	-1.01461	6.89043	RNA polymerase, sigma-24 subunit, ECF subfamily
ZMO1410	-1.00993	6.22698	bacterioferritin
ZMO1424	-2.19086	15.8494	ATP-dependent chaperone ClpB
ZMO1425	-1.04173	6.20865	thiamine monophosphate synthase
ZMO1426	-1.75156	8.69209	DNA repair protein RadC
ZMO1488	-0.99597	6.70641	2-dehydro-3-deoxyphosphooctonate aldolase
ZMO1533	-1.29589	9.1019	hypothetical protein
ZMO1576	-3.17633	18.9988	short-chain dehydrogenase/reductase SDR
ZMO1586	-1.21105	4.10837	bacterioferritin
ZMO1587	-1.26163	14.6227	hypothetical protein
ZMO1588	-1.159	8.98211	excinuclease ABC subunit A
ZMO1639	-1.02844	2.8942	integral membrane protein MviN
ZMO1654	-1.07001	5.81783	3-demethylubiquinone-9 3-methyltransferase
ZMO1656	-1.04061	9.58621	XRE family transcriptional regulator
ZMO1659	-1.20965	7.5729	ATP-dependent metalloprotease FtsH
ZMO1681	-2.31096	11.1981	YidE/YbjL duplication
ZMO1682	-1.53141	8.75871	aspartate aminotransferase
ZMO1691	-1.51729	14.1037	ribonuclease BN
ZMO1705	-1.04382	9.67497	thioredoxin domain-containing protein
ZMO1711	-1.03095	5.11616	hypothetical protein
ZMO1719	-1.00274	6.88067	ROK family protein
ZMO1750	-1.05009	4.04366	hypothetical protein
ZMO1754	-2.95315	19.6012	aldehyde Dehydrogenase
ZMO1773	-2.69264	18.7789	aldo/keto reductase
ZMO1776	-1.4155	6.84342	peptidase M1 membrane alanine aminopeptidase
ZMO1780	-1.20927	11.0499	antibiotic biosynthesis monooxygenase
ZMO1781	-1.1056	5.80981	mechanosensitive ion channel protein MscS
ZMO1872	-0.99756	11.1826	hypothetical protein
ZMO1885	-2.1325	12.7813	NADH:flavin oxidoreductase/NADH oxidase
ZMO1920	-1.30698	7.25308	hypothetical protein
ZMO1983	-2.07551	17.0407	SMP-30/Gluconolaconase/LRE domain-containing protein
ZMO1984	-1.92814	12.1005	aldo/keto reductase
ZMO2009	-2.08338	10.87	hypothetical protein
ZZM4_0111_Contig16	-2.72915	11.9154	outer membrane autotransporter barrel domain protein
ZZM4_0114_Contig15	-1.14976	4.45155	periplasmic protein-like protein
136 xylose downregulated genetic features (128 genes in chromosome, 4 genes in 3 plasmids, and 4 genetic features within chromosomal intergenic regions)
NC_006526:1233556-1234	-1.05477	1.92435
NC_006526:1544330-1545	-1.11092	2.50953
NC_006526:78768-79311	-1.44488	4.08618
NC_006526:84668-85818	-1.07847	2.13306
ZMO0026	1.00296	14.3587	Sel1 domain-containing protein repeat-containing protein
ZMO0087	2.24442	12.4542	hypothetical protein
ZMO0092	1.15625	13.5717	hypothetical protein
ZMO0095	1.69385	12.918	hypothetical protein
ZMO0096	1.34304	6.75106	CDP-diacylglycerol/glycerol-3-phosphate 3-phosphatidyltransferase
ZMO0099	1.18133	9.25557	major facilitator superfamily protein
ZMO0110	1.41627	10.8697	glycosyl transferase family 2 protein
ZMO0128	1.41681	17.312	TonB-dependent receptor
ZMO0149	1.01553	4.09761	tRNA (guanine-N(7)-)-methyltransferase
ZMO0153	1.51051	7.15057	hypothetical protein
ZMO0154	1.19819	8.08829	Holliday junction resolvase
ZMO0156	1.18161	7.50549	hypothetical protein
ZMO0182	1.04155	7.30989	S-adenosyl-L-homocysteine hydrolase
ZMO0199	1.32789	4.43723	LexA repressor
ZMO0202	1.55859	12.4004	methyl-accepting chemotaxis sensory transducer
ZMO0211	1.5604	7.93402	50S ribosomal protein L21
ZMO0293	1.02685	3.82232	sugar transporter
ZMO0328	1.30671	8.94908	elongation factor P
ZMO0329	1.28717	16.0058	Inositol-phosphate phosphatase
ZMO0372	1.14071	4.7058	AsnC family transcriptional regulator
ZMO0377	1.06195	4.23785	HhH-GPD family protein
ZMO0422	1.31266	6.31197	BadM/Rrf2 family transcriptional regulator
ZMO0433	1.79714	14.6712	guanylate kinase
ZMO0437	1.3567	16.7384	hypothetical protein
ZMO0443	1.4669	6.11109	ribonucleotide-diphosphate reductase subunit beta
ZMO0448	1.61509	9.09761	cell wall hydrolase SleB
ZMO0456	1.0782	5.75637	ferredoxin
ZMO0464	1.14433	7.75201	preprotein translocase subunit SecG
ZMO0502	1.08403	4.25149	hypothetical protein
ZMO0505	1.13183	4.56549	pseudouridine synthase
ZMO0506	1.4136	11.5032	peptidyl-tRNA hydrolase domain-containing protein
ZMO0539	1.04933	7.33109	30S ribosomal protein S13
ZMO0552	1.04393	8.34726	thymidine kinase
ZMO0557	1.24308	12.1626	hypothetical protein
ZMO0628	1.02093	9.08903	hypothetical protein
ZMO0632	1.13097	5.31997	flagellar hook-basal body complex subunit FliE
ZMO0635	1.46891	13.578	flagellar motor switch protein FliG
ZMO0636	1.33143	11.3694	hypothetical protein
ZMO0637	1.26472	18.458	ATPase, FliI/YscN family
ZMO0655	1.83426	14.6812	adenosine/AMP deaminase
ZMO0656	1.24078	12.2039	phosphoribosyltransferase
ZMO0662	1.08383	5.77167	adenylosuccinate lyase
ZMO0689	1.3271	7.26825	oxidoreductase domain-containing protein
ZMO0697	1.15009	14.1959	small multidrug resistance protein
ZMO0699	1.39683	16.4091	hypothetical protein
ZMO0724	1.27218	6.62794	NusG antitermination factor
ZMO0725	1.2828	8.16233	50S ribosomal protein L11
ZMO0726	1.03585	8.66029	50S ribosomal protein L1
ZMO0776	1.0593	9.71948	methyltransferase type 12
ZMO0789	1.13663	9.10814	TonB-dependent receptor
ZMO0818	1.02682	8.49725	queuosine biosynthesis protein QueD
ZMO0863	1.45112	8.97321	deoxycytidine triphosphate deaminase
ZMO0864	1.30516	7.08578	cytidine deaminase
ZMO0878	1.29565	12.8893	response regulator receiver modulated CheB methylesterase
ZMO0880	1.08327	11.2594	putative CheA signal transduction histidine kinase
ZMO0882	1.69603	5.80852	methyl-accepting chemotaxis sensory transducer
ZMO0883	1.44703	8.39361	30S ribosomal protein S9
ZMO0884	1.71891	6.71919	50S ribosomal protein L13
ZMO0911	1.29064	16.4238	polysaccharide export protein
ZMO0936	1.24563	15.1495	hypothetical protein
ZMO0937	1.30228	5.95752	aromatic amino acid aminotransferase
ZMO0938	1.10865	13.5306	type I phosphodiesterase/nucleotide pyrophosphatase
ZMO0945	1.37588	6.33147	aldose 1-epimerase
ZMO0969	1.20485	7.29579	Xanthine/uracil/vitamin C permease
ZMO0970	1.3306	11.7836	purine nucleoside permease
ZMO0971	1.35165	11.6795	adenosine deaminase
ZMO0975	1.39637	13.8166	hypothetical protein
ZMO0979	1.65732	24.1676	TonB-dependent receptor
ZMO1012	1.25235	5.13957	hypothetical protein
ZMO1013	1.53965	12.5247	maf protein
ZMO1014	1.28889	7.61287	translation initiation factor IF-1
ZMO1029	1.04382	5.73377	ABC transporter-like protein
ZMO1039	1.39687	14.1288	ribonucleoside-diphosphate reductase subunit alpha
ZMO1062	1.51589	6.19849	hypothetical protein
ZMO1075	1.27109	6.26433	signal recognition particle protein
ZMO1076	1.14553	5.89793	30S ribosomal protein S16
ZMO1077	1.56182	9.19695	16S rRNA processing protein RimM
ZMO1078	1.32263	11.4885	tRNA (guanine-N(1)-)-methyltransferase
ZMO1143	1.09845	5.12293	chloramphenicol acetyltransferase
ZMO1144	1.3112	3.82101	VanZ family protein
ZMO1145	1.30445	4.48153	50S ribosomal protein L31
ZMO1226	1.08268	7.12913	30S ribosomal protein S18
ZMO1227	1.19548	7.75589	50S ribosomal protein L9
ZMO1246	1.01562	5.34221	50S ribosomal protein L36P
ZMO1251	1.39006	8.3016	hypothetical protein
ZMO1283	1.01984	7.52559	LacI family transcriptional regulator
ZMO1294	1.49645	7.35035	N-acetylmuramic acid-6-phosphate etherase
ZMO1295	1.13195	8.65167	organic radical activating-like protein
ZMO1301	1.29758	4.49097	hypothetical protein
ZMO1307	1.04599	6.53719	hydro-lyase, Fe-S type, tartrate/fumarate subfamily subunit alpha
ZMO1318	1.05663	11.3143	hypothetical protein
ZMO1321	1.03984	5.43842	inosine-5'-monophosphate dehydrogenase
ZMO1366	1.43472	9.09745	30S ribosomal protein S4
ZMO1437	1.13046	6.22712	lysine exporter protein
ZMO1451	1.89957	16.6633	purine nucleoside permease
ZMO1464	1.05193	4.5748	hypothetical protein
ZMO1465	1.27937	8.94264	hypothetical protein
ZMO1494	1.48695	12.9423	acetylglutamate kinase
ZMO1507	1.33117	6.89433	Inorganic diphosphatase
ZMO1508	1.47982	11.5899	histidyl-tRNA synthetase
ZMO1509	1.08528	9.35737	peptide chain release factor 1
ZMO1511	1.11123	5.00227	hypothetical protein
ZMO1513	1.03056	8.27861	phenylalanyl-tRNA synthetase subunit beta
ZMO1514	1.14285	9.9672	phenylalanyl-tRNA synthetase subunit alpha
ZMO1515	1.64671	10.0061	50S ribosomal protein L20
ZMO1519	1.23409	7.40256	ribose-phosphate pyrophosphokinase
ZMO1521	2.3453	14.9878	hypothetical protein
ZMO1522	1.83551	8.90705	TonB-dependent receptor
ZMO1531	1.28143	6.39597	phosphoribosylformylglycinamidine synthase PurS
ZMO1532	1.55021	5.49799	phosphoribosylformylglycinamidine synthase I
ZMO1619	1.56656	12.1367	GatB/YqeY domain-containing protein
ZMO1625	1.5284	6.3268	ribonuclease P protein component
ZMO1626	1.05914	4.59598	putative inner membrane protein translocase component YidC
ZMO1627	1.10237	12.0633	ribosome biogenesis GTP-binding protein YsxC
ZMO1633	1.32809	14.4856	hypothetical protein
ZMO1649	1.38599	17.3321	gluconolactonase
ZMO1712	1.07125	9.63407	peptidylprolyl isomerase FKBP-type
ZMO1713	1.19922	8.66851	30S ribosomal protein S21
ZMO1728	1.76652	9.40251	hypothetical protein
ZMO1794	1.12751	3.81528	hypothetical protein
ZMO1804	1.46214	16.9314	amino acid permease-associated domain-containing protein
ZMO1845	1.08772	11.8677	PhnA protein
ZMO1895	1.42778	12.6343	PfkB domain-containing protein
ZMO1899	1.23999	15.8026	3-oxoacyl-(acyl-carrier-protein) synthase III
ZMO1900	1.42965	14.0076	putative glycerol-3-phosphate acyltransferase PlsX
ZMO1910	1.20455	4.88311	ribosomal 5S rRNA E-loop binding protein Ctc/L25/TL5
ZMO2006	1.73316	7.43827	preprotein translocase subunit SecE
ZMO2031	1.49917	7.50708	50S ribosomal protein L32
ZZM4_0044_Contig14	1.20421	6.94125	hypothetical protein
ZZM4_0045_Contig14	1.27394	9.52934	hypothetical protein
ZZM4_0112_Contig15	1.00618	7.06934	addiction module toxin, RelE/StbE family
ZZM4_0151_Contig12	1.18443	13.5305	putative secreted protein

## Sheet: 5_Single_XylVsGluc_Ac_Up_Down
Table S2-5: Significant expressed gene list for Z. mobilis 8b grown in single sugar of RMX8 with exogenous ammonium acetate (3.5 g/L) in exponential phase compared to that in RMG with the supplementation of 10 g/L ammonium acetate with at least 2-fold changes. Glu: glucose, Xyl: xylose, Ac: NH4OAc, P-value: -log10(p-value).
SEQ_ID	Glu_Ac/Xyl_Ac	p-value (Glu_Ac/Xyl_Ac)	FUNCTION	Pre-computated connection using String database (Only Chromosomal genes used)
42 xylose upregulated genetic features compared to that in RMG with the supplementation of exogenous ammonium acetate (40 genes in chromosome, and 2 genetic features within chromosomal intergenic regions)
NC_006526:1513581-1513	1.0187	5.87274	1
NC_006526:1607316-1607	1.06764	9.03455	1
ZMO0085	-1.07468	8.95408	methyl-accepting chemotaxis sensory transducer
ZMO0127	-1.15763	6.66962	S1/P1 nuclease
ZMO0128	-1.46925	2.192	TonB-dependent receptor
ZMO0130	-1.35705	3.94388	Acid phosphatase
ZMO0131	-1.1487	2.23154	metallophosphoesterase
ZMO0166	-1.37001	17.0976	peptidoglycan-associated lipoprotein
ZMO0169	-1.02289	11.3167	short-chain dehydrogenase/reductase SDR
ZMO0252	-1.4606	11.3729	major intrinsic protein
ZMO0309	-1.50966	15.223	short-chain dehydrogenase/reductase SDR
ZMO0372	-1.0324	2.61409	AsnC family transcriptional regulator
ZMO0373	-1.36492	8.51095	hypothetical protein
ZMO0678	-1.09677	4.11232	nitroreductase
ZMO0719	-0.99604	9.15912	lytic transglycosylase catalytic
ZMO0722	-1.02227	6.84609	endothelin-converting enzyme 1
ZMO0754	-1.23896	16.7058	sterol-binding domain-containing protein
ZMO0934	-1.22111	8.74433	hypothetical protein
ZMO0987	-1.12523	7.9334	TraR/DksA family transcriptional regulator
ZMO0988	-1.47907	5.88962	hypothetical protein
ZMO1060	-1.05137	12.9946	superoxide dismutase
ZMO1113	-1.35638	10.78	FAD-dependent pyridine nucleotide-disulphide oxidoreductase
ZMO1158	-1.22951	4.94945	aspartate racemase
ZMO1198	-1.03224	14.5208	5-aminolevulinate synthase
ZMO1234	-1.20725	13.3542	1-deoxy-D-xylulose-5-phosphate synthase
ZMO1268	-1.13097	11.7549	hypothetical protein
ZMO1417	-1.36543	8.51038	DEAD/DEAH box helicase domain-containing protein
ZMO1422	-1.01202	18.1222	peptidase M16 domain-containing protein
ZMO1426	-1.40521	10.0439	DNA repair protein RadC
ZMO1440	-1.14962	7.14463	hypothetical protein
ZMO1464	-1.54311	7.03857	hypothetical protein
ZMO1470	-1.30029	14.9182	Transglycosylase domain-containing protein
ZMO1488	-1.2018	13.4664	2-dehydro-3-deoxyphosphooctonate aldolase
ZMO1533	-1.10781	9.79589	hypothetical protein
ZMO1576	-1.70644	19.4581	short-chain dehydrogenase/reductase SDR
ZMO1593	-1.05037	12.5408	peptidase M61 domain-containing protein
ZMO1598	-1.06661	13.5356	1-deoxy-D-xylulose-5-phosphate synthase
ZMO1696	-1.18328	17.2013	zinc-binding alcohol dehydrogenase family protein
ZMO1732	-1.58746	7.35485	alkyl hydroperoxide reductase/ Thiol specific antioxidant/ Mal allergen
ZMO1750	-1.06309	5.93268	hypothetical protein
ZMO1885	-1.31882	16.8419	NADH:flavin oxidoreductase/NADH oxidase
ZMO1984	-1.06203	12.467	aldo/keto reductase
70 xylose downregulated genetic features compared to that in RMG with the supplementation of exogenous ammonium acetate (35 genes in chromosome, 2 genes in 1 plasmid, and 33 genetic features within chromosomal intergenic regions)
NC_006526:1039805-1040	-1.30931	6.0667
NC_006526:1042986-1043	-1.0348	3.94099
NC_006526:1071952-1072	-1.08779	7.47219
NC_006526:1075289-1075	-1.16505	6.14974
NC_006526:1075983-1076	-1.26386	3.72977
NC_006526:1101774-1102	-1.03371	3.31409
NC_006526:1160566-1161	-1.25833	6.43229
NC_006526:12463-13206	-2.07526	9.63893
NC_006526:139641-14007	-1.47041	4.34019
NC_006526:1480959-1481	-1.66428	3.56322
NC_006526:1846287-1846	-1.03191	2.06807
NC_006526:1961117-1961	-1.13445	3.51639
NC_006526:285633-28603	-1.15979	2.93522
NC_006526:294869-29553	-1.07732	3.91459
NC_006526:4129-4540	-1.7938	2.66304
NC_006526:442491-44323	-1.22111	6.06391
NC_006526:50579-51169	-1.68862	5.72649
NC_006526:535772-53623	-1.34922	3.27921
NC_006526:5570-5981	-2.37626	3.93481
NC_006526:6489-6900	-2.11879	6.85076
NC_006526:665531-66596	-1.00847	2.77122
NC_006526:668978-66944	-1.13781	2.34671
NC_006526:682321-68278	-1.24129	3.05183
NC_006526:686811-68726	-1.10423	5.32525
NC_006526:744826-74526	-1.28031	5.31159
NC_006526:745792-74640	-1.15189	1.8204
NC_006526:7915-8586	-2.47337	7.99912
NC_006526:8920-9331	-1.62777	2.28434
NC_006526:898505-89927	-1.06144	3.98516
NC_006526:918421-91893	-1.21878	3.05145
NC_006526:958162-95857	-1.49663	4.67522
NC_006526:964576-96499	-1.03793	3.25896
NC_006526:977031-97750	-0.997714	3.52523
ZMO0003	1.14247	1.98137	adenylylsulfate kinase
ZMO0004	2.16341	3.44945	sulfate adenylyltransferase subunit 1
ZMO0005	2.36384	6.64232	sulfate adenylyltransferase subunit 2
ZMO0006	2.54081	12.171	uroporphyrin-III C-methyltransferase
ZMO0007	1.82165	2.55643	phosphoadenosine phosphosulfate reductase
ZMO0008	1.47966	1.94451	sulfite reductase subunit beta
ZMO0009	1.51119	4.94095	sulfite reductase subunit alpha
ZMO0031	1.39607	7.09871	TonB-dependent receptor
ZMO0055	2.78654	11.2238	hypothetical protein
ZMO0153	1.10162	11.0726	hypothetical protein
ZMO0293	1.56686	12.5981	sugar transporter
ZMO0311	1.02614	2.63225	pyrroline-5-carboxylate reductase
ZMO0318	1.30142	6.5143	short-chain dehydrogenase/reductase SDR
ZMO0447	1.26361	10.46	hypothetical protein
ZMO0448	1.05742	6.40747	cell wall hydrolase SleB
ZMO0543	1.07453	5.504	aconitate hydratase
ZMO0562	1.22396	3.53317	putative aminotransferase
ZMO0748	1.56701	5.50063	cysteine synthase
ZMO0939	1.02351	6.60812	guanine deaminase
ZMO1025	1.16969	14.2014	anaerobic ribonucleoside triphosphate reductase
ZMO1062	1.32866	8.97826	hypothetical protein
ZMO1063	1.01148	4.71926	phage shock protein A, PspA
ZMO1092	1.05865	8.81839	methionyl-tRNA synthetase
ZMO1142	1.07986	10.617	thioredoxin reductase
ZMO1261	2.64188	8.22483	extracellular solute-binding protein family 3
ZMO1262	1.74012	4.34844	binding-protein-dependent transport systems inner membrane component
ZMO1263	1.16556	2.98	ABC transporter-like protein
ZMO1392	1.00295	13.9792	hypothetical protein
ZMO1449	1.3626	6.72521	mannitol dehydrogenase domain-containing protein
ZMO1456	1.34847	6.84606	lysine exporter protein
ZMO1461	1.08667	3.3243	aminoglycoside phosphotransferase
ZMO1462	1.63932	4.52131	NMT1/THI5 like domain-containing protein
ZMO1463	1.89965	7.20256	TonB-dependent receptor
ZMO1465	1.09083	15.7277	hypothetical protein
ZMO1849	1.54803	8.48671	hypothetical protein
ZZM4_0154_Contig12	1.05629	5.10944	Cobyrinic acid ac-diamide synthase related
ZZM4_0155_Contig12	1.14403	4.80458	addiction module toxin, RelE/StbE family
