# Supplementary material for: Insights into acetate toxicity in Zymomonas mobilis 8b using different substrates
Source: Biotechnol Biofuels. 2014 Sep 30;7:140. doi: 10.1186/s13068-014-0140-8 (PMC4189746; doi:10.1186/s13068-014-0140-8)
Supplement: Additional file 3: Table S2. — Lists of significantly differentially expressed genes for single sugar experiment (S2A including 5 Excel sheets from S2-1 to S2-5) and for mixed sugar array study (S2B including 13 Excel sheets from S2-6 to S2-18). [file 13068_2014_140_MOESM3_ESM.zip › 8199396212962754_add2.xlsx]

## Sheet: 6_Mixed_Sugar_All_Sig
Table S2-6: All significant differentially expressed gene list for Z. mobilis 8b grown in mixed sugar of RMG4X4 in different growth phase of exponential, transition, and stationary with the supplementation of exogenous ammonium acetate (10 g/L). None: no exogenous ammonium acetate added, Ac: NH4OAc, P-value: -log10(p-value).
Seq_ID	FUNCTION	Lsmean_Ac	Lsmean_None	Lsmean_Stationary	Lsmean_Transition	Lsmean_log	Lsmean_Ac Stationary	Lsmean_Ac Transition	Lsmean_Ac log	Lsmean_None Stationary	Lsmean_None Transition	Lsmean_None log	(Ac/None)	P-value (Ac/None)	(Transition/log)	P-value (Transition/log)	(Stationary/Transition)	P-value (Stationary/Transition)	(Stationary/log)	P-value (Stationary/log)	(Ac Stationary/None Stationary)	(Ac Transition/None Transition)	(Ac log/None log)	P-value (Ac Stationary/None Stationary)	P-value (Ac Transition/None Transition)	P-value (Ac log/None log)	(Ac Transition/Ac log)	(Ac Stationary/Ac Transition)	(Ac Stationary/Ac log)	P-value (Ac Stationary/Ac Transition)	P-value (Ac Stationary/Ac log)	P-value (Ac Transition/Ac log)	(None Transition/None log)	(None Stationary/None Transition)	(None Stationary/None log)	P-value (None Stationary/None Transition)	P-value (None Stationary/None log)	P-value (None Transition/None log)
araA	L-arabinose isomerase	8.75311	8.76159	8.74385	8.72172	8.80648	8.72433	8.75637	8.77863	8.76338	8.68707	8.83432	-0.00848	0.137906	-0.08475	2.19842	0.022133	0.34096	-0.06262	1.39311	-0.03905	0.069294	-0.05569	0.452001	0.989815	0.705479	-0.02226	-0.03204	-0.0543	0.351069	0.70255	0.225079	-0.14725	0.076303	-0.07094	1.13773	0.991637	2.96147
xylA	N/A	15.3484	15.087	15.4517	15.0732	15.1282	15.6961	15.1606	15.1885	15.2073	14.9858	15.0679	0.261399	7.23147	-0.05501	0.545564	0.378479	9.08932	0.323468	7.33675	0.488801	0.174824	0.120572	8.04186	1.73177	1.00084	-0.02789	0.535468	0.507582	9.09422	8.46537	0.154859	-0.08214	0.221491	0.139353	2.48295	1.23517	0.586681
xylB	N/A	15.0802	14.7296	15.0695	14.7975	14.8477	15.3281	14.9227	14.9898	14.811	14.6724	14.7056	0.350562	5.1394	-0.0502	0.248734	0.272012	2.56936	0.221812	1.8818	0.517141	0.250328	0.284218	4.03917	1.34157	1.62133	-0.06714	0.405418	0.338273	2.78477	2.11066	0.232667	-0.03326	0.138605	0.10535	0.581594	0.405828	0.104183
ZMO0293	sugar transporter	13.6875	13.2407	13.2371	12.8772	14.2781	13.6393	12.8705	14.5528	12.835	12.8838	14.0033	0.446829	3.11502	-1.40089	11.8097	0.359932	1.64411	-1.04096	8.03448	0.804297	-0.01328	0.549474	3.30411	0.021629	1.84533	-1.68227	0.768722	-0.91355	3.08295	4.01201	9.60581	-1.11951	-0.04886	-1.16837	0.084752	5.79031	5.43888
ZMO0366	sugar transporter	14.2415	14.9168	14.3853	14.4492	14.903	13.671	14.0659	14.9876	15.0995	14.8326	14.8183	-0.67525	7.27302	-0.45371	5.55168	-0.06397	0.333505	-0.51768	6.71872	-1.42845	-0.76668	0.169378	12.7785	5.55353	0.597309	-0.92174	-0.39485	-1.31659	2.66239	14.2809	9.22171	0.014316	0.266921	0.281237	1.46947	1.58895	0.042148
ZMO1452	major facilitator superfamily protein	10.9564	11.7826	11.0337	12.1272	10.9476	11.2058	10.8143	10.8491	10.8615	13.4401	11.0461	-0.82617	11.9603	1.1796	14.3112	-1.09353	13.1191	0.086069	0.360471	0.344279	-2.62581	-0.19697	1.51329	22.5254	0.678658	-0.03482	0.391514	0.356694	1.83644	1.59578	0.084479	2.39402	-2.57858	-0.18456	22.167	0.621021	20.723
ZMO0689	oxidoreductase domain-containing protein	12.8937	14.0607	12.9559	13.2959	14.1798	12.0501	12.4924	14.1386	13.8618	14.0995	14.2209	-1.16704	13.7269	-0.88379	7.42958	-0.34	1.77313	-1.2238	11.4098	-1.81174	-1.60714	-0.08224	12.0657	10.3974	0.170791	-1.64624	-0.4423	-2.08855	1.56362	14.2472	10.7192	-0.12134	-0.2377	-0.35904	0.641922	1.14853	0.27058
ZMO0976	aldo/keto reductase	12.9085	13.7658	13.5399	13.4847	12.9868	12.3531	12.94	13.4323	14.7267	14.0293	12.5413	-0.85727	5.01741	0.497868	1.61349	0.055227	0.0979	0.553094	1.89127	-2.37354	-1.08935	0.891077	9.69788	3.13863	2.30682	-0.49234	-0.58687	-1.07921	1.23096	3.094	0.954356	1.48808	0.697323	2.1854	1.59026	8.69419	5.03372
ZMO1955	malate dehydrogenase	12.2223	12.5298	11.9481	12.5118	12.6682	11.7074	11.9499	13.0097	12.1888	13.0738	12.3268	-0.30744	3.3822	-0.15638	0.906997	-0.56372	6.18513	-0.72011	8.70588	-0.48137	-1.12385	0.682905	2.89765	9.91374	4.92772	-1.05976	-0.24248	-1.30225	1.03477	11.9261	9.18056	0.746995	-0.88496	-0.13797	7.17751	0.476442	5.62631
ZMO1307	hydro-lyase, Fe-S type, tartrate/fumarate subfamily subunit alpha	11.7732	11.6223	11.4254	11.2342	12.4336	11.6112	11.0914	12.617	11.2396	11.377	12.2501	0.15093	0.653144	-1.19934	14.1656	0.191156	1.02169	-1.00818	11.5402	0.37152	-0.28562	0.366891	1.37632	0.938555	1.35098	-1.52559	0.519727	-1.00587	2.72151	7.28406	12.5251	-0.87308	-0.13741	-1.0105	0.40705	7.33103	5.95075
ZMO0568	hypothetical protein	10.9029	11.4414	10.3852	10.9541	12.1771	10.2347	10.4257	12.0482	10.5358	11.4826	12.306	-0.53859	8.72851	-1.22298	18.0434	-0.56887	7.12053	-1.79185	25.4772	-0.30108	-1.05691	-0.25777	1.62494	10.2805	1.28935	-1.62255	-0.19095	-1.8135	0.836516	18.9107	16.9041	-0.82341	-0.94678	-1.77019	8.90332	18.4661	7.35632
ZMO0569	succinate dehydrogenase, cytochrome b subunit	11.5247	12.4806	11.597	11.8359	12.5751	11.0345	11.0951	12.4446	12.1595	12.5766	12.7057	-0.95584	14.3547	-0.73927	8.07663	-0.23882	1.49337	-0.97809	11.6205	-1.12502	-1.48144	-0.26108	8.91794	12.6236	1.02331	-1.34945	-0.06061	-1.41006	0.1583	11.8963	11.2717	-0.12909	-0.41703	-0.54612	2.05318	3.10266	0.393467
ZMO0144	L-aspartate oxidase	12.7268	12.3161	12.6022	12.6092	12.3529	12.5738	12.7183	12.8883	12.6305	12.5001	11.8176	0.41071	1.48167	0.256308	0.970689	-0.00707	0.015879	0.249237	0.932653	-0.05673	0.21816	1.0707	0.081774	0.391598	3.87037	-0.16996	-0.14452	-0.31448	0.287201	0.79391	0.351186	0.682579	0.130375	0.812954	0.253427	3.26325	2.49621
ZMO0687	acetolactate synthase	13.62	13.6838	13.2122	13.617	14.1265	13.3991	13.2769	14.1841	13.0254	13.9572	14.0689	-0.06379	0.165565	-0.50954	3.02585	-0.40479	2.12703	-0.91432	7.21804	0.373718	-0.68027	0.11519	0.96502	2.35497	0.2098	-0.90726	0.122206	-0.78506	0.255449	3.44995	4.29826	-0.11181	-0.93178	-1.04359	4.47441	5.29819	0.229615
ZMO1139	acetolactate synthase large subunit	13.3026	13.2875	13.2479	13.3038	13.3334	13.0947	13.0362	13.7768	13.4011	13.5714	12.89	0.015066	0.060585	-0.02955	0.122856	-0.05591	0.257248	-0.08545	0.437004	-0.30644	-0.53517	0.886816	1.45666	3.40279	7.18813	-0.74054	0.058459	-0.68208	0.180003	5.42489	6.11697	0.681449	-0.17027	0.511179	0.690233	3.51514	5.41749
ZMO1140	acetolactate synthase 3 regulatory subunit	13.1512	13.1902	12.6722	13.2578	13.5821	12.5823	12.9624	13.9088	12.7621	13.5533	13.2553	-0.03904	0.197109	-0.32421	4.00166	-0.58565	9.31574	-0.90985	15.7543	-0.1798	-0.59085	0.653527	0.846227	5.00376	5.81307	-0.94639	-0.38013	-1.32652	3.004	16.2701	11.0321	0.297979	-0.79117	-0.49319	8.77817	4.47174	2.07538
ZMO1141	ketol-acid reductoisomerase	14.9359	15.0251	14.8649	14.8825	15.1941	14.8653	14.7406	15.2018	14.8644	15.0245	15.1864	-0.08918	0.416015	-0.31162	3.50849	-0.01765	0.081989	-0.32927	3.81588	0.00097	-0.2839	0.015383	0.002433	1.35265	0.040191	-0.46126	0.124785	-0.33648	0.553016	2.32064	3.76119	-0.16197	-0.16009	-0.32206	0.77695	2.17044	0.789737
ZMO1792	dihydroxy-acid dehydratase	11.3498	11.2074	10.8724	11.4667	11.4965	11.0208	11.1865	11.8419	10.7241	11.7469	11.1511	0.142386	1.42725	-0.02982	0.144727	-0.59426	8.82769	-0.62408	9.41968	0.296707	-0.56031	0.690765	1.88461	4.96152	6.73219	-0.65536	-0.16575	-0.82111	0.803416	8.55641	6.24337	0.59572	-1.02277	-0.42705	11.368	3.28919	5.43273
ZMO0001	TonB-dependent receptor plug	10.3157	10.081	10.8346	10.0415	9.71891	10.9229	10.4889	9.53527	10.7463	9.59416	9.90254	0.234682	2.56963	0.322607	4.80154	0.793069	15.6463	1.11568	21.9049	0.176612	0.894698	-0.36726	0.963279	10.4241	2.88254	0.953588	0.434026	1.38761	4.45541	19.4431	13.0327	-0.30837	1.15211	0.843737	16.1038	11.2431	2.6455
ZMO0002	class I and II aminotransferase	9.95494	9.76299	10.0528	9.83056	9.69358	10.3829	9.94547	9.53643	9.72259	9.71564	9.85073	0.191951	4.01303	0.136976	1.75912	0.2222	3.68331	0.359176	7.46575	0.660333	0.229827	-0.31431	10.5897	2.28147	3.68456	0.409044	0.437453	0.846497	6.03596	14.2597	5.47204	-0.13509	0.006946	-0.12814	0.031412	0.9569	1.03225
ZMO0003	adenylylsulfate kinase	11.3363	10.9196	11.8967	10.9427	10.5445	12.2257	11.0303	10.753	11.5677	10.8551	10.336	0.416748	5.41838	0.398215	3.96564	0.953948	13.1774	1.35216	19.1296	0.658029	0.175152	0.417063	4.91098	0.687394	2.45328	0.277259	1.19539	1.47265	11.3954	14.5649	1.35117	0.51917	0.71251	1.23168	5.63608	11.8212	3.50371
ZMO0004	sulfate adenylyltransferase subunit 1	12.0659	11.337	11.9708	11.8516	11.282	12.3715	12.0688	11.7575	11.5701	11.6344	10.8066	0.728927	8.286	0.569533	5.21076	0.119236	0.524669	0.688769	6.86547	0.801405	0.434426	0.950949	4.83833	1.90341	6.22126	0.311272	0.302725	0.613997	1.18699	3.46055	1.23644	0.827794	-0.06425	0.763541	0.160589	4.81284	5.42567
ZMO0005	sulfate adenylyltransferase subunit 2	11.7819	10.8687	11.2622	11.7236	10.9901	11.6099	12.1676	11.5681	10.9144	11.2797	10.4121	0.91314	8.96025	0.73354	4.92338	-0.46148	2.43183	0.272058	1.10114	0.69555	0.887828	1.15604	2.68118	3.89448	5.77648	0.599432	-0.55762	0.041811	1.91283	0.072331	2.13536	0.867647	-0.36534	0.502304	1.02174	1.63347	3.76066
ZMO0006	uroporphyrin-III C-methyltransferase	11.2154	10.7432	10.9039	11.3877	10.6463	11.2508	11.5788	10.8166	10.5571	11.1966	10.476	0.472147	3.59093	0.741417	7.10686	-0.48379	3.78654	0.257627	1.45117	0.693688	0.382172	0.340582	3.41459	1.38005	1.16473	0.762212	-0.32803	0.434179	1.24235	1.8893	4.45901	0.720623	-0.63955	0.081074	3.41628	0.198591	4.09689
ZMO0007	phosphoadenosine phosphosulfate reductase	11.9961	11.6678	11.8532	11.9624	11.6803	11.7586	12.163	12.0667	11.9477	11.7619	11.2938	0.328287	5.89285	0.282148	3.46584	-0.10927	0.840369	0.172879	1.64137	-0.18909	0.401058	0.77289	1.12194	3.49294	9.04637	0.096232	-0.40434	-0.30811	3.53671	2.33225	0.443106	0.468065	0.185803	0.653868	1.09374	7.19686	4.41601
ZMO0008	sulfite reductase subunit beta	11.7632	10.7473	10.916	11.485	11.3646	11.1207	11.9868	12.182	10.7112	10.9833	10.5473	1.0159	9.49672	0.120369	0.40482	-0.56906	3.80373	-0.44869	2.64408	0.409489	1.00351	1.6347	1.2592	4.89581	9.72818	-0.19523	-0.86607	-1.0613	4.25149	5.75289	0.483447	0.435965	-0.27205	0.163916	0.756703	0.385765	1.49539
ZMO0009	sulfite reductase subunit alpha	12.9217	11.552	11.7606	12.6172	12.3329	12.2889	13.4572	13.0191	11.2324	11.7771	11.6467	1.36971	15.7254	0.28424	1.57472	-0.85655	8.1719	-0.57231	4.57015	1.05651	1.68017	1.37244	6.28271	11.6969	9.03339	0.438104	-1.16838	-0.73028	7.7767	3.91267	1.79269	0.130375	-0.54472	-0.41434	2.49856	1.64805	0.334468
ZMO0010	hypothetical protein	12.435	11.7109	12.9769	12.4082	10.8339	13.5196	13.2952	10.4902	12.4342	11.5211	11.1775	0.724065	4.60826	1.57429	20.3397	0.56874	5.91775	2.14303	26.5132	1.0854	1.77404	-0.68724	5.96011	11.5679	2.99664	2.80494	0.224416	3.02935	0.875738	26.5038	24.9135	0.343651	0.913064	1.25672	7.09631	10.872	1.63289
ZMO0011	hypothetical protein	13.2816	13.3473	13.2358	13.6417	13.0658	13.5605	13.5412	12.743	12.911	13.7422	13.3886	-0.06568	0.247517	0.575909	7.85832	-0.40595	4.7444	0.169958	1.2678	0.649519	-0.20096	-0.64559	4.14116	0.723344	4.10326	0.798222	0.019289	0.81751	0.058005	7.89887	7.64266	0.353597	-0.83119	-0.47759	8.0808	3.59161	2.26647
ZMO0012	coproporphyrinogen III oxidase	11.2049	10.3811	11.103	10.3908	10.8852	11.5768	10.909	11.129	10.6293	9.87254	10.6415	0.823835	19.1978	-0.49448	8.34894	0.712272	13.2434	0.217789	2.47942	0.947481	1.03645	0.487575	12.3187	13.6876	4.98651	-0.22005	0.667789	0.447742	7.83858	4.38904	1.48901	-0.76892	0.756756	-0.01216	9.27957	0.043905	9.47625
ZMO0013	putative deoxyribonucleotide triphosphate pyrophosphatase	11.9807	10.9826	11.1338	11.2644	12.0467	11.4726	11.9864	12.4832	10.7951	10.5424	11.6103	0.998152	13.1069	-0.78232	7.37242	-0.13059	0.53467	-0.91292	9.09877	0.677512	1.44401	0.872935	3.57706	10.5223	5.23954	-0.49679	-0.51384	-1.01063	2.342	6.48597	2.22418	-1.06786	0.252657	-0.81521	0.820414	4.73241	7.01456
ZMO0014	ribonuclease PH	11.2125	10.4584	10.2193	10.5158	11.7713	10.3354	11.0362	12.2657	10.1031	9.99526	11.2769	0.754031	5.86159	-1.25555	9.0052	-0.29647	1.06042	-1.55203	11.802	0.232298	1.04097	0.988827	0.470467	4.18318	3.86964	-1.22948	-0.70081	-1.93029	2.28486	10.046	5.365	-1.28163	0.107861	-1.17376	0.18333	5.00887	5.70247
ZMO0015	heat-inducible transcription repressor	14.4767	13.4782	14.5402	14.1196	13.2726	15.3353	14.6002	13.4946	13.7452	13.639	13.0506	0.998449	8.13517	0.846983	6.86512	0.420626	2.40131	1.26761	11.7156	1.59012	0.96122	0.444007	8.88921	4.31739	1.33608	1.10559	0.735075	1.84066	3.32147	12.0977	6.12072	0.588377	0.106176	0.694553	0.226701	3.0452	2.36139
ZMO0016	GrpE protein	15.5558	14.9647	15.6624	15.2261	14.8923	16.4666	15.361	14.8399	14.8583	15.0912	14.9447	0.5911	7.21569	0.333788	2.34732	0.436356	3.53864	0.770144	8.12829	1.6083	0.269858	-0.10486	13.1971	1.00675	0.287091	0.521146	1.10558	1.62672	8.29586	13.5002	2.73166	0.14643	-0.23287	-0.08644	0.825902	0.229601	0.4416
ZMO0017	Fmu (Sun) domain-containing protein	14.1063	12.2	13.6608	13.1557	12.643	15.3516	14.149	12.8183	11.97	12.1624	12.4676	1.9063	12.3346	0.512749	2.63252	0.505099	2.57254	1.01785	7.32165	3.38165	1.98664	0.350622	16.6422	8.8062	0.686975	1.33076	1.20261	2.53336	5.65851	14.9211	6.5518	-0.30526	-0.19241	-0.49767	0.397726	1.48661	0.734836
ZMO0018	ribulose-phosphate 3-epimerase	11.7114	11.3013	11.4027	11.2223	11.894	11.597	11.429	12.1082	11.2084	11.0156	11.6799	0.410078	3.94624	-0.67174	6.08251	0.180425	0.852377	-0.49131	3.81651	0.388555	0.413318	0.428362	1.5734	1.72666	1.82253	-0.67926	0.168043	-0.51122	0.482923	2.38607	3.68715	-0.66422	0.192807	-0.47141	0.579547	2.10805	3.56335
ZMO0019	heparinase II/III family protein	11.0693	10.2631	10.6826	10.4054	10.9106	11.0719	10.7556	11.3804	10.2934	10.0552	10.4408	0.806192	7.27548	-0.50522	4.69522	0.277208	1.88056	-0.22801	1.4022	0.778502	0.700466	0.939607	4.23046	3.60348	5.59944	-0.62479	0.316225	-0.30856	1.36221	1.31364	3.83432	-0.38565	0.23819	-0.14746	0.902652	0.469597	1.83432
ZMO0020	hypothetical protein	13.3911	13.3208	14.1732	13.5775	12.317	13.945	13.3158	12.9124	14.4015	13.8392	11.7216	0.070319	0.270276	1.26049	11.7637	0.595765	4.14478	1.85626	18.0863	-0.45648	-0.52341	1.19085	1.62803	2.00245	6.89587	0.403362	0.62923	1.03259	2.65351	5.61412	1.35354	2.11762	0.5623	2.67992	2.23371	18.4624	14.3951
ZMO0021	hypothetical protein	13.2415	12.2726	13.5169	13.4757	11.2785	13.6196	13.7816	12.3232	13.4142	13.1698	10.2338	0.968855	5.07004	2.19715	11.7779	0.04122	0.063014	2.23837	12.0468	0.205374	0.611798	2.08939	0.259931	1.10528	6.96978	1.45836	-0.16199	1.29636	0.196024	3.43332	4.10714	2.93595	0.244432	3.18038	0.321752	12.1151	10.9809
ZMO0022	hypothetical protein	13.6676	13.1538	14.2222	13.7136	12.2963	14.2293	13.7797	12.9939	14.2151	13.6476	11.5986	0.513883	3.28819	1.41738	10.5221	0.508583	2.37199	1.92597	15.1296	0.014153	0.132128	1.39537	0.020739	0.232379	6.43605	0.785765	0.449596	1.23536	1.17113	5.39086	2.71635	2.049	0.567571	2.61657	1.655	14.4708	10.8182
ZMO0023	AsnC family transcriptional regulator	10.0595	10.7412	10.2507	10.432	10.5184	10.2241	9.8824	10.0721	10.2774	10.9815	10.9647	-0.68167	11.3401	-0.08645	0.438387	-0.18124	1.21844	-0.26769	2.1881	-0.05328	-1.09912	-0.89261	0.160057	10.3647	7.86216	-0.18971	0.341682	0.151975	1.87198	0.584065	0.791629	0.016802	-0.70415	-0.68735	5.60836	5.4128	0.045548
ZMO0025	hypothetical protein	10.4964	10.9277	10.5438	11.0144	10.578	10.7998	10.263	10.4263	10.2877	11.7657	10.7297	-0.43133	7.70708	0.436399	5.87391	-0.47061	6.54992	-0.03421	0.172872	0.512102	-1.5027	-0.3034	4.45453	17.8655	2.00354	-0.16325	0.536792	0.373544	4.78045	2.75383	0.806524	1.03605	-1.47801	-0.44196	17.568	3.5628	11.8067
ZMO0026	Sel1 domain-containing protein repeat-containing protein	9.47556	9.92023	9.27595	9.12377	10.694	9.28752	9.11644	10.0227	9.26438	9.13109	11.3652	-0.44467	7.00119	-1.57019	23.4332	0.152183	1.03772	-1.418	21.4185	0.023138	-0.01465	-1.34249	0.068428	0.042216	14.2457	-0.90627	0.171078	-0.73519	0.74977	6.55341	8.75994	-2.23411	0.133288	-2.10082	0.534159	22.3296	23.5552
ZMO0027	bifunctionalphosphoribosylaminoimidazolecarboxamide formyltransferase/IMP cyclohydrolase	11.5819	11.1773	10.9252	11.1689	12.0446	11.0359	11.0642	12.6454	10.8145	11.2736	11.4438	0.404597	7.16684	-0.87571	14.7385	-0.24368	2.4785	-1.11939	19.0354	0.221464	-0.20933	1.20165	1.27207	1.17111	14.2491	-1.5812	-0.02829	-1.60949	0.095914	19.3433	19.0135	-0.17022	-0.45908	-0.6293	3.84407	6.14733	0.869833
ZMO0028	restriction endonuclease	11.6409	11.1206	11.7793	11.4876	10.8752	12.2314	11.7988	10.8924	11.3272	11.1763	10.8582	0.520296	2.90591	0.612333	3.07244	0.291706	1.00883	0.904039	5.53121	0.904217	0.622479	0.034193	3.15114	1.78135	0.049432	0.906476	0.432575	1.33905	1.08034	5.91826	3.29526	0.318189	0.150837	0.469027	0.267045	1.21558	0.699949
ZMO0029	Sel1 domain-containing protein repeat-containing protein	12.5765	12.6208	13.3699	12.7436	11.6825	13.2528	13.1412	11.3356	13.487	12.3459	12.0294	-0.04422	0.201302	1.06109	14.8814	0.626311	7.69426	1.6874	23.4275	-0.2342	0.795343	-0.69379	0.971645	6.08388	4.97761	1.80566	0.111537	1.91719	0.385746	19.1874	18.0865	0.316526	1.14108	1.45761	10.7605	14.4069	1.64794
ZMO0030	glyoxalase/bleomycin resistance protein/dioxygenase	13.1902	13.0947	13.0751	13.0437	13.3085	13.3312	13.1613	13.0779	12.8189	12.926	13.539	0.095491	0.512577	-0.2648	4.26957	0.031405	0.218233	-0.2334	3.52449	0.512279	0.23529	-0.46109	4.3171	1.3248	3.68004	0.083391	0.1699	0.253291	1.28696	2.34933	0.477539	-0.61299	-0.10709	-0.72008	0.66737	10.705	8.67814
ZMO0031	TonB-dependent receptor	12.4884	11.3277	12.2805	11.4623	11.9814	12.7773	12.1783	12.5096	11.7836	10.7463	11.4532	1.16068	21.8317	-0.51905	6.71558	0.818136	12.2429	0.299087	2.94519	0.993627	1.43197	1.05644	10.1306	15.6177	10.9498	-0.33128	0.598963	0.267682	4.99259	1.4692	2.02633	-0.70682	1.03731	0.330491	10.7012	2.01899	6.36209
ZMO0033	hypothetical protein	10.7573	10.8285	10.8325	10.7812	10.765	10.8029	11.1473	10.3217	10.8621	10.4152	11.2083	-0.07124	0.216556	0.016233	0.116126	0.051272	0.458809	0.067505	0.662183	-0.05921	0.732029	-0.88656	0.156652	4.94351	6.54073	0.825526	-0.34435	0.48118	4.43539	7.22928	14.3571	-0.79306	0.44689	-0.34617	6.51	4.47078	13.7173
ZMO0035	ankyrin	11.1469	11.4889	11.7254	11.1828	11.0454	11.2773	10.9101	11.2531	12.1734	11.4555	10.8376	-0.34201	3.5476	0.137474	0.681959	0.542524	5.23799	0.679998	7.2565	-0.89616	-0.54537	0.415497	6.56674	3.12614	2.06135	-0.34296	0.367129	0.024168	1.70865	0.058132	1.54244	0.617909	0.717918	1.33583	4.74497	11.2178	3.78321
ZMO0036	hypothetical protein	11.0444	10.8524	11.4361	11.2654	10.1436	11.38	11.2444	10.5088	11.4923	11.2863	9.77846	0.192046	0.963972	1.12174	22.6655	0.170767	1.9157	1.2925	25.5345	-0.11235	-0.04189	0.730382	0.370433	0.115724	5.52242	0.735598	0.135539	0.871137	0.820998	12.1747	9.85323	1.50788	0.205995	1.71387	1.50744	24.2169	21.6665
ZMO0037	putative PTS IIA-like nitrogen-regulatory protein PtsN	11.6613	11.9764	12.3205	12.4194	10.7165	11.9379	12.0178	11.0281	12.7032	12.821	10.4048	-0.31511	1.65923	1.70293	16.711	-0.09885	0.323704	1.60408	15.6825	-0.76532	-0.80326	0.623251	3.28547	3.53766	2.39834	0.989677	-0.07988	0.909797	0.165992	4.71587	5.34428	2.41618	-0.11782	2.29836	0.262444	15.9046	16.7681
ZMO0038	sigma 54 modulation protein/ribosomal protein S30EA	12.4027	13.5907	13.9896	13.2527	11.7477	12.8605	12.4056	11.942	15.1188	14.0997	11.5534	-1.18793	6.22611	1.50494	6.53604	0.736952	2.22946	2.2419	11.1636	-2.25832	-1.69407	0.388612	7.10992	4.67653	0.537906	0.463603	0.454826	0.918429	0.665045	1.8392	0.682687	2.54629	1.01908	3.56536	2.15435	12.8694	8.39286
ZMO0039	DNA polymerase III subunit epsilon	12.1705	11.8365	12.1004	11.8033	12.1067	12.0341	12.3086	12.1686	12.1667	11.298	12.0449	0.333934	1.03991	-0.30344	1.45631	0.297133	1.41147	-0.00631	0.015789	-0.13264	1.01069	0.123749	0.220359	3.70752	0.20304	0.140029	-0.27453	-0.1345	0.764251	0.300456	0.315783	-0.74691	0.868795	0.121885	4.25917	0.266382	3.38446
ZMO0040	dephospho-CoA kinase	10.0247	9.70485	9.70532	9.65254	10.2364	9.80776	9.84585	10.4204	9.60288	9.45923	10.0524	0.319827	7.04396	-0.58389	11.9197	0.052777	0.38793	-0.53111	10.598	0.204882	0.386626	0.367975	1.5781	4.1536	3.85352	-0.57456	-0.03809	-0.61266	0.172017	8.10199	7.41433	-0.59322	0.143649	-0.44957	0.938	5.20641	7.75064
ZMO0041	shikimate 5-dehydrogenase	12.363	11.1192	11.7542	11.3502	12.1189	12.2584	12.1352	12.6953	11.25	10.5651	11.5426	1.24376	19.8944	-0.76878	12.9062	0.404038	5.45176	-0.36474	4.68315	1.00845	1.57015	1.15266	10.2798	17.1517	12.1374	-0.56003	0.123189	-0.43684	0.568319	3.64223	5.29266	-0.97753	0.684887	-0.29264	7.07944	1.97323	11.3514
ZMO0043	Maf family protein	11.2106	10.5208	10.9741	10.7399	10.8832	11.0219	11.2352	11.3748	10.9263	10.2446	10.3916	0.689788	10.3369	-0.14328	2.07533	0.23417	4.39418	0.090895	1.05375	0.095625	0.990544	0.983196	0.443807	12.492	12.3814	-0.1396	-0.21329	-0.35289	2.24437	4.8335	1.1881	-0.14695	0.68163	0.53468	11.9245	8.74037	1.28106
ZMO0044	Sel1 domain-containing protein repeat-containing protein	10.8024	10.4339	11.107	10.8361	9.91135	11.1748	11.2564	9.97608	11.0392	10.4158	9.84662	0.368547	3.915	0.924727	25.284	0.270892	6.26533	1.19562	30.7138	0.135616	0.84056	0.129463	0.698245	10.0631	0.655198	1.28028	-0.08158	1.1987	0.635784	23.5132	24.8483	0.569179	0.623364	1.19254	11.9995	23.4099	10.7234
ZMO0047	lysine exporter protein	10.96	10.1743	11.2432	10.8137	9.64454	11.5507	11.5991	9.73011	10.9357	10.0283	9.55897	0.785666	8.65708	1.16918	14.2896	0.429487	3.63503	1.59867	19.7778	0.61506	1.5708	0.171142	3.27879	12.2629	0.509491	1.86901	-0.04838	1.82063	0.122326	15.8859	16.3359	0.469356	0.907355	1.37671	6.59833	11.5141	2.44925
ZMO0050	LysR family transcriptional regulator	9.97458	9.38509	9.87695	9.74543	9.41713	10.1363	10.2933	9.4941	9.61756	9.19754	9.34016	0.589495	8.22039	0.328299	3.16636	0.13152	0.811108	0.459819	5.26841	0.518776	1.09577	0.153938	3.47192	10.1456	0.583432	0.799216	-0.15698	0.642238	0.641646	5.17225	7.098	-0.14262	0.420018	0.2774	2.71545	1.44684	0.563722
ZMO0052	major facilitator superfamily protein	10.6442	10.4188	11.0913	10.6276	9.87557	11.0214	10.8374	10.0737	11.1611	10.4179	9.67747	0.225337	0.866828	0.752079	7.07516	0.463617	3.46693	1.21569	13.1298	-0.13965	0.419456	0.39621	0.30374	1.34824	1.23796	0.763702	0.184061	0.947763	0.541835	6.00867	4.36822	0.740455	0.743172	1.48363	4.19266	10.9915	4.16171
ZMO0053	alpha/beta hydrolase fold protein	10.1484	10.1677	10.452	10.0956	9.92661	10.0631	10.234	10.148	10.8408	9.95713	9.70517	-0.01934	0.050688	0.168978	0.530932	0.356374	1.52662	0.525352	2.75405	-0.77778	0.276904	0.442866	2.85531	0.627988	1.21954	0.085997	-0.17097	-0.08497	0.344741	0.149911	0.151977	0.251959	0.883714	1.13567	3.59203	5.2407	0.569762
ZMO0054	MarR family transcriptional regulator	9.94336	10.1313	9.72812	10.0208	10.363	9.75184	9.79345	10.2848	9.7044	10.2481	10.4413	-0.18792	2.17271	-0.34228	3.98676	-0.29265	3.13923	-0.63493	9.64559	0.047436	-0.45465	-0.15655	0.1657	3.62429	0.742858	-0.49133	-0.04161	-0.53294	0.14268	4.60965	4.07794	-0.19323	-0.5437	-0.73693	4.74974	7.3841	0.999981
ZMO0055	hypothetical protein	11.1576	10.1192	11.0825	11.1696	9.66308	11.7407	11.7801	9.95185	10.4242	10.5591	9.37431	1.03833	12.1177	1.50654	14.7481	-0.08715	0.279461	1.41939	13.7894	1.31647	1.22099	0.577541	8.1033	7.30142	2.38313	1.82827	-0.03941	1.78886	0.076319	12.0397	12.3598	1.18482	-0.13489	1.04993	0.312238	5.88481	6.99915
ZMO0056	glucosamine--fructose-6-phosphate aminotransferase	12.9882	12.5954	13.1656	12.9249	12.2849	13.3593	13.0586	12.5468	12.9718	12.7912	12.0231	0.392842	4.67797	0.639977	7.09003	0.240685	1.62948	0.880662	10.8606	0.387512	0.267365	0.523648	1.98261	1.1395	3.14292	0.511835	0.300759	0.812594	1.35465	6.07798	3.03493	0.768119	0.180611	0.94873	0.654961	7.57311	5.59925
ZMO0057	phage protein	13.3775	13.4346	13.7897	13.4954	12.933	14.068	13.144	12.9205	13.5114	13.8467	12.9456	-0.05707	0.107349	0.56231	2.45558	0.294362	0.936582	0.856671	4.66494	0.556633	-0.70275	-0.0251	1.19102	1.68416	0.030368	0.223484	0.924056	1.14754	3.09123	4.29949	0.403903	0.901136	-0.33533	0.565803	0.691842	1.46603	2.97447
ZMO0059	glycerate kinase	11.1249	11.0869	11.607	11.6056	10.1052	11.4079	11.585	10.3819	11.806	11.6262	9.82861	0.037995	0.264582	1.50033	25.5919	0.001417	0.006463	1.50174	25.6114	-0.39808	-0.04121	0.553277	3.28963	0.15272	5.40416	1.20308	-0.17702	1.02606	0.97429	12.4311	14.928	1.79757	0.179853	1.97742	0.996738	24.1504	22.2435
ZMO0060	hypothetical protein	11.0506	11.2757	11.3737	11.4164	10.6992	11.3535	11.3481	10.4502	11.3939	11.4847	10.9483	-0.22507	4.26168	0.717166	15.2901	-0.04271	0.301498	0.674452	14.2828	-0.04048	-0.13666	-0.49807	0.186677	0.885988	6.13581	0.89787	0.005376	0.903246	0.021374	13.4206	13.328	0.536461	-0.0908	0.445658	0.506804	5.2181	6.82957
ZMO0061	histidine acid phosphatase	12.2789	11.9178	12.4145	12.2613	11.6191	12.7539	12.3117	11.771	12.0751	12.211	11.4672	0.361098	3.1971	0.642228	13.8992	0.153182	1.80995	0.79541	17.5124	0.678743	0.100677	0.303872	6.06371	0.383679	1.79707	0.540631	0.442215	0.982846	5.35239	15.1822	7.15241	0.743826	-0.13585	0.607975	0.910861	8.41129	10.9433
ZMO0062	aldo/keto reductase	12.4061	12.3889	12.5738	12.49	12.1288	12.3166	12.5487	12.3531	12.8309	12.4313	11.9045	0.017232	0.071671	0.361172	2.95509	0.083767	0.368897	0.444939	4.06308	-0.51433	0.117443	0.448578	2.91887	0.358058	2.36679	0.195605	-0.23212	-0.03651	0.90941	0.093473	0.715525	0.52674	0.399651	0.926391	2.03002	7.17005	3.09785
ZMO0064	carbohydrate-selective porin OprB	11.3216	10.4874	11.0286	10.9611	10.7238	11.4067	11.6392	10.9189	10.6505	10.2831	10.5286	0.83421	6.84449	0.237362	2.73172	0.067472	0.448303	0.304834	4.00407	0.756268	1.35608	0.390279	4.71639	10.6558	1.72177	0.720264	-0.23244	0.487828	1.56184	4.82328	8.42493	-0.24554	0.36738	0.12184	3.13705	0.619918	1.69605
ZMO0066	hypothetical protein	9.26938	9.22172	9.27831	9.42438	9.03397	9.11482	9.66338	9.02995	9.44179	9.18537	9.038	0.047665	0.284889	0.390404	4.20391	-0.14607	0.958245	0.244334	2.05424	-0.32696	0.478015	-0.00805	1.88872	3.37621	0.0224	0.633439	-0.54856	0.084879	4.16305	0.294732	5.16451	0.14737	0.25642	0.403789	1.31217	2.60683	0.599306
ZMO0068	Sel1 domain-containing protein repeat-containing protein	10.8156	10.9207	11.365	10.9089	10.3306	10.9961	10.7685	10.6822	11.7338	11.0492	9.97897	-0.10504	0.719807	0.57832	15.1177	0.45609	11.4628	1.03441	26.121	-0.73765	-0.28064	0.70318	9.13391	2.19574	8.56778	0.086408	0.227585	0.313993	2.56734	4.19773	0.623748	1.07023	0.684596	1.75483	12.3237	29.9706	19.9041
ZMO0069	major tail tube protein	10.4765	10.4058	10.8474	10.6051	9.87087	10.7923	10.9579	9.67919	10.9024	10.2523	10.0625	0.070699	0.257765	0.734251	9.68608	0.242239	1.90317	0.97649	13.7066	-0.11019	0.70564	-0.38335	0.305721	4.28463	1.69056	1.27875	-0.16568	1.11307	0.664384	10.5774	12.5295	0.189755	0.650155	0.839911	5.03688	7.28505	0.801564
ZMO0070	glutaredoxin 2	11.7449	12.6735	12.4306	12.4787	11.7183	11.7407	11.8063	11.6877	13.1205	13.1511	11.7488	-0.92855	11.7081	0.760441	6.8673	-0.04811	0.153131	0.712332	6.25468	-1.37975	-1.34485	-0.06105	9.64588	9.32728	0.135429	0.11854	-0.06556	0.05298	0.146806	0.115561	0.2951	1.40234	-0.03066	1.37169	0.063761	9.57229	9.85171
ZMO0072	NHL repeat-containing protein	13.0999	12.7515	13.1615	13.2462	12.3693	13.9301	13.4413	11.9281	12.3928	13.0511	12.8105	0.348391	3.76119	0.876843	16.9755	-0.08472	0.640239	0.792123	15.2337	1.53737	0.39019	-0.88239	17.5806	2.7747	9.16314	1.51313	0.488871	2.002	5.1395	26.2481	20.6401	0.240554	-0.65831	-0.41776	7.87534	4.05968	1.74808
ZMO0073	CBS domain-containing protein	13.2552	11.5983	12.3283	12.9033	12.0485	13.6412	14.21	11.9142	11.0154	11.5967	12.1828	1.65686	10.8178	0.854843	7.19168	-0.575	4.01644	0.279842	1.3449	2.62582	2.61335	-0.26859	13.8962	13.8209	0.539802	2.29581	-0.56877	1.72704	2.32482	11.5218	15.9838	-0.58612	-0.58123	-1.16736	2.40327	6.84511	2.43431
ZMO0074	hypothetical protein	11.851	11.0191	11.1051	12.035	11.165	11.6043	12.8297	11.1189	10.6058	11.2404	11.211	0.831889	10.9978	0.870049	11.2789	-0.92995	12.2342	-0.0599	0.261708	0.998506	1.58926	-0.0921	7.8598	14.1181	0.267117	1.71073	-1.22533	0.4854	11.2209	2.98596	16.4592	0.029369	-0.63457	-0.60521	4.48994	4.1803	0.078561
ZMO0075	PhoH family protein	12.7427	11.7047	12.3227	12.6204	11.728	12.9157	13.2765	12.0361	11.7298	11.9644	11.42	1.03802	7.15782	0.892355	10.8225	-0.29768	2.19527	0.594677	6.24154	1.18586	1.3121	0.616102	6.39194	7.37725	2.3833	1.24036	-0.3608	0.879556	1.73663	6.65595	10.589	0.544354	-0.23456	0.309799	0.922142	1.38229	3.25455
ZMO0077	(dimethylallyl)adenosine tRNA methylthiotransferase	11.3563	11.2258	10.839	11.1182	11.916	10.8875	11.0412	12.1403	10.7905	11.1952	11.6916	0.130535	0.74184	-0.79782	14.1491	-0.27916	3.33001	-1.07698	19.3729	0.096931	-0.15403	0.4487	0.339658	0.620637	2.97956	-1.09918	-0.15368	-1.25286	0.815905	15.8804	13.7339	-0.49645	-0.40464	-0.90109	3.45783	10.8142	4.7132
ZMO0078	CheW protein	11.0881	11.3911	11.1478	11.1761	11.395	10.8192	11.0516	11.3936	11.4763	11.3005	11.3965	-0.30298	1.8673	-0.21899	0.981715	-0.02831	0.080042	-0.24729	1.17063	-0.65707	-0.24899	-0.00288	2.88476	0.690114	0.005161	-0.34204	-0.23235	-0.57439	0.656592	2.46836	1.13329	-0.09593	0.175733	0.0798	0.452634	0.17263	0.214042
ZMO0079	response regulator receiver protein	11.3042	11.8622	11.0755	11.7462	11.9278	10.8039	11.3085	11.8001	11.3472	12.1838	12.0556	-0.55802	6.40686	-0.18167	0.883864	-0.67061	6.23459	-0.85228	8.71072	-0.54323	-0.87528	-0.25554	2.69531	5.54756	0.877111	-0.49155	-0.50458	-0.99613	2.40702	6.68944	2.3125	0.128203	-0.83663	-0.70843	5.19013	4.04422	0.349613
ZMO0080	CheD	10.8669	10.816	10.4551	10.5481	11.5213	10.4501	10.7261	11.4246	10.4601	10.3701	11.618	0.050901	0.272314	-0.97315	12.8047	-0.093	0.450011	-1.06615	14.2285	-0.00998	0.356075	-0.19339	0.025124	1.83953	0.755429	-0.69842	-0.27603	-0.97444	1.25722	8.24726	5.12603	-1.24788	0.090029	-1.15785	0.279349	10.3549	11.3759
ZMO0081	chemotaxis-specific methylesterase	10.4931	10.427	10.0095	9.98057	11.3901	10.0035	10.04	11.4359	10.0154	9.92112	11.3444	0.066184	0.463495	-1.40957	22.1416	0.028891	0.133738	-1.38068	21.7355	-0.01183	0.118888	0.091495	0.035328	0.486111	0.34741	-1.39587	-0.03647	-1.43234	0.11776	16.0343	15.596	-1.42326	0.09425	-1.32901	0.360615	14.7792	15.9257
ZMO0082	MCP methyltransferase, CheR-type	11.0235	11.2826	10.6954	10.5757	12.1881	10.7509	10.2968	12.0229	10.6399	10.8546	12.3532	-0.25905	3.84969	-1.61234	26.7417	0.119678	0.892482	-1.49266	25.1438	0.110988	-0.55783	-0.33032	0.501161	5.3372	2.40912	-1.72609	0.454085	-1.272	3.92022	15.5795	21.1262	-1.49858	-0.21473	-1.71331	1.25895	20.9827	18.4646
ZMO0083	CheA signal transduction histidine kinase	11.6518	11.2181	11.522	11.0075	11.7754	11.8378	11.1486	11.9691	11.2062	10.8664	11.5817	0.433741	7.7827	-0.76792	12.519	0.5145	7.44489	-0.25342	2.59039	0.631651	0.282256	0.387318	6.08846	1.79958	2.91778	-0.82045	0.689198	-0.13126	6.89846	0.598777	8.7738	-0.71539	0.339803	-0.37559	2.38736	2.7834	7.27071
ZMO0084	CheX protein	10.5946	11.0606	10.3962	10.5398	11.5468	10.0555	10.0978	11.6305	10.737	10.9817	11.4631	-0.46604	5.82421	-1.00702	12.4487	-0.14354	0.745541	-1.15056	14.5233	-0.68154	-0.88392	0.167342	4.53256	6.63931	0.57286	-1.53265	-0.04235	-1.575	0.109127	13.9994	13.5692	-0.48139	-0.24473	-0.72612	0.970439	4.98295	2.66803
ZMO0085	methyl-accepting chemotaxis sensory transducer	13.1467	12.4048	13.7229	11.8697	12.7346	14.1919	12.588	12.6603	13.2539	11.1515	12.8089	0.741935	3.90955	-0.86488	3.62635	1.85315	10.714	0.988272	4.43887	0.9379	1.43651	-0.1486	2.41468	4.62566	0.197804	-0.07232	1.60385	1.53152	5.44875	5.08952	0.087936	-1.65743	2.10245	0.44502	8.0137	0.802576	5.71788
ZMO0086	(p)ppGpp synthetase I, SpoT/RelA	11.6845	11.4947	12.1737	11.6195	10.9756	12.3318	11.6681	11.0535	12.0156	11.5708	10.8977	0.189738	1.73197	0.643857	18.8231	0.554267	16.1517	1.19812	31.4555	0.316242	0.097238	0.155734	2.82172	0.51078	0.976974	0.614609	0.663769	1.27838	13.4277	25.4771	12.2624	0.673105	0.444765	1.11787	8.08538	22.7598	13.6459
ZMO0087	hypothetical protein	13.3464	13.2332	12.7264	13.3736	13.7695	12.9916	13.7067	13.3409	12.4612	13.0405	14.198	0.113151	0.356311	-0.39589	1.51497	-0.64717	3.2018	-1.04306	6.53174	0.530319	0.666185	-0.85705	1.39734	1.96931	2.89514	0.365728	-0.71511	-0.34938	2.19388	0.765953	0.816514	-1.15751	-0.57924	-1.73675	1.59415	8.20685	4.57437
ZMO0088	hypothetical protein	10.9196	10.4696	10.6409	11.4741	9.96879	10.6961	12.381	9.68179	10.5858	10.5672	10.2558	0.450008	1.84239	1.5053	16.354	-0.83316	7.94142	0.672138	5.85696	0.110293	1.81374	-0.57401	0.200024	9.91837	1.82608	2.69918	-1.68489	1.01429	12.5758	6.43328	20.6922	0.311421	0.018563	0.329984	0.038108	1.18727	1.09123
ZMO0089	hypothetical protein	11.0207	11.1254	11.5187	11.5498	10.1506	11.2553	11.9173	9.88932	11.7821	11.1822	10.4118	-0.10473	0.244789	1.39917	14.1103	-0.03103	0.089011	1.36814	13.7542	-0.52681	0.735157	-0.52253	1.50876	2.50156	1.49047	2.02801	-0.66201	1.366	3.09761	8.92469	14.5068	0.770328	0.599956	1.37028	2.66366	8.96203	3.90401
ZMO0090	short-chain dehydrogenase/reductase SDR	11.7457	12.0354	12.1114	12.0495	11.5108	11.6381	11.3946	12.2043	12.5846	12.7044	10.8173	-0.28976	1.32633	0.538717	3.71325	0.061852	0.188545	0.600569	4.37817	-0.94655	-1.30973	1.387	4.41605	7.10094	7.69265	-0.80965	0.243442	-0.56621	0.684946	2.35716	4.0728	1.88708	-0.11974	1.76734	0.273984	12.048	13.0265
ZMO0091	hypothetical protein	9.63775	9.23839	9.62917	9.54217	9.14286	9.75712	9.89108	9.26504	9.50123	9.19325	9.02068	0.39936	3.72058	0.39931	2.72759	0.087005	0.319527	0.486315	3.6882	0.255889	0.697829	0.244362	0.841178	3.7708	0.788507	0.626044	-0.13397	0.492079	0.355354	2.20909	3.19469	0.172577	0.307975	0.480551	1.09638	2.13058	0.492124
ZMO0092	hypothetical protein	11.0776	11.5274	10.7663	11.3145	11.8267	10.6234	10.9221	11.6873	10.9092	11.707	11.9661	-0.44983	3.29555	-0.51217	4.53223	-0.54819	5.01252	-1.06037	12.2505	-0.28581	-0.78489	-0.2788	0.94569	4.31428	0.913611	-0.76521	-0.29866	-1.06387	1.18772	7.88728	4.91915	-0.25913	-0.79773	-1.05686	5.22586	7.80813	0.967201
ZMO0094	biotin synthase	12.6658	11.7791	12.2264	11.6453	12.7956	12.7415	12.5665	12.6892	11.7114	10.7241	12.9019	0.886655	12.4014	-1.15028	14.7822	0.581149	6.11996	-0.56913	5.93724	1.03016	1.84247	-0.21266	8.0265	16.3133	0.776273	-0.12271	0.17499	0.052281	0.621789	0.140636	0.390048	-2.17785	0.987308	-1.19054	7.92932	10.1709	19.9513
ZMO0095	hypothetical protein	12.2325	12.1531	12.0347	11.7354	12.8083	12.1832	12.3191	12.1952	11.8863	11.1517	13.4214	0.079378	0.203943	-1.07296	5.84903	0.299371	0.865858	-0.77359	3.58382	0.296902	1.16743	-1.2262	0.532395	3.95614	4.26153	0.123851	-0.13589	-0.01204	0.201171	0.015095	0.180532	-2.26978	0.734636	-1.53514	1.94877	5.94882	10.1829
ZMO0096	CDP-diacylglycerol/glycerol-3-phosphate 3-phosphatidyltransferase	12.2484	12.8925	12.7744	12.1473	12.7895	12.4533	12.2252	12.0665	13.0954	12.0695	13.5125	-0.64411	11.8321	-0.64217	9.10518	0.627009	8.81997	-0.01516	0.064904	-0.64213	0.155757	-1.44597	5.60063	0.683605	15.9222	0.158696	0.228068	0.386764	1.17386	2.60002	0.701401	-1.44303	1.02595	-0.41708	10.6634	2.91903	15.8875
ZMO0099	major facilitator superfamily protein	11.7787	10.8351	11.0629	10.5501	12.3077	11.5998	11.3617	12.3745	10.526	9.73849	12.2409	0.943525	7.03147	-1.75758	24.6928	0.512853	5.97515	-1.24472	18.0198	1.07378	1.62318	0.133613	6.34987	11.0873	0.320306	-1.01279	0.238151	-0.77464	1.11683	6.5698	9.49279	-2.50236	0.787555	-1.71481	6.72656	17.5487	24.8302
ZMO0100	HxlR family transcriptional regulator	10.2141	9.49805	9.69476	10.119	9.7545	9.88026	11.0582	9.70383	9.50926	9.17973	9.80516	0.716052	9.22072	0.364474	5.85633	-0.42421	7.27595	-0.05974	0.422776	0.370998	1.87848	-0.10133	2.41344	20.5422	0.383879	1.35438	-1.17795	0.176426	16.704	1.16287	19.2238	-0.62543	0.329533	-0.2959	2.98555	2.5312	7.71023
ZMO0101	NAD-dependent epimerase/dehydratase	10.2767	10.4453	10.5534	10.493	10.0366	10.4178	10.3984	10.0138	10.6891	10.5875	10.0594	-0.16866	1.38209	0.456343	4.60666	0.060483	0.264857	0.516826	5.54188	-0.27132	-0.18907	-0.04559	1.23922	0.739635	0.127427	0.384607	0.019356	0.403963	0.050387	2.25432	2.09152	0.528078	0.101611	0.629689	0.327242	4.43956	3.39844
ZMO0102	hypothetical protein	9.642	9.81015	9.62282	9.93138	9.62402	9.46521	9.9042	9.55657	9.78043	9.95856	9.69146	-0.16815	3.61347	0.307362	6.55283	-0.30856	6.58933	-0.0012	0.007949	-0.31522	-0.05435	-0.13489	4.07514	0.331161	1.12914	0.347631	-0.43899	-0.09136	6.64595	0.651721	4.72247	0.267093	-0.17813	0.088967	1.7056	0.628597	3.1655
ZMO0103	beta-lactamase	11.944	11.3467	11.6118	11.6072	11.717	11.7935	11.7829	12.2556	11.4301	11.4316	11.1784	0.597274	13.5399	-0.10981	1.42367	0.004596	0.031857	-0.10522	1.33616	0.363328	0.351292	1.0772	4.23194	4.02158	17.441	-0.47277	0.010614	-0.46215	0.05317	7.3157	7.55109	0.25314	-0.00142	0.251719	0.006778	2.96471	2.99042
ZMO0105	isopropylmalate isomerase large subunit	14.567	12.0593	14.3041	13.2913	12.344	15.999	14.9268	12.7752	12.6093	11.6559	11.9128	2.50767	20.1554	0.947389	6.15083	1.01278	6.76851	1.96017	15.5775	3.38967	3.27093	0.862417	17.8038	17.1674	2.83878	2.15164	1.07215	3.2238	4.42444	18.2257	11.6265	-0.25687	0.953406	0.696539	3.70355	2.29023	0.542609
ZMO0106	isopropylmalate isomerase small subunit	14.0317	12.4926	14.6169	13.1495	12.0201	15.6516	14.343	12.1006	13.5823	11.956	11.9396	1.53908	24.0143	1.12942	14.567	1.46747	19.1435	2.59688	30.7405	2.06927	2.38693	0.161046	19.0894	21.8144	0.559881	2.24236	1.30864	3.55099	11.5286	30.0143	20.6045	0.016472	1.6263	1.64277	14.862	15.0283	0.040623
ZMO0107	hypothetical protein	11.9662	12.3762	12.1535	11.9301	12.4299	12.3766	11.4875	12.0344	11.9304	12.3728	12.8255	-0.41003	3.9205	-0.4998	3.89225	0.22336	1.15095	-0.27644	1.57796	0.446245	-0.88529	-0.79104	1.92686	5.45384	4.61354	-0.54692	0.889129	0.342206	5.48863	1.29438	2.6292	-0.45267	-0.44241	-0.89508	1.90177	5.54266	1.96917
ZMO0108	small multidrug resistance protein	11.7341	12.2391	11.7247	11.9457	12.2895	11.5356	11.7392	11.9277	11.9138	12.1523	12.6513	-0.50498	7.67672	-0.34376	3.51845	-0.22108	1.79227	-0.56484	7.32482	-0.37818	-0.41315	-0.72361	2.32349	2.66067	6.18783	-0.18853	-0.2036	-0.39213	0.952261	2.53134	0.853768	-0.49899	-0.23857	-0.73756	1.19778	6.54292	3.66119
ZMO0109	hypothetical protein	13.9719	14.0623	13.9127	14.0974	14.0413	14.012	14.1753	13.7286	13.8135	14.0195	14.354	-0.09038	0.396627	0.056055	0.173916	-0.18467	0.785656	-0.12862	0.481566	0.1985	0.155757	-0.62541	0.540453	0.394063	2.86915	0.446639	-0.1633	0.283338	0.418674	0.881049	1.71676	-0.33453	-0.20604	-0.54057	0.56805	2.29473	1.11825
ZMO0110	glycosyl transferase family 2 protein	13.554	13.1696	13.4347	13.7932	12.8575	13.9987	14.4029	12.2603	12.8706	13.1835	13.4547	0.384379	2.22839	0.935682	6.28405	-0.35847	1.47568	0.577216	3.04542	1.12812	1.21943	-1.19441	4.9737	5.58007	5.41259	2.14261	-0.40412	1.73848	1.05754	9.17154	11.9583	-0.27124	-0.31281	-0.58405	0.735867	1.82579	0.605464
ZMO0111	ABC transporter-like protein	12.2596	11.219	12.0492	11.3557	11.8129	12.4725	12.3575	11.9487	11.6259	10.354	11.677	1.0406	13.1988	-0.45713	3.81347	0.693426	7.05122	0.236295	1.398	0.846566	2.00355	0.271675	5.34244	16.2246	0.967653	0.408807	0.114933	0.523741	0.325799	2.76343	1.89253	-1.32307	1.27192	-0.05115	10.0229	0.125757	10.5413
ZMO0112	hypothetical protein	12.6026	12.0833	13.0048	12.3568	11.6671	13.003	13.4163	11.3884	13.0067	11.2974	11.9458	0.519311	4.05964	0.689729	5.13349	0.647995	4.67746	1.33772	12.5807	-0.00366	2.11898	-0.55738	0.006306	13.9224	2.10486	2.02791	-0.41333	1.61458	1.39567	10.3475	13.6457	-0.64845	1.70932	1.06086	11.1188	5.80841	2.76294
ZMO0113	para-aminobenzoate synthase subunit I	10.9424	11.5765	11.9103	11.7414	10.1266	10.9497	11.4425	10.435	12.8709	12.0403	9.81825	-0.63409	6.48377	1.61479	16.2869	0.168869	0.675841	1.78366	18.046	-1.92128	-0.59776	0.616774	13.4488	2.5986	2.72643	1.00752	-0.49289	0.514628	1.9354	2.06673	5.72275	2.22205	0.830631	3.05268	4.29421	21.6399	15.8186
ZMO0114	glutamine amidotransferase of anthranilate synthase	11.2158	12.1344	12.1826	12.1557	10.6871	11.2224	11.5521	10.8728	13.1427	12.7592	10.5013	-0.91866	10.2765	1.4686	14.1709	0.026876	0.072609	1.49547	14.4633	-1.9203	-1.20714	0.371469	12.9455	7.08423	1.20857	0.679291	-0.3297	0.349588	1.01629	1.1061	3.00926	2.2579	0.383455	2.64136	1.26628	18.2979	15.5448
ZMO0115	class IV aminotransferase	10.6896	11.3704	10.8604	11.3049	10.9248	10.4127	10.7793	10.8769	11.3081	11.8305	10.9727	-0.68082	7.82875	0.380098	3.4952	-0.44454	4.43283	-0.06444	0.286306	-0.89538	-1.05123	-0.09585	6.5161	8.15684	0.272211	-0.09759	-0.36661	-0.4642	1.9462	2.7919	0.31149	0.857786	-0.52246	0.335324	3.34647	1.70039	6.98688
ZMO0116	BadM/Rrf2 family transcriptional regulator	11.5308	12.33	12.0828	11.6166	12.0919	11.4606	11.2019	11.93	12.705	12.0313	12.2538	-0.79923	7.87846	-0.47527	2.77398	0.466211	2.69333	-0.00906	0.02228	-1.24447	-0.82945	-0.32378	6.90474	3.79101	0.923645	-0.7281	0.258702	-0.4694	0.680775	1.60594	3.13592	-0.22243	0.673721	0.451288	2.78406	1.51399	0.554905
ZMO0117	hydroxylamine reductase	11.2876	11.303	11.765	11.1965	10.9245	11.5222	11.2691	11.0716	12.0077	11.1238	10.7775	-0.01535	0.039848	0.271928	4.41594	0.568496	12.1998	0.840424	18.7051	-0.48545	0.145296	0.294116	2.54263	0.451101	1.19554	0.197518	0.253124	0.450641	2.33191	5.59059	1.60033	0.346338	0.883869	1.23021	13.6392	19.3437	3.76846
ZMO0119	Na+/H+ antiporter NhaA	10.9467	11.091	11.4013	11.1239	10.5314	11.3721	11.2481	10.22	11.4305	10.9997	10.8428	-0.14426	1.63861	0.592497	9.76162	0.277453	3.26183	0.86995	15.4481	-0.0584	0.248409	-0.6228	0.231631	1.62424	6.50213	1.0281	0.12405	1.15215	0.60144	14.3669	12.5932	0.156894	0.430855	0.587749	3.76265	5.98105	0.831302
ZMO0120	dihydroorotate dehydrogenase	10.9157	11.3614	11.1692	10.8615	11.3851	10.9118	10.6922	11.1432	11.4266	11.0308	11.6269	-0.4457	3.79606	-0.52354	3.56202	0.307619	1.5833	-0.21592	0.94242	-0.51481	-0.33858	-0.4837	2.04243	1.09346	1.85786	-0.45098	0.219506	-0.23147	0.596053	0.640492	1.67131	-0.5961	0.395732	-0.20036	1.3747	0.527592	2.55554
ZMO0121	recombination factor protein RarA	10.5968	10.054	10.3335	10.186	10.4567	10.4809	10.4141	10.8955	10.1861	9.9579	10.018	0.542824	4.9521	-0.2707	2.88436	0.14745	1.15403	-0.12325	0.891617	0.294772	0.456228	0.877473	1.32647	2.56738	6.84335	-0.48132	0.066722	-0.4146	0.254245	3.25923	4.09134	-0.06008	0.228178	0.168102	1.3172	0.847128	0.224237
ZMO0122	hypothetical protein	12.4293	13.3676	12.3615	13.2485	13.0854	11.8476	12.092	13.3484	12.8755	14.405	12.8224	-0.93826	4.71823	0.163107	0.334825	-0.88695	3.74513	-0.72384	2.7442	-1.02784	-2.313	0.52605	2.60537	8.61763	0.958316	-1.25642	-0.24437	-1.50078	0.359957	4.9087	3.7546	1.58263	-1.52953	0.053102	5.04924	0.06279	5.31106
ZMO0124	ATPase-like protein	11.677	11.1463	11.8401	11.2275	11.1675	11.8451	11.5533	11.6327	11.8351	10.9017	10.7023	0.530698	4.01469	0.059988	0.224493	0.612573	5.8791	0.672561	6.7257	0.010021	0.651619	0.930455	0.019513	3.15874	5.4081	-0.07943	0.291774	0.212344	1.14024	0.72599	0.207668	0.199407	0.933372	1.13278	6.54711	8.5706	0.665861
ZMO0125	ybaK/ebsC protein	11.0244	11.0949	11.1846	11.0535	10.9408	10.6251	10.9939	11.4542	11.744	11.1131	10.4275	-0.0705	0.213053	0.112628	0.293355	0.131105	0.354295	0.243732	0.807075	-1.11892	-0.11922	1.02663	4.69277	0.207115	4.12226	-0.4603	-0.36874	-0.82904	0.887573	2.97492	1.2223	0.685556	0.630953	1.31651	1.9592	5.96627	2.22341
ZMO0127	S1/P1 nuclease	12.0628	12.3951	12.3913	12.3676	11.928	12.3955	12.5135	11.2795	12.3871	12.2217	12.5765	-0.33229	1.71419	0.439611	2.41634	0.023717	0.059933	0.463328	2.61896	0.008436	0.291774	-1.29707	0.013601	0.73308	6.72049	1.23403	-0.11795	1.11608	0.245045	5.85455	6.76565	-0.35481	0.165386	-0.18943	0.371638	0.442176	1.04429
ZMO0128	TonB-dependent receptor	11.2229	11.8293	11.5386	11.2649	11.7748	11.5031	11.3722	10.7934	11.574	11.1577	12.7562	-0.6064	15.4347	-0.50992	9.85427	0.273664	4.05992	-0.23626	3.24512	-0.07095	0.214509	-1.96275	0.356508	1.65045	27.4336	0.578707	0.130933	0.70964	0.804305	9.65045	7.32272	-1.59855	0.416394	-1.18216	4.53381	17.4835	23.215
ZMO0130	Acid phosphatase	11.2041	11.1	11.1592	10.6557	11.6414	11.5565	11.323	10.7329	10.7619	9.98842	12.5498	0.104074	0.500057	-0.98567	9.72081	0.503489	3.70673	-0.48218	3.47009	0.794584	1.33458	-1.81694	4.37714	9.18108	13.4677	0.590086	0.233493	0.823579	0.708671	4.61943	2.78055	-2.56142	0.773484	-1.78794	4.20291	13.2184	19.3775
ZMO0131	metallophosphoesterase	11.004	11.5842	11.1562	11.0649	11.6611	11.269	10.949	10.794	11.0434	11.1808	12.5282	-0.58015	10.1039	-0.59617	11.332	0.091252	0.739323	-0.50491	9.15903	0.225548	-0.23181	-1.73417	1.41865	1.47776	21.8313	0.155012	0.319933	0.474945	2.82973	5.15165	0.957048	-1.34734	-0.13743	-1.48477	0.807072	20.8624	19.027
ZMO0132	Sel1 domain-containing protein repeat-containing protein	9.62371	9.6996	9.66311	9.71274	9.60912	9.68984	9.68197	9.49932	9.63637	9.7435	9.71892	-0.07589	1.43738	0.103614	1.69159	-0.04963	0.589615	0.053986	0.66091	0.053472	-0.06153	-0.2196	0.412414	0.494926	3.13652	0.18265	0.007874	0.190524	0.046594	2.52269	2.36477	0.024579	-0.10713	-0.08255	1.06449	0.735905	0.161136
ZMO0133	Sel1 domain-containing protein repeat-containing protein	11.7259	11.4758	12.7525	11.5678	10.4823	13.0552	12.2796	9.84296	12.4498	10.8559	11.1216	0.250124	0.587783	1.0855	7.3247	1.18472	8.26463	2.27022	17.9094	0.605373	1.42365	-1.27865	1.34737	4.92974	4.19551	2.43665	0.775582	3.21223	2.64549	17.9187	13.2762	-0.26566	1.59386	1.3282	7.71749	5.95739	0.557501
ZMO0134	Sel1 domain-containing protein repeat-containing protein	9.95065	9.37268	9.79287	9.72213	9.46999	10.0824	10.2925	9.47706	9.50332	9.15179	9.46292	0.577968	13.427	0.252136	4.03327	0.070748	0.618982	0.322884	5.87646	0.579099	1.14067	0.014134	7.60093	17.0302	0.058563	0.815405	-0.21004	0.605367	1.81662	8.71178	12.6708	-0.31113	0.351534	0.040402	3.91114	0.199596	3.24783
ZMO0135	Sel1 domain-containing protein repeat-containing protein	10.3995	10.1795	10.3879	10.472	10.0086	10.4336	10.846	9.91882	10.3422	10.098	10.0984	0.219943	1.47908	0.463413	3.37793	-0.08409	0.302813	0.379326	2.48533	0.091432	0.747948	-0.17955	0.220407	4.13055	0.512164	0.927162	-0.41234	0.514817	1.66551	2.33354	5.68956	-0.00034	0.244171	0.243835	0.777461	0.775967	0.000666
ZMO0136	Sel1 domain-containing protein repeat-containing protein	10.381	10.2556	10.6968	10.4524	9.80566	10.7763	10.7405	9.6262	10.6173	10.1643	9.98512	0.125425	0.330182	0.646778	3.17189	0.244399	0.748788	0.891177	5.15097	0.159006	0.576192	-0.35892	0.254523	1.43726	0.727548	1.11434	0.035806	1.15014	0.051498	4.4933	4.28425	0.179221	0.452992	0.632212	1.0996	1.80383	0.316469
ZMO0137	Sel1 domain-containing protein repeat-containing protein	12.2711	11.6926	12.5481	12.3412	11.0564	12.7534	12.8008	11.2592	12.3427	11.8816	10.8536	0.578493	2.27687	1.28479	9.73057	0.206901	0.672063	1.49169	11.7475	0.410706	0.919203	0.405571	0.851291	2.82353	0.836334	1.54161	-0.04735	1.49426	0.076186	7.47528	7.80564	1.02798	0.46115	1.48913	1.28408	7.4395	4.33295
ZMO0139	aminoglycoside phosphotransferase	12.5522	11.6138	12.4068	12.2769	11.5654	12.8451	13.0554	11.7562	11.9684	11.4985	11.3746	0.93841	10.6634	0.711529	9.6685	0.129814	0.793344	0.841343	11.9401	0.876713	1.55689	0.381633	6.30509	13.3797	1.79419	1.29915	-0.21027	1.08888	0.961258	10.6987	13.2556	0.123903	0.4699	0.593803	3.21159	4.5825	0.466405
ZMO0140	protein tyrosine phosphatase	12.2278	11.7449	11.8433	12.098	12.0177	11.9802	12.7221	11.9811	11.7065	11.4738	12.0543	0.482922	3.42501	0.080296	0.265717	-0.25461	1.24349	-0.17432	0.724115	0.273682	1.24827	-0.07319	0.764892	7.27624	0.147145	0.741023	-0.74191	-0.00088	3.72035	0.001649	3.7136	-0.58043	0.23268	-0.34775	0.668789	1.18158	2.55497
ZMO0142	alanine racemase domain-containing protein	12.2897	12.1337	11.6069	12.5069	12.5213	11.441	12.2985	13.1296	11.7728	12.7154	11.9129	0.155973	0.732327	-0.01434	0.036138	-0.90004	7.28784	-0.91438	7.45054	-0.33185	-0.41691	1.21667	0.978546	1.36499	6.83855	-0.83112	-0.85751	-1.68863	4.08419	10.6305	3.89507	0.802454	-0.94257	-0.14012	4.70946	0.310339	3.69249
ZMO0143	ABC transporter-like protein	12.7393	12.2026	12.0545	12.592	12.7664	12.2987	12.5231	13.3962	11.8103	12.6608	12.1365	0.536758	3.23516	-0.17441	0.634784	-0.53743	3.3309	-0.71184	5.09376	0.488371	-0.13772	1.25963	1.49299	0.269482	6.24667	-0.87309	-0.22439	-1.09747	0.558777	5.78412	4.11399	0.524264	-0.85048	-0.32622	3.95361	0.937038	1.8875
ZMO0145	peptidase M28	10.798	10.5877	10.9088	10.5676	10.6021	11.068	10.7202	10.6057	10.7496	10.4151	10.5985	0.210238	0.685806	-0.03446	0.106413	0.341193	2.08536	0.306729	1.77405	0.318434	0.305065	0.007215	0.823245	0.775284	0.011555	0.114461	0.347878	0.462339	1.27588	1.95406	0.285823	-0.18339	0.334509	0.15112	1.20449	0.404638	0.520578
ZMO0148	hypothetical protein	12.5329	12.2145	12.6299	12.4204	12.0707	12.8874	12.5716	12.1398	12.3725	12.2693	12.0017	0.318465	4.33997	0.349691	3.67765	0.209523	1.68265	0.559214	7.34416	0.514994	0.302251	0.13815	3.91158	1.73378	0.565982	0.431742	0.315894	0.747636	1.85352	6.78487	2.98792	0.267641	0.103151	0.370792	0.386569	2.36619	1.4447
ZMO0149	tRNA (guanine-N(7)-)-methyltransferase	12.298	11.0291	11.255	11.8206	11.9151	11.948	12.7988	12.147	10.5621	10.8423	11.6831	1.26881	16.8204	-0.0945	0.345735	-0.56552	4.50094	-0.66002	5.66173	1.38595	1.95653	0.463946	9.80037	14.8457	1.96071	0.651798	-0.85082	-0.19902	4.93755	0.579606	3.29867	-0.84079	-0.28023	-1.12102	0.930848	7.36033	4.85105
ZMO0150	GCN5-related N-acetyltransferase	12.5435	10.863	11.5278	12.4003	11.1817	12.045	13.5114	12.074	11.0106	11.2892	10.2894	1.68042	13.5667	1.21862	6.89102	-0.8725	4.21676	0.346127	1.04538	1.03437	2.22225	1.78463	3.2235	9.74019	7.23865	1.43744	-1.46644	-0.029	5.45672	0.036716	5.29837	0.999812	-0.27856	0.721255	0.480962	1.85743	3.05998
ZMO0152	pyruvate kinase	14.2943	14.4745	14.2979	14.3521	14.5033	13.8985	14.3383	14.6462	14.6973	14.3659	14.3603	-0.18018	1.82913	-0.15118	1.04426	-0.05415	0.268144	-0.20533	1.64062	-0.79881	-0.02756	0.285838	7.48312	0.083596	1.6022	-0.30788	-0.43978	-0.74766	3.08969	6.81807	1.792	0.00552	0.331476	0.336996	2.00447	2.05551	0.01563
ZMO0153	hypothetical protein	12.943	12.8325	11.8527	12.3494	14.4611	12.0894	12.1714	14.5681	11.6161	12.5273	14.3542	0.110443	0.333213	-2.11175	25.4517	-0.49664	4.58799	-2.60838	29.9038	0.473265	-0.35589	0.21395	1.73202	1.1344	0.55722	-2.39667	-0.08206	-2.47873	0.2269	21.7073	21.0534	-1.82683	-0.91121	-2.73804	6.71952	23.682	16.0897
ZMO0154	Holliday junction resolvase	11.7864	11.377	10.9199	11.0007	12.8246	11.2974	11.2855	12.7764	10.5424	10.7158	12.8727	0.409482	4.13619	-1.82389	31.9831	-0.08077	0.612649	-1.90465	32.9313	0.754942	0.569725	-0.09622	6.91627	4.58242	0.355706	-1.49091	0.011842	-1.47907	0.044191	20.4976	20.6503	-2.15686	-0.17337	-2.33023	1.10026	29.7835	28.1338
ZMO0155	Holliday junction DNA helicase RuvA	10.7489	10.2601	10.6151	10.0584	10.84	10.9846	10.5561	10.7059	10.2457	9.5607	10.974	0.488706	9.83249	-0.78161	13.6341	0.556754	8.93982	-0.22486	2.347	0.73884	0.995367	-0.26809	8.20497	12.0476	1.80967	-0.14988	0.42849	0.278608	3.70534	1.91838	0.774772	-1.41334	0.685018	-0.72832	7.39171	8.04578	17.7823
ZMO0156	hypothetical protein	11.4759	12.4207	11.4904	11.6667	12.6878	11.1244	11.1508	12.1525	11.8565	12.1826	13.2232	-0.94485	11.8219	-1.02115	10.1079	-0.17628	0.770485	-1.19743	12.3206	-0.7321	-1.03173	-1.07071	3.83648	6.38565	6.73341	-1.00166	-0.02647	-1.02813	0.054013	6.35366	6.11907	-1.04064	-0.3261	-1.36674	1.12968	9.40954	6.46497
ZMO0157	D-isomer specific 2-hydroxyacid dehydrogenase NAD-binding protein	11.6636	12.5502	12.1482	12.0438	12.1288	11.6628	11.3901	11.938	12.6335	12.6974	12.3196	-0.88654	6.77825	-0.08499	0.193722	0.104421	0.247248	0.01943	0.038672	-0.9707	-1.30729	-0.38163	3.42826	5.36828	0.849806	-0.54782	0.272715	-0.2751	0.536347	0.542604	1.43589	0.377836	-0.06387	0.313963	0.094929	0.64831	0.837917
ZMO0158	Holliday junction DNA helicase RuvB	11.4151	11.8524	11.7464	11.9379	11.2169	11.4779	11.4882	11.2792	12.0149	12.3876	11.1546	-0.43724	4.62423	0.721069	10.6164	-0.1915	1.51931	0.529566	7.01571	-0.53695	-0.89941	0.124634	3.59267	7.66821	0.434734	0.209044	-0.01027	0.198774	0.030093	0.965747	1.03826	1.23309	-0.37273	0.860359	2.46658	8.49849	13.3686
ZMO0160	thioesterase superfamily protein	11.1117	12.2598	11.2979	12.0905	11.6689	10.7435	10.7909	11.8008	11.8524	13.3901	11.5369	-1.14805	19.7785	0.421609	4.38776	-0.79257	10.6442	-0.37096	3.61361	-1.10889	-2.5992	0.263941	10.4368	25.2548	1.26579	-1.00996	-0.04741	-1.05738	0.140368	9.87892	9.3041	1.85318	-1.53772	0.315458	15.4419	1.66263	18.7306
ZMO0161	MotA/TolQ/ExbB proton channel protein	12.6418	13.1218	12.6329	13.2431	12.7694	12.4286	12.5014	12.9954	12.8372	13.9847	12.5435	-0.48001	4.39068	0.473624	3.16014	-0.61013	4.64264	-0.13651	0.517047	-0.40862	-1.48329	0.451867	1.48966	9.96157	1.73257	-0.49395	-0.0728	-0.56675	0.156696	2.44611	1.98289	1.4412	-1.14747	0.293733	7.03732	0.920001	9.59597
ZMO0162	protein TolR	12.3391	12.5198	11.9703	13.0363	12.2819	12.0626	12.2753	12.6795	11.8779	13.7973	11.8842	-0.18066	0.461994	0.754402	2.69761	-1.06603	4.56864	-0.31162	0.731793	0.184679	-1.52195	0.795273	0.239283	4.63406	1.72363	-0.40421	-0.21271	-0.61692	0.283897	1.18151	0.649851	1.91301	-1.91934	-0.00633	6.51464	0.006693	6.48391
ZMO0164	hypothetical protein	11.8824	12.1961	11.7718	12.4045	11.9414	11.6467	11.5735	12.4269	11.897	13.2354	11.4558	-0.3137	1.98507	0.463079	3.68274	-0.6326	5.8718	-0.16952	0.821091	-0.25028	-1.66185	0.971032	0.776047	12.0624	5.85983	-0.85336	0.073179	-0.78018	0.181545	4.79749	5.47959	1.77952	-1.33839	0.441133	10.2193	2.01193	14.3979
ZMO0165	translocation protein TolB	13.0623	13.1521	13.2729	13.1038	12.9449	13.003	12.7337	13.4502	13.5428	13.4738	12.4397	-0.0898	0.512532	0.158861	1.16856	0.169138	1.28115	0.327999	3.49836	-0.53983	-0.74011	1.01053	3.86357	6.17852	9.50066	-0.71646	0.269281	-0.44718	1.52763	3.30787	6.6765	1.03418	0.068996	1.10318	0.244508	11.8423	10.9343
ZMO0166	peptidoglycan-associated lipoprotein	12.3523	13.544	14.0029	12.9879	11.8537	12.9055	12.2364	11.9151	15.1003	13.7394	11.7922	-1.19167	10.5093	1.13427	7.51004	1.01497	6.41791	2.14924	16.4789	-2.1948	-1.50307	0.122844	11.3502	6.854	0.20566	0.321318	0.6691	0.990418	2.0283	3.69618	0.696495	1.94723	1.36083	3.30806	5.94203	17.9793	9.75127
ZMO0169	short-chain dehydrogenase/reductase SDR	13.9598	13.2506	14.5393	13.1134	13.163	15.0067	13.6776	13.1952	14.0719	12.5492	13.1308	0.709203	6.12422	-0.04964	0.124737	1.42593	11.8994	1.3763	11.3939	0.934813	1.12841	0.064383	4.08263	5.41029	0.113276	0.482376	1.32913	1.81151	6.85645	10.4125	1.4909	-0.58165	1.52273	0.94108	8.28276	4.12415	1.97704
ZMO0170	glycerophosphoryl diester phosphodiesterase-like protein	12.2807	11.7198	12.6603	12.0244	11.316	13.124	12.4998	11.2183	12.1967	11.549	11.4137	0.560875	6.54682	0.708423	6.84054	0.635922	5.85668	1.34434	15.3715	0.927315	0.950733	-0.19542	6.12311	6.34738	0.613489	1.2815	0.624213	1.90571	3.38625	15.4113	9.57348	0.135346	0.647632	0.782977	3.5822	4.77299	0.379123
ZMO0172	thiamine biosynthesis protein ThiC	12.0126	12.3406	12.6296	12.0416	11.8586	12.6368	11.7797	11.6212	12.6224	12.3034	12.096	-0.32804	1.00572	0.182976	0.58912	0.588028	3.26445	0.771004	4.92026	0.01445	-0.52372	-0.47484	0.018946	1.24792	1.0816	0.158537	0.857113	1.01565	3.4189	4.42395	0.31311	0.207416	0.318942	0.526358	0.78471	1.62499	0.439947
ZMO0173	hypothetical protein	13.0042	13.3481	13.5229	13.3646	12.6409	13.608	13.2232	12.1813	13.4378	13.506	13.1006	-0.34396	1.87911	0.72369	4.29276	0.158332	0.468834	0.882022	5.76107	0.170196	-0.28275	-0.91932	0.330428	0.639815	3.64772	1.04197	0.384803	1.42678	0.984311	6.98867	4.41041	0.405405	-0.06814	0.337265	0.11319	0.816347	1.0611
ZMO0174	SnoaL	11.9806	12.8021	12.596	13.02	11.5579	12.2095	12.3893	11.3429	12.9824	13.6509	11.773	-0.8215	6.6496	1.46212	10.9878	-0.4241	1.80767	1.03802	6.95094	-0.77284	-1.26158	-0.43007	2.66156	5.58696	1.10307	1.04636	-0.17973	0.866635	0.339712	3.17253	4.22739	1.87788	-0.66847	1.20941	2.13159	5.24998	9.71669
ZMO0175	hypothetical protein	10.2873	11.0759	10.4821	10.5711	10.9916	10.0522	9.94836	10.8614	10.9121	11.1938	11.1218	-0.78858	16.7706	-0.42055	5.84692	-0.08896	0.590675	-0.5095	7.68215	-0.8599	-1.24547	-0.26037	9.74235	15.1946	1.67289	-0.91309	0.103828	-0.80927	0.458122	8.9946	10.5234	0.072002	-0.28174	-0.20974	1.88471	1.21282	0.288631
ZMO0176	transketolase	13.1963	13.3447	13.395	12.8254	13.5911	12.9878	12.7471	13.8541	13.8023	12.9038	13.3281	-0.14842	1.05847	-0.76566	13.459	0.569596	9.3298	-0.19606	1.93191	-0.81453	-0.15667	0.525955	7.89315	0.692082	4.17828	-1.10697	0.240667	-0.86631	1.56016	10.2541	13.8052	-0.42435	0.898526	0.474178	10.7409	4.38242	3.70366
ZMO0177	glyceraldehyde-3-phosphate dehydrogenase, type I	14.6639	14.8935	14.6799	14.7024	14.9539	14.2207	14.6639	15.107	15.139	14.7409	14.8007	-0.22966	1.68852	-0.25152	1.693	-0.02249	0.080176	-0.27402	1.92728	-0.91827	-0.07703	0.306303	6.65235	0.20689	1.27471	-0.44319	-0.44311	-0.8863	2.36454	6.70338	2.36519	-0.05986	0.398123	0.338266	2.00801	1.56974	0.161834
ZMO0178	phosphoglycerate kinase	13.9733	14.3478	14.0859	14.0124	14.3834	13.3841	13.9287	14.6071	14.7878	14.0962	14.1596	-0.37455	1.26582	-0.37092	1.24703	0.073478	0.154223	-0.29745	0.906218	-1.40366	-0.16745	0.447462	4.92825	0.246314	0.887007	-0.67838	-0.54463	-1.22301	1.31796	4.49902	1.83107	-0.06347	0.691583	0.628115	1.88536	1.63024	0.089076
ZMO0179	fructose-bisphosphate aldolase	13.4817	13.6432	14.1104	13.7956	12.7813	14.1761	13.8798	12.3891	14.0447	13.7114	13.1735	-0.1615	1.05726	1.01434	11.4785	0.314798	2.11335	1.32914	15.6871	0.131429	0.168458	-0.7844	0.379487	0.523575	5.00573	1.49077	0.296284	1.78705	1.1493	14.8438	12.0306	0.537914	0.333313	0.871227	1.36663	5.84282	2.82332
ZMO0180	4-hydroxy-3-methylbut-2-en-1-yl diphosphate synthase	12.9386	12.6975	13.1126	12.1434	13.1982	13.3928	12.0808	13.3422	12.8325	12.2059	13.0542	0.241046	1.06164	-1.05487	9.02723	0.969265	8.05274	-0.0856	0.258903	0.560289	-0.12518	0.288034	1.92774	0.249646	0.730638	-1.26148	1.312	0.050527	7.58068	0.095194	7.17599	-0.84826	0.626528	-0.22173	2.51992	0.558208	4.00511
ZMO0182	S-adenosyl-L-homocysteine hydrolase	12.2125	11.536	11.9239	11.1522	12.5466	12.1676	11.71	12.7599	11.6803	10.5944	12.3333	0.676479	7.82987	-1.39436	14.9803	0.7717	7.09178	-0.62266	5.19874	0.487254	1.11561	0.426572	2.11374	7.31413	1.72736	-1.04984	0.457522	-0.59232	1.9206	2.85021	6.71282	-1.73888	1.08588	-0.653	7.04173	3.30967	12.9814
ZMO0183	putative ABC transporter ATP-binding protein	12.3434	11.3779	11.4429	11.1751	12.964	11.8292	11.9658	13.2351	11.0567	10.3843	12.6929	0.965432	12.7097	-1.78892	19.7746	0.267875	1.49211	-1.52105	16.8223	0.772534	1.58157	0.542187	4.41289	11.8878	2.57094	-1.26923	-0.13665	-1.40587	0.365319	10.263	8.98027	-2.30861	0.672395	-1.63622	3.57494	12.385	18.0823
ZMO0184	hypothetical protein	11.7209	13.827	12.0491	12.511	13.7618	10.9277	10.7462	13.4887	13.1704	14.2758	14.0349	-2.10616	14.1367	-1.25081	5.43843	-0.46196	1.20708	-1.71277	8.48908	-2.24271	-3.52961	-0.54615	7.63965	13.6141	0.931626	-2.74254	0.181488	-2.56105	0.222733	9.14642	10.003	0.240916	-1.10541	-0.86449	2.66793	1.83322	0.313965
ZMO0186	cysteinyl-tRNA synthetase	12.1747	12.4535	12.187	12.0093	12.746	12.1539	11.6494	12.7209	12.2201	12.3693	12.7711	-0.27875	5.2221	-0.73664	16.9013	0.177667	2.41971	-0.55897	12.416	-0.06612	-0.71988	-0.05023	0.342998	10.3472	0.244848	-1.07147	0.504546	-0.56692	6.88675	8.10061	17.3985	-0.40181	-0.14921	-0.55103	1.10763	7.79018	4.94398
ZMO0187	3-deoxy-7-phosphoheptulonate synthase	12.9736	12.7341	12.3988	12.3455	13.8172	12.7562	12.3653	13.7992	12.0414	12.3257	13.8352	0.239487	2.62688	-1.47166	21.4331	0.053319	0.248535	-1.41834	20.7202	0.714814	0.039636	-0.03599	5.97164	0.118283	0.106277	-1.43385	0.390908	-1.04294	2.39858	10.0444	14.7235	-1.50947	-0.28427	-1.79374	1.4803	18.6205	15.5777
ZMO0188	TonB-dependent siderophore receptor	10.4759	10.596	10.698	10.4294	10.4805	10.8709	10.4249	10.1319	10.5251	10.4338	10.8291	-0.1201	0.425447	-0.05111	0.244376	0.268633	2.3972	0.217518	1.73856	0.345794	-0.00889	-0.69722	1.33574	0.018473	3.87563	0.293051	0.445974	0.739025	3.06521	6.52529	1.61608	-0.39528	0.091291	-0.30399	0.325001	1.70772	2.54744
ZMO0189	L-serine dehydratase 1	10.9655	10.3317	11.1815	10.5963	10.168	11.5925	11.0194	10.2847	10.7706	10.1732	10.0513	0.633827	5.15237	0.428337	3.14451	0.585207	5.04397	1.01354	10.7952	0.821874	0.846193	0.233415	4.25725	4.44855	0.659394	0.734726	0.573048	1.30777	2.88798	9.59741	4.21951	0.121948	0.597366	0.719314	3.07799	4.08633	0.324996
ZMO0190	RpiR family transcriptional regulator	12.6111	12.0705	12.1078	12.3216	12.593	12.6468	12.9329	12.2538	11.5689	11.7104	12.9323	0.540603	4.96225	-0.27139	1.28455	-0.21382	0.909425	-0.48521	3.09782	1.07785	1.22245	-0.67849	6.10196	7.30052	3.04467	0.679078	-0.28612	0.392958	0.840978	1.33005	3.04873	-1.22186	-0.14152	-1.36338	0.330886	8.48357	7.29559
ZMO0191	DSBA oxidoreductase	12.8543	12.0422	12.2184	12.7958	12.3305	12.9665	13.3586	12.2377	11.4703	12.233	12.4233	0.812042	5.43843	0.465345	3.11495	-0.57739	4.32628	-0.11204	0.404163	1.49617	1.12556	-0.1856	8.16832	5.44911	0.400022	1.12093	-0.39208	0.728845	1.41799	3.64126	6.888	-0.19024	-0.76269	-0.95293	3.9017	5.44691	0.512635
ZMO0192	peptidase M48 Ste24p	13.4679	12.392	13.1622	13.358	12.2697	14.2111	13.9936	12.1992	12.1133	12.7225	12.3402	1.07593	8.45787	1.08837	19.3121	-0.19587	1.89642	0.8925	15.7722	2.09777	1.27103	-0.141	16.0069	8.73663	0.36967	1.79439	0.217498	2.01188	1.31969	24.5522	22.2577	0.382359	-0.60924	-0.22688	6.24212	1.40497	3.10459
ZMO0193	Rne/Rng family ribonuclease	12.8899	11.3717	12.0121	12.4204	11.9599	13.041	13.3873	12.2414	10.9832	11.4535	11.6785	1.51818	7.59807	0.460437	1.99178	-0.40829	1.66047	0.052145	0.116824	2.0578	1.9338	0.562932	7.90732	7.25341	1.14203	1.14587	-0.34629	0.799577	0.789172	2.72648	4.7148	-0.225	-0.47029	-0.69529	1.22374	2.20118	0.441739
ZMO0195	N-acetylmuramoyl-L-alanine amidase	10.7342	11.3439	10.813	11.0828	11.2213	10.4647	10.6738	11.064	11.1613	11.4917	11.3786	-0.60969	12.3027	-0.13855	1.0685	-0.26975	2.90996	-0.40829	5.44623	-0.69656	-0.81786	-0.31465	7.13678	8.89514	2.16655	-0.39015	-0.2091	-0.59925	1.17445	5.75088	3.01204	0.113059	-0.3304	-0.21734	2.33448	1.24292	0.49964
ZMO0197	penicillin-binding protein, 1A family	11.9483	11.1847	12.0728	12.1943	10.4324	12.7102	12.4617	10.673	11.4354	11.9269	10.1919	0.763543	7.5704	1.76186	20.9744	-0.1215	0.544134	1.64036	19.6144	1.27474	0.534775	0.481112	8.82561	2.45122	2.08539	1.78869	0.248485	2.03718	0.904029	17.2413	15.0107	1.73503	-0.49148	1.24355	2.4933	9.68986	14.5114
ZMO0198	peptide chain release factor 2	12.753	12.3929	12.5084	12.2785	12.932	12.927	12.6205	12.7115	12.0897	11.9365	13.1525	0.360083	4.55617	-0.65351	10.6326	0.229907	2.33059	-0.42361	5.87509	0.837301	0.683985	-0.44104	8.39952	6.32974	3.28423	-0.091	0.306565	0.215564	2.13027	1.25534	0.384684	-1.21602	0.153249	-1.06278	0.769839	12.6202	14.7343
ZMO0199	LexA repressor	11.6596	12.4498	11.9475	11.543	12.6735	11.7473	11.0872	12.1444	12.1477	11.9989	13.2027	-0.79015	10.0175	-1.13045	12.3181	0.404458	2.87189	-0.72599	6.88258	-0.40041	-0.91174	-1.05829	1.65844	5.77151	7.14713	-1.05718	0.660126	-0.39705	3.57635	1.64642	7.17254	-1.20373	0.14879	-1.05494	0.416979	7.15115	8.5768
ZMO0200	anthranilate phosphoribosyltransferase	12.4014	11.6663	12.3516	12.3468	11.4031	12.6728	12.7711	11.7602	12.0304	11.9226	11.046	0.735008	4.38351	0.943711	8.00094	0.004744	0.011885	0.948455	8.05611	0.642378	0.848454	0.714191	2.13676	3.27217	2.51277	1.01084	-0.09829	0.912548	0.207315	4.62272	5.38242	0.87658	0.107782	0.984362	0.231232	5.17536	4.3515
ZMO0201	glutamine amidotransferase of anthranilate synthase	12.8444	12.4056	12.5807	12.9494	12.3449	12.5181	13.5076	12.5076	12.6432	12.3913	12.1822	0.438864	2.00088	0.604505	3.87408	-0.36876	1.82055	0.235742	0.941309	-0.12519	1.11631	0.325464	0.223099	4.7757	0.759677	0.999931	-0.98951	0.010416	4.82955	0.017634	4.90558	0.20908	0.251989	0.461068	0.637236	1.5125	0.496435
ZMO0202	methyl-accepting chemotaxis sensory transducer	12.5768	13.7363	12.6315	13.1195	13.7185	12.062	12.2559	13.4123	13.2009	13.9831	14.0247	-1.15948	10.204	-0.59898	5.12187	-0.48805	3.76322	-1.08703	11.5886	-1.13887	-1.72721	-0.61237	6.29491	11.0489	2.47144	-1.1564	-0.19389	-1.35029	0.58189	9.83833	7.99934	-0.04156	-0.78222	-0.82378	4.54753	4.91376	0.09211
ZMO0203	MerR family transcriptional regulator	11.3515	11.6925	12.0191	12.1993	10.3475	11.7717	11.9414	10.3413	12.2665	12.4572	10.3537	-0.34099	1.975	1.85178	19.2092	-0.18019	0.766108	1.67159	17.3457	-0.49484	-0.51574	-0.01238	1.81242	1.92979	0.022133	1.6001	-0.16974	1.43036	0.443806	9.65272	11.1362	2.10346	-0.19064	1.91282	0.516702	13.7851	15.33
ZMO0204	cation efflux protein	10.811	10.7098	11.2175	11.0199	10.0438	11.292	11.1075	10.0335	11.143	10.9323	10.0541	0.101193	0.324288	0.976157	9.82216	0.197595	0.9346	1.17375	12.3631	0.148966	0.17517	-0.02056	0.33699	0.413759	0.036858	1.07402	0.184493	1.25851	0.527816	8.69265	6.98568	0.878293	0.210696	1.08899	0.630809	7.12335	5.2198
ZMO0205	NAD-dependent epimerase/dehydratase	12.4751	11.6432	12.3032	12.3579	11.5164	12.7173	12.9788	11.7293	11.889	11.737	11.3036	0.831966	5.93301	0.841453	8.06875	-0.05472	0.18056	0.786729	7.35189	0.828303	1.24183	0.425771	3.67308	6.69714	1.33674	1.24948	-0.26149	0.987995	0.851872	6.20979	8.62116	0.433425	0.152038	0.585463	0.410666	2.82734	1.7866
ZMO0206	gamma-glutamyl kinase	12.5849	11.4453	11.9477	12.3657	11.7319	12.4379	13.1051	12.2118	11.4576	11.6264	11.252	1.13959	3.51724	0.633791	2.32347	-0.41799	1.24198	0.215803	0.494372	0.980296	1.4787	0.959787	1.8551	3.47795	1.79665	0.893245	-0.66719	0.226058	1.48592	0.336525	2.31131	0.374336	-0.16879	0.205548	0.23553	0.299088	0.649838
ZMO0207	GTPase ObgE	12.5513	11.7575	12.4236	12.2172	11.8223	12.6865	12.825	12.1422	12.1606	11.6095	11.5024	0.79378	3.1929	0.394941	1.51978	0.206298	0.601954	0.601239	2.88003	0.525978	1.2155	0.639865	1.06992	3.78714	1.42673	0.682756	-0.13846	0.544296	0.234065	1.4623	2.05845	0.107126	0.551057	0.658183	1.48948	1.94679	0.173194
ZMO0208	GCN5-related N-acetyltransferase	11.7308	12.4025	12.7652	11.8237	11.6111	11.3636	11.5381	12.2907	14.1669	12.1093	10.9314	-0.67175	3.96785	0.212627	0.54532	0.941541	4.86153	1.15417	6.54892	-2.80335	-0.57115	1.35926	13.272	1.34606	5.01303	-0.75258	-0.17456	-0.92714	0.273037	2.80433	2.03805	1.17783	2.05764	3.23547	9.02013	15.5902	4.04221
ZMO0209	50S ribosomal protein L27	10.8447	11.8415	11.1465	10.9221	11.9609	10.0556	10.1718	12.3068	12.2373	11.6723	11.6149	-0.99678	5.62761	-1.03876	4.42648	0.224373	0.473482	-0.81438	3.05621	-2.18178	-1.5005	0.691939	7.854	4.5698	1.40949	-2.13498	-0.11627	-2.25124	0.140542	8.19873	7.62208	0.057461	0.565013	0.622474	1.04723	1.2057	0.064918
ZMO0211	50S ribosomal protein L21	11.7874	12.4824	11.447	11.3476	13.6099	10.7308	10.9734	13.6579	12.1632	11.7219	13.562	-0.69498	4.49908	-2.2623	17.2475	0.09939	0.239184	-2.16291	16.4595	-1.4324	-0.74847	0.095919	6.15042	2.30794	0.149653	-2.6845	-0.24258	-2.92707	0.47299	15.705	14.2757	-1.84011	0.441357	-1.39875	1.07918	6.11709	8.96294
ZMO0213	outer membrane autotransporter barrel domain-containing protein	10.1454	9.74587	10.3452	10.0248	9.46692	10.6415	10.2335	9.56136	10.049	9.81615	9.37248	0.399566	7.2749	0.557892	9.31979	0.320411	4.23225	0.878304	15.9907	0.592496	0.417322	0.188881	6.13424	3.62888	1.10173	0.672113	0.407998	1.08011	3.61705	13.7157	7.52087	0.443672	0.232824	0.676496	1.53473	7.58878	4.0922
ZMO0214	MATE efflux family protein	10.8729	10.8668	11.026	11.077	10.5067	10.9823	11.3401	10.2964	11.0697	10.8139	10.7169	0.0061	0.016671	0.570375	3.91069	-0.05099	0.147056	0.519381	3.3904	-0.0874	0.526185	-0.42049	0.173327	1.8897	1.34985	1.04371	-0.35778	0.685929	1.14357	3.05312	5.74641	0.097038	0.255796	0.352834	0.71034	1.1206	0.207246
ZMO0215	5-formyltetrahydrofolate cyclo-ligase	12.8518	12.4266	13.2892	13.0878	11.5404	13.1915	13.4938	11.8701	13.387	12.6819	11.2108	0.425255	1.96814	1.54741	15.7122	0.201409	0.874726	1.74882	17.8523	-0.19548	0.811897	0.659344	0.417808	3.24099	2.35579	1.62369	-0.30228	1.32141	0.951873	8.49625	11.1052	1.47113	0.705095	2.17623	3.39348	15.6181	9.79495
ZMO0216	peptidase M23	12.2682	11.1519	12.425	11.6184	11.0867	13.0237	12.7014	11.0795	11.8264	10.5354	11.0939	1.11629	16.6965	0.531679	6.47995	0.806619	11.3342	1.3383	19.7306	1.19727	2.16596	-0.01437	11.02	20.948	0.037213	1.62184	0.322274	1.94412	1.80387	20.2382	16.9182	-0.55848	1.29096	0.732479	13.1529	6.24062	4.17593
ZMO0219	helicase domain-containing protein	12.3428	11.4581	12.2704	12.0855	11.3454	12.8126	12.7191	11.4967	11.7282	11.452	11.1942	0.88468	10.4621	0.740094	9.57196	0.184904	1.23164	0.924998	12.6444	1.08441	1.26713	0.302501	8.47492	10.3989	1.266	1.22241	0.093546	1.31595	0.307579	12.7339	11.6518	0.257781	0.276261	0.534042	1.33553	3.6343	1.20608
ZMO0220	4Fe-4S ferredoxin iron-sulfur binding domain-containing protein	13.5604	13.9004	13.0189	13.5307	14.6416	13.0101	13.0119	14.6592	13.0277	14.0496	14.6239	-0.34008	1.73838	-1.11081	11.0172	-0.51183	3.67878	-1.62264	16.993	-0.01768	-1.03776	0.035207	0.030925	5.32805	0.063682	-1.6473	-0.00179	-1.64909	0.0034	11.6988	11.6833	-0.57433	-1.02187	-1.5962	6.15241	11.2383	2.58141
ZMO0221	CarD family transcriptional regulator	15.2465	14.7973	14.9947	15.0439	15.027	15.6768	15.1059	14.9569	14.3127	14.9819	15.0972	0.449233	15.6333	0.016867	0.141258	-0.04916	0.519344	-0.0323	0.303701	1.36405	0.123969	-0.14032	26.3431	1.16202	1.39464	0.149011	0.570877	0.719888	10.8869	14.3486	1.52534	-0.11528	-0.6692	-0.78448	13.1972	15.7718	1.04562
ZMO0222	hypothetical protein	12.2891	12.0886	12.3409	12.3419	11.8838	12.5295	12.7614	11.5763	12.1523	11.9224	12.1912	0.200423	1.08424	0.458098	2.76953	-0.001	0.002497	0.457097	2.76025	0.37721	0.838984	-0.61492	1.2239	4.11054	2.55666	1.18505	-0.23189	0.953164	0.615748	4.97881	6.83617	-0.26886	0.229886	-0.03897	0.608567	0.07405	0.754263
ZMO0223	hypothetical protein	11.9754	12.057	12.4422	12.396	11.2103	12.5785	12.5789	10.7687	12.3059	12.2131	11.652	-0.08165	0.223187	1.18566	7.2292	0.0462	0.092902	1.23186	7.62515	0.272545	0.365804	-0.88329	0.506655	0.754733	2.78026	1.81021	-0.00043	1.80978	0.000556	8.03638	8.039	0.561119	0.092829	0.653948	0.137173	1.75745	1.39714
ZMO0224	methionine biosynthesis protein MetW	12.6474	12.3822	13.3732	12.2929	11.8783	13.7577	12.6963	11.4882	12.9887	11.8895	12.2683	0.265217	0.806483	0.414658	2.22056	1.08027	9.11556	1.49493	13.6384	0.768985	0.806742	-0.78008	2.49679	2.68716	2.55218	1.20807	1.0614	2.26946	5.46489	14.7761	6.59368	-0.37875	1.09915	0.720402	5.75222	3.04366	1.15343
ZMO0225	homoserine O-acetyltransferase	13.3491	12.9572	13.2286	12.9173	13.3137	13.817	13.1219	13.1085	12.6401	12.7126	13.5189	0.39193	2.76562	-0.39644	6.86771	0.311296	4.82704	-0.08514	0.702289	1.1769	0.409345	-0.41045	10.5893	2.27906	2.2885	0.013464	0.695073	0.708536	9.22209	9.45804	0.053156	-0.80634	-0.07248	-0.87882	0.359877	12.394	11.1581
ZMO0226	short-chain dehydrogenase/reductase SDR	11.6682	12.2035	12.0059	11.5699	12.2317	11.596	11.2137	12.1948	12.4157	11.9261	12.2686	-0.53531	14.6637	-0.6618	14.8174	0.435979	8.88691	-0.22582	3.41285	-0.81974	-0.71245	-0.07374	12.7287	10.7222	0.413484	-0.98115	0.382334	-0.59882	4.48504	8.54522	15.6034	-0.34244	0.489623	0.147181	6.45499	1.06188	3.79621
ZMO0227	DNA polymerase I	11.1065	10.6852	10.7094	10.4853	11.4929	11.0697	10.7239	11.5259	10.349	10.2468	11.4599	0.421283	10.8799	-1.00757	22.239	0.224039	3.30896	-0.78353	17.5036	0.720706	0.47708	0.066062	10.7117	6.10889	0.354019	-0.80206	0.345852	-0.45621	3.78243	5.72403	12.2211	-1.21308	0.102226	-1.11085	0.626105	17.5483	19.1539
ZMO0228	polysaccharide biosynthesis protein	11.4135	10.735	11.2539	10.7484	11.2204	11.8323	11.2147	11.1934	10.6755	10.2822	11.2475	0.678433	11.6359	-0.47201	5.38427	0.505472	5.95208	0.033461	0.143962	1.15686	0.932496	-0.05406	11.4145	8.64121	0.16759	0.021264	0.617654	0.638917	4.79811	5.04629	0.060003	-0.96529	0.393291	-0.572	2.41248	4.27537	9.04988
ZMO0229	transport system permease protein	11.4876	10.3476	11.7797	10.6746	10.2986	12.4074	11.8064	10.2491	11.152	9.54275	10.3482	1.13995	12.9256	0.375951	1.97832	1.10511	9.67052	1.48106	13.8416	1.25537	2.26364	-0.09915	7.18513	15.1004	0.205477	1.55735	0.600968	2.15831	2.38511	14.3209	9.6261	-0.80545	1.60924	0.803795	10.0441	3.72287	3.73452
ZMO0230	ABC transporter-like protein	11.3622	10.7536	11.8499	10.7179	10.6061	12.1928	11.6442	10.2497	11.5069	9.79153	10.9624	0.608618	4.73825	0.111778	0.398963	1.13201	10.9828	1.24379	12.3258	0.685923	1.85264	-0.71271	2.94411	12.0535	3.1222	1.39446	0.548649	1.94311	2.3291	13.8498	9.19435	-1.1709	1.71537	0.544469	11.9582	2.30201	7.24488
ZMO0231	hypothetical protein	13.7035	12.6401	14.1943	13.0808	12.2404	15.1484	13.7442	12.218	13.2402	12.4174	12.2628	1.0634	13.5978	0.840408	7.79323	1.11349	11.2739	1.9539	20.7136	1.90823	1.32675	-0.04478	14.1587	9.04604	0.094986	1.52617	1.40423	2.9304	9.74688	21.8526	10.8419	0.154646	0.822752	0.977398	4.57599	5.90421	0.406982
ZMO0232	RNA methyltransferase, TrmH family, group 3	11.4244	11.1023	11.2743	11.0851	11.4306	11.9387	11.172	11.1626	10.61	10.9982	11.6987	0.322103	1.46424	-0.34555	1.65907	0.189245	0.695272	-0.1563	0.536828	1.32863	0.173729	-0.53605	6.61861	0.35332	1.68368	0.009341	0.766693	0.776034	3.2987	3.36038	0.015839	-0.70043	-0.3882	-1.08864	1.17883	5.59158	2.87205
ZMO0233	hypothetical protein	10.6225	10.6908	10.6265	10.9637	10.3797	10.4135	11.1692	10.2847	10.8394	10.7582	10.4747	-0.06831	0.399209	0.583994	7.0914	-0.33726	3.13462	0.246738	1.94332	-0.42593	0.411036	-0.19002	2.57569	2.43896	0.781013	0.884523	-0.75574	0.128784	6.24847	0.471244	7.80301	0.283464	0.081228	0.364692	0.264008	2.07838	1.42151
ZMO0234	protease Do	13.1921	12.1126	13.3344	12.3137	12.3089	13.6651	13.1861	12.7249	13.0038	11.4412	11.8929	1.07942	21.3467	0.004724	0.020094	1.02077	16.5742	1.02549	16.6546	0.661358	1.7449	0.831991	6.19238	20.0228	8.53761	0.461177	0.478998	0.940175	3.83143	10.0322	3.61646	-0.45173	1.56254	1.11081	17.9791	12.3455	3.50401
ZMO0236	chromosome partitioning ATPase	12.0857	12.004	12.3829	12.2035	11.5483	12.6989	12.1805	11.3778	12.0668	12.2264	11.7189	0.0817	0.236659	0.655132	8.72694	0.179417	1.27224	0.834549	11.8969	0.632109	-0.04593	-0.34107	3.03281	0.096946	1.19398	0.802703	0.518438	1.32114	3.76117	13.5963	7.16543	0.507561	-0.1596	0.347957	0.658452	2.04348	3.64162
ZMO0238	ATP synthase F1, delta subunit	13.8358	14.2971	13.5548	14.1036	14.541	12.7799	13.9582	14.7692	14.3296	14.249	14.3128	-0.46134	7.71087	-0.43741	5.34322	-0.54886	7.40609	-0.98627	15.4034	-1.54969	-0.29077	0.456433	17.2201	1.69745	3.37894	-0.81101	-1.17832	-1.98933	12.7166	21.8915	7.87037	-0.06381	0.080598	0.016789	0.292918	0.050375	0.220993
ZMO0239	F0F1 ATP synthase subunit alpha	14.4136	14.7302	14.3209	14.5864	14.8083	13.7558	14.5213	14.9636	14.886	14.6516	14.653	-0.31662	6.32132	-0.22183	2.72972	-0.26559	3.59621	-0.48742	8.69363	-1.1302	-0.13025	0.31059	15.8318	0.744946	2.68816	-0.44225	-0.76556	-1.20781	9.98219	16.9812	4.60543	-0.00141	0.234384	0.232978	1.74988	1.73406	0.005088
ZMO0240	F0F1 ATP synthase subunit gamma	13.6044	14.1847	13.5931	13.8912	14.1993	12.5883	13.7267	14.4981	14.5978	14.0557	13.9005	-0.58035	8.43882	-0.30808	2.44879	-0.29816	2.32911	-0.60624	6.76608	-2.00952	-0.32904	0.59752	18.9645	1.59851	3.96989	-0.77136	-1.1384	-1.90976	9.94962	18.0323	5.81046	0.1552	0.54208	0.69728	3.42257	5.00729	0.549216
ZMO0241	F0F1 ATP synthase subunit beta	14.3651	14.6896	14.3143	14.5238	14.7439	13.8969	14.3633	14.8352	14.7318	14.6843	14.6527	-0.3245	2.7299	-0.2201	1.98856	-0.2095	1.84497	-0.4296	5.48967	-0.83492	-0.32101	0.182424	6.86938	1.62877	0.719338	-0.47182	-0.46645	-0.93827	3.69224	10.0349	3.75712	0.031617	0.047455	0.079072	0.163237	0.299202	0.103447
ZMO0242	F0F1 ATP synthase subunit epsilon	11.3121	12.4736	11.5588	11.9833	12.1363	10.594	11.0853	12.2569	12.5236	12.8813	12.0158	-1.16152	10.685	-0.15299	0.50245	-0.4245	2.17065	-0.57749	3.47779	-1.92963	-1.79602	0.241077	11.1151	10.1507	0.549202	-1.17154	-0.4913	-1.66285	1.60211	9.6888	5.96938	0.865557	-0.3577	0.507861	1.00438	1.68401	3.79994
ZMO0243	hypothetical protein	11.3512	11.5166	11.2635	11.0661	11.9723	11.202	11.1584	11.6933	11.3249	10.9737	12.2513	-0.16541	0.381028	-0.90622	7.0289	0.197439	0.732773	-0.70878	4.91743	-0.1229	0.184651	-0.55798	0.19176	0.312659	1.40923	-0.5349	0.043663	-0.49124	0.078573	1.66135	1.88954	-1.27754	0.351215	-0.92632	1.01308	4.36897	6.99756
ZMO0244	histone family protein DNA-binding protein	13.0389	13.871	12.613	13.2941	14.4576	12.2552	12.4172	14.4443	12.9709	14.171	14.471	-0.83211	6.58558	-1.16355	9.1496	-0.68107	4.24951	-1.84462	15.9111	-0.71573	-1.75383	-0.02678	2.54843	9.46736	0.04227	-2.02708	-0.16202	-2.1891	0.33239	13.0709	11.9253	-0.30003	-1.20012	-1.50015	5.89169	8.07799	0.747623
ZMO0246	ATP-dependent protease peptidase subunit	14.1456	13.234	13.8651	14.082	13.1223	14.5074	14.4898	13.4395	13.2227	13.6743	12.805	0.911567	8.98308	0.959774	7.62476	-0.21694	0.836603	0.742836	5.27792	1.2847	0.815561	0.634443	6.95724	3.54867	2.41541	1.05033	0.01763	1.06796	0.030254	5.40766	5.27646	0.869215	-0.45151	0.41771	1.46574	1.30591	3.97257
ZMO0247	ATP-dependent protease ATP-binding subunit HslU	14.5047	13.7895	14.4575	14.4396	13.5442	15.199	14.7018	13.6134	13.7159	14.1774	13.4751	0.715228	16.2373	0.895369	16.6167	0.01785	0.093328	0.913219	16.9623	1.48306	0.524403	0.138222	19.4755	5.36281	0.736026	1.08846	0.497178	1.58564	4.95542	20.7438	14.0879	0.702279	-0.46148	0.240801	4.43227	1.64488	8.13057
ZMO0250	response regulator receiver protein	12.7915	13.5705	13.1796	13.2647	13.0986	13.0874	12.8585	12.4286	13.2719	13.6709	13.7686	-0.77894	18.9786	0.166105	1.75542	-0.08507	0.667553	0.081038	0.624857	-0.18445	-0.81237	-1.34001	1.22422	10.7651	18.8527	0.429926	0.228892	0.658818	1.68805	8.17557	4.413	-0.09772	-0.39903	-0.49674	3.94229	5.47242	0.504878
ZMO0251	endoribonuclease L-PSP	11.8343	12.1596	11.5246	12.0459	12.4204	11.3505	11.8388	12.3137	11.6986	12.253	12.5272	-0.32527	6.15064	-0.3745	5.62156	-0.52136	8.94623	-0.89586	17.0143	-0.34808	-0.41424	-0.21349	2.98379	3.8925	1.42003	-0.47488	-0.48828	-0.96316	4.98565	12.5393	4.78293	-0.27413	-0.55444	-0.82857	6.0098	10.4159	2.06998
ZMO0252	major intrinsic protein	10.8126	11.3538	11.5791	11.3581	10.3124	11.23	10.9326	10.275	11.9281	11.7835	10.3497	-0.54122	1.98968	1.04569	5.51634	0.221011	0.559383	1.2667	7.26667	-0.69808	-0.85087	-0.07472	1.55847	2.10253	0.091799	0.657612	0.297409	0.955021	0.523598	2.84785	1.61323	1.43376	0.144612	1.57838	0.212845	6.06653	5.27041
ZMO0253	TolC family type I secretion outer membrane protein	10.0799	10.2564	10.576	10.5501	9.37827	10.5137	10.1986	9.52735	10.6384	10.9017	9.22919	-0.17655	0.342921	1.17185	7.1625	0.025916	0.050287	1.19777	7.38543	-0.12469	-0.70311	0.298155	0.156511	1.49775	0.450889	0.671221	0.315127	0.986348	0.619401	3.31851	1.84237	1.67248	-0.26329	1.40919	0.48742	5.67475	7.2551
ZMO0254	type I secretion system ATPase	9.96682	10.6228	10.2616	10.9112	9.71166	10.2284	9.88385	9.78821	10.2948	11.9385	9.6351	-0.65597	2.87052	1.1995	10.2395	-0.64955	4.30495	0.549948	3.3422	-0.0664	-2.05462	0.153105	0.098068	9.94832	0.255443	0.09564	0.344558	0.440197	0.983586	1.40687	0.188474	2.30336	-1.64366	0.659699	9.83156	2.59692	14.7653
ZMO0255	HlyD family type I secretion membrane fusion protein	9.98272	10.795	10.2538	10.9948	9.91789	10.1142	9.9275	9.90649	10.3934	12.0622	9.92928	-0.81224	3.74125	1.07696	8.22192	-0.74108	4.8082	0.335885	1.44491	-0.27922	-2.1347	-0.02279	0.512897	9.82012	0.03001	0.021005	0.186665	0.207669	0.396307	0.454668	0.034072	2.13292	-1.66882	0.464101	9.29391	1.39582	12.6431
ZMO0256	D-lactate dehydrogenase	12.3626	13.5987	13.1679	13.0051	12.7689	12.4116	11.8139	12.8623	13.9244	14.1964	12.6755	-1.23615	7.06519	0.236193	0.533684	0.162828	0.330733	0.399022	1.10685	-1.5128	-2.38247	0.186827	4.66215	8.9119	0.245568	-1.04845	0.59766	-0.45079	1.2036	0.803358	2.81142	1.52084	-0.272	1.24884	0.408218	3.67427	4.94633
ZMO0257	winged helix family two component transcriptional regulator	13.6787	14.1543	13.9276	13.7718	14.0501	13.6707	13.2013	14.164	14.1844	14.3423	13.9362	-0.47563	4.1667	-0.2783	3.22243	0.155747	1.33545	-0.12255	0.942437	-0.51377	-1.14101	0.227878	3.21542	10.1454	0.950245	-0.96274	0.469368	-0.49337	4.21368	4.54257	11.4772	0.406143	-0.15787	0.248269	0.825757	1.59632	3.38121
ZMO0258	histidine kinase	10.4471	10.4065	10.3844	10.792	10.1041	10.3697	10.4721	10.4995	10.3991	11.112	9.70856	0.040551	0.154039	0.687978	5.70134	-0.40761	2.58816	0.280366	1.46928	-0.02939	-0.63993	0.790973	0.059286	3.03421	4.19602	-0.02747	-0.10235	-0.12982	0.239204	0.319596	0.055188	1.40343	-0.71288	0.690548	3.57792	3.41472	9.4665
ZMO0260	heme exporter protein CcmA	11.6266	10.0666	11.4232	11.235	9.88166	11.9848	12.8591	10.0359	10.8615	9.6108	9.72743	1.56004	11.752	1.35331	7.47812	0.188195	0.426651	1.54151	8.93132	1.12333	3.24833	0.308462	3.40534	14.575	0.517312	2.82325	-0.87431	1.94894	2.31947	7.66912	12.392	-0.11662	1.2507	1.13407	4.01062	3.45525	0.157231
ZMO0262	cytochrome c-type biogenesis protein CcmB	11.9664	10.8627	12.2145	11.9406	10.0886	12.6476	13.3705	9.88123	11.7814	10.5107	10.296	1.10374	7.36687	1.85205	12.442	0.273814	0.78397	2.12586	14.5914	0.866178	2.85981	-0.41476	2.45824	13.3034	0.826341	3.48933	-0.723	2.76633	1.95633	13.2704	17.1233	0.214764	1.27063	1.48539	4.62302	5.82515	0.358705
ZMO0263	hypothetical protein	13.7306	13.3913	13.265	13.9775	13.4405	13.5636	14.2974	13.3309	12.9663	13.6575	13.5502	0.339282	2.9025	0.536972	4.29099	-0.71253	6.51234	-0.17556	0.807034	0.597238	0.639915	-0.21931	2.9754	3.30723	0.679504	0.966583	-0.73387	0.232714	4.0748	0.737422	6.13368	0.107361	-0.69119	-0.58383	3.7203	2.87359	0.270502
ZMO0264	hypothetical protein	13.7103	13.1768	12.9592	14.0209	13.3506	13.4551	14.4454	13.2303	12.4633	13.5963	13.4709	0.533465	2.49919	0.670279	2.59909	-1.0617	5.22386	-0.39142	1.15687	0.991862	0.849082	-0.24055	2.78613	2.19594	0.371834	1.2151	-0.99031	0.224789	2.77943	0.341432	3.80062	0.125464	-1.13309	-1.00762	3.41641	2.85432	0.16971
ZMO0265	hypothetical protein	13.7212	13.0568	12.9217	13.9603	13.2851	13.2806	14.5178	13.3653	12.5628	13.4028	13.2048	0.664422	6.1348	0.675215	4.6593	-1.03855	8.62947	-0.36333	1.8117	0.717767	1.11496	0.160535	3.01905	5.85937	0.358637	1.15243	-1.23715	-0.08472	6.80507	0.166443	6.14727	0.198001	-0.83995	-0.64195	3.83876	2.54406	0.469336
ZMO0266	hypothetical protein	13.3012	12.7157	13.0698	13.4569	12.4988	13.4061	14.088	12.4096	12.7334	12.8258	12.588	0.585498	3.32074	0.958144	8.15125	-0.38714	2.11548	0.570999	3.83378	0.672719	1.26217	-0.1784	2.36971	6.12775	0.364259	1.67843	-0.68187	0.996557	2.9605	5.25824	10.797	0.23786	-0.09242	0.145442	0.192501	0.332565	0.630725
ZMO0267	hypothetical protein	13.7374	13.1325	13.2555	13.7427	13.3066	13.6885	14.2353	13.2883	12.8225	13.2501	13.325	0.604823	4.69545	0.436094	3.66839	-0.48725	4.3404	-0.05115	0.191527	0.865972	0.985213	-0.03672	4.85416	5.87163	0.075607	0.947059	-0.54687	0.40019	3.05235	1.89349	6.92075	-0.07487	-0.42763	-0.5025	2.09444	2.68091	0.199379
ZMO0268	hypothetical protein	13.0849	12.1814	12.7127	13.2287	11.9582	13.2093	14.0395	12.006	12.2161	12.4179	11.9104	0.903478	5.04387	1.27052	8.60142	-0.51603	2.26534	0.754489	4.04978	0.993186	1.62166	0.095595	3.15528	6.56381	0.136343	2.03355	-0.83026	1.20328	2.76035	4.85261	10.1238	0.507489	-0.2018	0.305693	0.370009	0.637924	1.31047
ZMO0269	hypothetical protein	12.6611	12.7244	12.5514	13.1533	12.3736	12.4747	13.0912	12.4173	12.6281	13.2154	12.3298	-0.06338	0.176408	0.779751	5.56822	-0.60194	3.77829	0.177808	0.624962	-0.15341	-0.12421	0.08747	0.301713	0.233564	0.155135	0.67391	-0.61654	0.057366	2.30581	0.104513	2.64247	0.885592	-0.58734	0.29825	2.14106	0.790521	4.01209
ZMO0270	hypothetical protein	13.3659	13.7615	13.4043	13.7531	13.5336	12.9531	13.6911	13.4534	13.8556	13.8151	13.6139	-0.39566	4.59995	0.219475	1.3813	-0.3488	2.78816	-0.12932	0.649767	-0.9025	-0.124	-0.16048	6.88079	0.389383	0.544825	0.237716	-0.73805	-0.50033	5.13797	2.84958	0.93673	0.201233	0.040454	0.241687	0.104253	0.959159	0.741035
ZMO0271	apolipoprotein N-acyltransferase	11.8499	11.726	12.0962	12.0184	11.2493	12.3108	11.8038	11.4353	11.8816	12.233	11.0633	0.123988	0.628006	0.769068	6.88985	0.077845	0.266689	0.846913	7.88323	0.429161	-0.4292	0.372004	1.69899	1.69922	1.37197	0.368465	0.507026	0.875492	2.18839	5.02571	1.35267	1.16967	-0.35134	0.818335	1.26086	4.54339	7.62935
ZMO0273	S-adenosylmethionine synthetase	12.7076	12.1449	12.3923	11.954	12.9324	12.6017	12.3122	13.2088	12.1829	11.5958	12.6559	0.562711	2.74911	-0.97841	13.5708	0.438327	4.58417	-0.54008	6.2357	0.418764	0.716439	0.55293	1.3521	3.05371	2.05393	-0.89665	0.28949	-0.60716	1.44071	4.4435	7.8203	-1.06016	0.587165	-0.473	4.22465	3.03842	9.78796
ZMO0274	RNA polymerase factor sigma-54	12.5132	11.4368	12.7589	12.1151	11.0509	13.6407	12.8662	11.0326	11.8772	11.364	11.0692	1.07638	13.5122	1.0642	20.6101	0.643836	12.0505	1.70804	30.3097	1.76349	1.50218	-0.03655	17.9939	15.2053	0.106059	1.83357	0.774493	2.60806	9.83799	31.9735	24.5176	0.294834	0.51318	0.808014	5.55216	10.3888	2.3966
ZMO0275	ABC transporter-like protein	12.502	11.5383	12.1753	12.0718	11.8132	12.8278	12.8676	11.8105	11.5228	11.2761	11.8159	0.963731	8.07104	0.25862	1.02035	0.103464	0.300982	0.362084	1.6763	1.30506	1.59151	-0.00538	6.41403	8.46101	0.008296	1.05706	-0.03976	1.01731	0.068378	4.7673	5.04762	-0.53982	0.246686	-0.29314	0.58942	0.746175	1.81541
ZMO0276	OstA family protein	12.4808	12.0959	11.9405	12.2476	12.6768	12.5017	12.1849	12.7557	11.3793	12.3103	12.598	0.384927	3.94767	-0.42923	3.42198	-0.30709	2.04954	-0.73633	7.58318	1.12248	-0.12537	0.157668	8.40565	0.359596	0.482796	-0.57075	0.31683	-0.25392	1.2767	0.926286	3.11399	-0.28772	-0.93102	-1.21873	6.47466	9.38168	1.10874
ZMO0277	hypothetical protein	11.8539	11.2706	10.8682	11.6555	12.1631	11.587	11.5585	12.4162	10.1493	11.7525	11.9101	0.583285	9.56395	-0.50762	5.95726	-0.78733	10.8342	-1.29495	18.8931	1.43773	-0.19399	0.506123	14.6704	0.842487	3.53064	-0.85768	0.028531	-0.82915	0.081919	7.31744	7.67035	-0.15756	-1.60319	-1.76075	16.5069	18.1729	0.631818
ZMO0278	3'-5' exonuclease	12.9114	12.8033	11.6572	12.9101	14.0047	12.2029	12.3693	14.1621	11.1115	13.451	13.8473	0.108162	0.77358	-1.09456	19.3222	-1.25294	21.9094	-2.3475	35.1683	1.09143	-1.08173	0.314789	12.0744	11.9446	2.01342	-1.79282	-0.16636	-1.95918	0.888442	23.9096	22.1395	-0.3963	-2.33952	-2.73582	27.575	30.921	3.25394
ZMO0279	cold-shock DNA-binding domain-containing protein	14.153	13.3145	14.2495	13.7017	13.2501	14.8658	14.0644	13.5287	13.6332	13.339	12.9714	0.838451	5.54317	0.451627	2.94564	0.547781	3.95575	0.999408	9.37465	1.23264	0.725387	0.557327	6.10438	2.74707	1.83692	0.535657	0.801407	1.33706	4.16438	8.70795	2.24957	0.367597	0.294154	0.661752	0.924109	3.11018	1.27648
ZMO0281	TetR family transcriptional regulator	13.1727	12.7764	12.964	12.8135	13.1462	13.624	13.0134	12.8808	12.3041	12.6136	13.4116	0.396302	2.22858	-0.33267	1.73259	0.150489	0.557872	-0.18218	0.72333	1.31992	0.399765	-0.53078	7.22369	1.20496	1.83929	0.132606	0.610567	0.743173	2.57748	3.48316	0.304046	-0.79794	-0.30959	-1.10753	0.936201	6.31715	3.88176
ZMO0282	RND family efflux transporter subunit MFP	13.092	12.1089	12.4633	12.0773	13.2608	13.5465	12.2989	13.4306	11.3801	11.8557	13.091	0.983062	6.70353	-1.18354	6.54151	0.386063	1.21238	-0.79747	3.63782	2.16644	0.443236	0.339514	9.33104	0.897379	0.619965	-1.13168	1.24766	0.115988	4.2407	0.163442	3.65691	-1.2354	-0.47554	-1.71093	0.992165	6.74964	4.17785
ZMO0283	hydrophobe/amphiphile efflux-1 (HAE1) family transporter	11.8902	11.4616	11.4034	11.4375	12.1867	11.5484	11.4466	12.6754	11.2584	11.4284	11.698	0.428527	7.29791	-0.7492	11.6598	-0.0341	0.165872	-0.7833	12.3062	0.290014	0.018193	0.977374	1.7805	0.056855	10.5438	-1.22879	0.101811	-1.12698	0.409886	12.5619	13.8944	-0.26961	-0.17001	-0.43962	0.815531	3.36196	1.59517
ZMO0285	NodT family RND efflux system outer membrane lipoprotein	11.312	11.0867	11.2884	10.5556	11.7541	11.2394	10.663	12.0335	11.3374	10.4482	11.4747	0.225248	3.21476	-1.19847	21.1941	0.732812	12.6564	-0.46565	7.00138	-0.09792	0.21487	0.558791	0.437797	1.30122	5.52495	-1.37043	0.576418	-0.79401	5.78202	9.04986	17.2458	-1.02651	0.889205	-0.1373	10.4851	0.687005	12.5135
ZMO0286	hypothetical protein	12.8837	12.8721	13.2749	13.2215	12.1373	13.069	12.7573	12.8248	13.4807	13.6857	11.4498	0.011622	0.034646	1.08419	8.97878	0.053402	0.14377	1.13759	9.56694	-0.41175	-0.92837	1.37498	1.27534	4.37731	7.74434	-0.06748	0.311713	0.244232	0.85353	0.609335	0.12664	2.23586	-0.20491	2.03096	0.482357	12.789	14.2898
ZMO0287	RND family efflux transporter subunit MFP	11.9492	12.5899	11.6153	12.1682	13.0252	11.3809	11.2785	13.1882	11.8498	13.0579	12.8621	-0.64073	7.95066	-0.85693	13.7679	-0.55291	7.90928	-1.40984	22.727	-0.46895	-1.77939	0.326153	3.00502	17.838	1.72639	-1.9097	0.10231	-1.80739	0.415581	20.8078	21.8766	0.19584	-1.20813	-1.01229	13.719	11.101	1.00534
ZMO0290	hypothetical protein	13.3836	12.739	13.753	13.7188	11.712	14.262	14.141	11.7478	13.2441	13.2967	11.6763	0.644554	11.4415	2.00675	28.4866	0.034209	0.154068	2.04096	28.8464	1.01788	0.844293	0.071487	10.1861	7.94421	0.243179	2.39315	0.121003	2.51416	0.469557	25.9429	24.9269	1.62035	-0.05258	1.56776	0.169518	16.8352	17.4183
ZMO0291	prolipoprotein diacylglyceryl transferase	12.8085	11.7317	12.4576	12.0853	12.2673	13.2267	12.9361	12.2627	11.6885	11.2345	12.272	1.0768	15.7961	-0.18207	0.957902	0.372356	2.79298	0.190285	1.02053	1.53818	1.70161	-0.00938	12.705	14.2782	0.020892	0.673425	0.290643	0.964068	1.14097	6.89797	4.06666	-1.03757	0.454068	-0.5835	2.22584	3.26868	7.64606
ZMO0293	sugar transporter	13.6875	13.2407	13.2371	12.8772	14.2781	13.6393	12.8705	14.5528	12.835	12.8838	14.0033	0.446829	3.11502	-1.40089	11.8097	0.359932	1.64411	-1.04096	8.03448	0.804297	-0.01328	0.549474	3.30411	0.021629	1.84533	-1.68227	0.768722	-0.91355	3.08295	4.01201	9.60581	-1.11951	-0.04886	-1.16837	0.084752	5.79031	5.43888
ZMO0296	CMP/dCMP deaminase zinc-binding protein	9.95567	10.4792	9.85167	9.87753	10.9231	9.69397	9.80284	10.3702	10.0094	9.95221	11.476	-0.52354	9.73861	-1.0456	17.2282	-0.02585	0.123019	-1.07145	17.6637	-0.31541	-0.14937	-1.10582	2.06321	0.693886	12.4748	-0.56737	-0.10887	-0.67624	0.454588	6.51635	5.04286	-1.52382	0.057169	-1.46665	0.20526	17.0835	17.7649
ZMO0297	hypothetical protein	13.0075	12.1969	12.315	12.7977	12.694	13.2928	13.0566	12.673	11.3372	12.5387	12.7149	0.810549	2.96795	0.103706	0.291294	-0.48268	2.48423	-0.37898	1.7189	1.95566	0.517889	-0.0419	7.73476	1.06438	0.051544	0.3836	0.236203	0.619803	0.535041	2.14327	1.04827	-0.17619	-1.20157	-1.37775	5.8411	7.10698	0.365995
ZMO0298	hypothetical protein	12.6858	12.2475	12.6882	12.3652	12.3466	12.7194	12.6009	12.7372	12.6569	12.1295	11.9561	0.438302	1.99799	0.018568	0.036675	0.322955	1.09009	0.341523	1.18256	0.062432	0.471395	0.781078	0.088475	1.08295	2.30521	-0.13627	0.118473	-0.0178	0.189256	0.024544	0.223135	0.173409	0.527436	0.700846	1.34615	2.06446	0.298564
ZMO0299	phosphoribosylamine/glycine ligase	11.83	11.5396	11.1226	11.2134	12.7184	11.3025	11.0805	13.107	10.9427	11.3462	12.3297	0.290452	4.76899	-1.50505	29.6918	-0.09076	0.810306	-1.59581	30.9549	0.359834	-0.2658	0.777319	3.40595	2.14174	10.2753	-2.0266	0.222052	-1.80455	1.80608	26.2021	28.6437	-0.98349	-0.40358	-1.38707	4.49242	20.9213	14.7615
ZMO0300	exodeoxyribonuclease VII large subunit	11.7243	10.8548	11.2069	11.3398	11.3219	11.6502	11.966	11.5567	10.7636	10.7137	11.0871	0.869458	7.40745	0.017979	0.069824	-0.13293	0.769673	-0.11495	0.630227	0.886556	1.25223	0.469586	5.29163	8.63299	2.01397	0.409302	-0.31576	0.093538	1.63428	0.308177	2.4243	-0.37334	0.049913	-0.32343	0.146705	1.69439	2.10643
ZMO0301	PepSY-associated TM helix domain-containing protein	11.0754	10.6904	10.6882	10.699	11.2615	10.9666	11.2125	11.047	10.4097	10.1855	11.4761	0.384933	2.90525	-0.56258	5.72516	-0.0108	0.036816	-0.57338	5.88612	0.556876	1.02699	-0.42907	2.83698	7.07066	1.90452	0.165448	-0.24585	-0.08041	0.980651	0.228073	0.566248	-1.29062	0.224263	-1.06635	0.860412	8.64608	11.0754
ZMO0302	arylsulfate sulfotransferase-like protein involved in siderophore biosynthesis	10.038	9.77248	9.92298	9.76511	10.0277	10.1244	10.1964	9.79329	9.72157	9.33384	10.2621	0.265539	3.32567	-0.26256	2.62874	0.157866	1.2246	-0.10469	0.681656	0.40282	0.862551	-0.46876	2.89058	8.79779	3.62504	0.403098	-0.072	0.331098	0.269691	2.21211	2.989	-0.92821	0.387732	-0.54048	2.81636	4.6391	9.9111
ZMO0303	ferrochelatase	11.0438	10.8002	11.0572	10.5621	11.1467	11.3513	10.8788	10.9013	10.7632	10.2454	11.3921	0.243575	2.71767	-0.5846	8.14855	0.495147	6.45717	-0.08945	0.524419	0.588094	0.633481	-0.49085	4.82509	5.38782	3.67238	-0.02243	0.472453	0.450021	3.59515	3.33767	0.068969	-1.14676	0.51784	-0.62892	4.133	5.52467	12.4022
ZMO0305	stress responsive alpha-beta barrel domain-containing protein	11.6216	11.991	11.1953	11.8474	12.3762	11.1875	11.4426	12.2347	11.2032	12.2522	12.5177	-0.36948	5.25292	-0.52881	6.58923	-0.65206	8.80841	-1.18087	17.7422	-0.01573	-0.80967	-0.28305	0.044852	7.372	1.52252	-0.79212	-0.25509	-1.04721	1.30447	10.4009	7.14896	-0.26549	-1.04903	-1.31453	10.4239	13.7001	1.384
ZMO0306	glycosyl transferase group 1 protein	10.6814	11.0142	10.6895	10.465	11.3889	10.5862	10.3572	11.1006	10.7927	10.5728	11.6772	-0.33286	2.43972	-0.92389	17.444	0.224479	2.56495	-0.69941	12.8406	-0.20647	-0.21554	-0.57656	0.860763	0.914838	4.00725	-0.74338	0.229014	-0.51436	1.56159	5.33321	8.9656	-1.1044	0.219945	-0.88446	1.47004	11.2142	14.5738
ZMO0307	capsule polysaccharide biosynthesis protein	11.405	11.3814	11.357	11.5771	11.2454	11.4129	11.688	11.114	11.3011	11.4661	11.3769	0.023605	0.127779	0.331631	4.15842	-0.2201	2.22219	0.111531	0.815551	0.111845	0.221897	-0.26293	0.477542	1.23762	1.59239	0.574043	-0.27513	0.298917	1.84161	2.08903	5.62128	0.08922	-0.16507	-0.07585	0.869548	0.310987	0.381121
ZMO0309	short-chain dehydrogenase/reductase SDR	12.0955	12.8523	13.6518	13.0173	10.7527	12.5426	12.1655	11.5785	14.761	13.8692	9.92692	-0.75684	5.50842	2.26465	17.1423	0.634464	3.10885	2.89911	21.7515	-2.21838	-1.70366	1.65153	11.2977	8.00036	7.66488	0.587057	0.377104	0.964161	0.853197	3.47045	1.62804	3.94224	0.891824	4.83406	3.07999	25.0534	20.9896
ZMO0311	pyrroline-5-carboxylate reductase	12.6948	13.1089	13.4259	12.8869	12.3928	13.0555	12.8068	12.2219	13.7962	12.9669	12.5636	-0.41418	3.74169	0.494095	3.59467	0.538978	4.10266	1.03307	10.3105	-0.74074	-0.16012	-0.34168	3.92852	0.427789	1.21626	0.584871	0.248671	0.833542	0.771918	4.69424	2.73748	0.403318	0.829286	1.2326	4.65839	8.23723	1.55543
ZMO0312	amidohydrolase	12.9247	12.7045	13.1332	13.15	12.1607	13.2633	13.2287	12.2822	13.0031	13.0712	12.0392	0.220235	1.42905	0.989277	9.73756	-0.01672	0.048115	0.972552	9.52327	0.26019	0.157468	0.243048	0.821219	0.418127	0.746685	0.946487	0.034636	0.981123	0.072143	5.96258	5.65807	1.03207	-0.06809	0.963981	0.152107	5.81154	6.41483
ZMO0313	hypothetical protein	12.2036	12.5068	12.9162	12.9479	11.2015	12.7155	12.6872	11.2082	13.1169	13.2085	11.1949	-0.30313	3.20769	1.74636	31.1569	-0.03169	0.191121	1.71467	30.7601	-0.40143	-0.52125	0.013293	3.0269	4.50399	0.041839	1.47909	0.028215	1.5073	0.112966	20.9656	20.6025	2.01363	-0.0916	1.92203	0.460375	25.8338	26.8024
ZMO0314	phospholipase D/Transphosphatidylase	11.6814	11.6105	11.6685	12.0632	11.2062	11.7523	11.8593	11.4328	11.5847	12.2671	10.9797	0.070942	1.02027	0.856938	22.3014	-0.39464	9.5343	0.462295	11.6516	0.167564	-0.40778	0.45304	1.61109	6.18111	7.18158	0.42653	-0.10697	0.319557	0.837533	4.30913	6.59355	1.28734	-0.68231	0.605033	12.2711	10.5791	23.5041
ZMO0315	hypothetical protein	11.7602	12.0272	11.5694	12.1533	11.9584	11.2729	11.9807	12.027	11.8658	12.3259	11.8898	-0.26698	4.01323	0.194822	2.02257	-0.58389	10.1048	-0.38907	5.77052	-0.59289	-0.34524	0.137184	6.20836	2.75173	0.706151	-0.04639	-0.70772	-0.75411	8.23746	8.97289	0.185443	0.436032	-0.46006	-0.02403	4.42419	0.08863	4.07986
ZMO0318	short-chain dehydrogenase/reductase SDR	13.9358	14.397	14.3858	14.1902	13.9233	13.7997	13.6657	14.342	14.9719	14.7147	13.5046	-0.46123	2.22899	0.266914	0.741835	0.195616	0.487748	0.46253	1.64574	-1.17215	-1.04894	0.83741	4.00666	3.38303	2.39558	-0.67626	0.134014	-0.54225	0.19892	1.24498	1.73041	1.21009	0.257217	1.46731	0.443568	5.60435	4.20467
ZMO0319	WGR domain-containing protein	11.8276	13.2564	12.8407	12.7705	12.0148	12.2348	11.7434	11.5046	13.4467	13.7976	12.525	-1.42884	11.399	0.75573	3.47484	0.07026	0.140783	0.82599	3.97859	-1.21197	-2.05415	-1.02038	4.20692	8.97361	3.23715	0.238842	0.49135	0.730192	1.0763	1.9401	0.402572	1.27262	-0.35083	0.921788	0.669568	2.77024	4.52815
ZMO0321	dihydrofolate reductase region	11.299	11.8407	10.9387	11.5787	12.1921	10.7286	11.2561	11.9122	11.1489	11.9013	12.4719	-0.54171	5.53748	-0.61335	6.10788	-0.63996	6.49305	-1.2533	15.2869	-0.42031	-0.64518	-0.55963	1.88259	3.6252	2.91603	-0.65612	-0.52752	-1.18365	2.89099	9.39489	4.03404	-0.57057	-0.75239	-1.32296	4.95597	10.8401	3.26026
ZMO0322	riboflavin biosynthesis protein RibF	11.3105	10.9868	10.5675	10.7628	12.1157	10.719	10.839	12.3735	10.416	10.6866	11.8579	0.323695	9.68175	-1.35288	35.258	-0.19532	4.37201	-1.54819	38.2737	0.302972	0.152488	0.515625	4.62922	1.62728	9.80859	-1.53445	-0.12008	-1.65452	1.2368	32.0571	30.4214	-1.17131	-0.27056	-1.44187	4.23752	29.0849	24.7376
ZMO0323	isoleucyl-tRNA synthetase	12.7721	12.0113	11.9869	12.1242	13.064	12.573	12.5851	13.1582	11.4009	11.6632	12.9698	0.760794	9.23527	-0.93982	11.0986	-0.13723	0.676973	-1.07705	13.0862	1.17216	0.92183	0.188386	8.85644	6.34209	0.608223	-0.5731	-0.01206	-0.58516	0.028024	3.46294	3.35445	-1.30654	-0.26239	-1.56894	1.03483	13.5442	10.8634
ZMO0324	lipoprotein signal peptidase	12.5265	11.4989	11.9325	11.5868	12.5188	12.6492	12.3342	12.5961	11.2159	10.8394	12.4414	1.02758	19.3021	-0.93194	14.082	0.345727	3.61791	-0.58621	7.84811	1.4333	1.49484	0.154612	15.4571	16.1715	0.659648	-0.26182	0.314956	0.053133	1.84703	0.173429	1.39961	-1.60205	0.376497	-1.22556	2.42461	12.9478	17.3834
ZMO0325	hypothetical protein	12.8226	11.654	12.7437	11.7014	12.2698	13.3653	12.7231	12.3793	12.122	10.6796	12.1604	1.16857	21.9958	-0.56846	7.6479	1.04232	16.1381	0.473859	5.9037	1.24331	2.04348	0.218933	13.354	22.1838	1.0954	0.343816	0.642232	0.986049	5.54784	10.0519	2.14957	-1.48073	1.4424	-0.03833	15.7675	0.12138	16.2157
ZMO0326	7-cyano-7-deazaguanine reductase	12.0765	12.0543	12.0048	11.7086	12.4828	12.2358	11.8636	12.1301	11.7738	11.5537	12.8355	0.022139	0.075308	-0.77416	10.7971	0.296191	2.70025	-0.47797	5.56982	0.461961	0.309871	-0.70542	2.43692	1.33323	4.64628	-0.26652	0.372236	0.105718	2.2536	0.381116	1.36141	-1.2818	0.220147	-1.06166	1.02943	10.3845	13.0769
ZMO0327	cystathionine beta-lyase	11.9666	11.4695	12.0642	11.688	11.4021	12.146	12.1184	11.6355	11.9823	11.2576	11.1686	0.497113	4.94677	0.285888	3.91595	0.376193	5.89678	0.662081	12.5387	0.163667	0.860792	0.466879	0.670642	7.77023	3.1481	0.482844	0.02763	0.510475	0.108939	5.55104	5.11334	0.088931	0.724756	0.813687	9.07855	10.5504	0.436321
ZMO0328	elongation factor P	12.2821	12.2611	11.7277	11.8521	13.2349	11.7704	11.8689	13.2071	11.6851	11.8354	13.2628	0.021022	0.124363	-1.38282	22.7601	-0.1244	0.888909	-1.50721	24.4934	0.085307	0.033481	-0.05572	0.338985	0.113263	0.202407	-1.33822	-0.09849	-1.4367	0.406577	16.9624	15.7356	-1.42742	-0.15031	-1.57773	0.713289	18.647	16.8485
ZMO0329	Inositol-phosphate phosphatase	11.7804	11.4847	11.0175	11.0847	12.7954	11.2053	11.2929	12.8429	10.8297	10.8765	12.7479	0.295653	5.72832	-1.71074	32.5865	-0.06717	0.541051	-1.77791	33.4321	0.375624	0.416385	0.09495	3.89473	4.55073	0.520956	-1.55002	-0.08755	-1.63757	0.48575	24.3164	23.2085	-1.87145	-0.04679	-1.91825	0.222547	27.593	27.0738
ZMO0331	hypothetical protein	12.1409	12.6507	11.8076	12.1271	13.2526	11.3065	11.6691	13.447	12.3087	12.5851	13.0582	-0.50981	4.96924	-1.12553	11.3072	-0.31946	1.81135	-1.44499	15.1401	-1.00225	-0.91595	0.388754	6.02841	5.28374	1.44017	-1.77788	-0.36261	-2.14049	1.30357	15.9206	12.9228	-0.47317	-0.27632	-0.74949	0.879719	3.92485	1.94293
ZMO0332	thiamine-phosphate pyrophosphorylase	12.1369	12.2031	11.7138	12.6384	12.1578	11.7882	12.5891	12.0334	11.6395	12.6876	12.2821	-0.06616	0.247635	0.480609	3.24328	-0.92453	8.45646	-0.44393	2.87171	0.148751	-0.09855	-0.24868	0.359702	0.217623	0.708071	0.555673	-0.80088	-0.24521	4.16419	0.716566	2.38169	0.405544	-1.04819	-0.64264	6.20499	2.97642	1.47806
ZMO0335	ATPase MipZ	12.1001	12.1208	11.7356	11.9987	12.597	11.4848	12.0771	12.7382	11.9864	11.9203	12.4558	-0.02077	0.074019	-0.59829	8.62479	-0.26314	2.56701	-0.86143	13.6107	-0.50158	0.156816	0.282448	3.05616	0.559614	1.28064	-0.6611	-0.59234	-1.25344	5.19905	14.0612	6.1064	-0.53547	0.066055	-0.46942	0.237214	3.66321	4.47187
ZMO0336	heat shock protein DnaJ domain-containing protein	11.317	10.8464	10.8893	10.9552	11.4007	11.0621	11.4918	11.3971	10.7165	10.4185	11.4043	0.470586	4.8067	-0.44558	7.55134	-0.06587	0.466061	-0.51145	9.10726	0.34565	1.0733	-0.00719	2.05995	10.7343	0.01998	0.094666	-0.42969	-0.33503	4.32276	2.95827	0.475976	-0.98583	0.297956	-0.68787	2.47143	8.51519	13.3903
ZMO0339	phosphomannomutase	12.9753	13.6698	13.3603	13.1557	13.4516	12.8214	12.4073	13.6972	13.8992	13.9041	13.2061	-0.69449	5.79038	-0.29592	1.59167	0.204586	0.9269	-0.09134	0.317273	-1.0778	-1.49674	0.491077	5.92868	9.35778	1.80263	-1.28983	0.414057	-0.87578	1.56639	4.89358	8.50738	0.697985	-0.00489	0.6931	0.009341	3.4352	3.47227
ZMO0341	short-chain dehydrogenase/reductase SDR	10.8273	11.08	11.1048	11.1208	10.6353	11.0815	10.4429	10.9576	11.1282	11.7987	10.313	-0.25267	2.85136	0.485537	5.6307	-0.01601	0.064288	0.46953	5.35993	-0.04674	-1.35581	0.64455	0.142324	13.8213	5.12918	-0.51464	0.638526	0.123884	5.0582	0.462393	3.65414	1.48571	-0.67054	0.815176	5.43771	7.20395	15.3096
ZMO0342	class I and II aminotransferase	13.3575	12.5832	12.8863	12.9982	13.0266	13.7465	13.2248	13.1011	12.0261	12.7715	12.952	0.774237	18.8239	-0.02836	0.168713	-0.11187	0.976621	-0.14023	1.35771	1.72036	0.45329	0.149061	23.6402	4.76116	0.897074	0.123754	0.521664	0.645418	5.85912	7.92355	0.691755	-0.18048	-0.74541	-0.92588	9.61177	12.5991	1.18176
ZMO0343	class IV aminotransferase	12.893	12.5692	12.8064	12.6487	12.7381	13.0468	13.1462	12.4861	12.5661	12.1513	12.9901	0.323832	4.61917	-0.0894	0.519824	0.157699	1.14515	0.0683	0.367007	0.480624	0.994881	-0.50401	3.65648	10.3257	3.93059	0.660047	-0.09943	0.560618	0.380718	4.61578	5.8768	-0.83885	0.414828	-0.42402	2.91902	3.01875	8.24325
ZMO0344	peptidase U62 modulator of DNA gyrase	12.1858	11.6355	11.8351	11.9747	11.9222	12.3872	12.0782	12.092	11.283	11.8712	11.7524	0.550306	6.86533	0.052515	0.263328	-0.13963	0.952928	-0.08712	0.498681	1.10421	0.207088	0.339617	10.3138	0.884952	1.83118	-0.01375	0.308929	0.29518	1.84468	1.72196	0.04062	0.11878	-0.5882	-0.46942	4.9179	3.49711	0.475321
ZMO0345	endonuclease/exonuclease/phosphatase	11.8052	12.1371	11.9645	12.4258	11.5232	11.8214	12.2418	11.3524	12.1076	12.6097	11.6941	-0.3319	5.34227	0.902527	16.1523	-0.46121	6.99036	0.441315	6.56575	-0.28621	-0.36782	-0.34167	1.9641	2.88273	2.57447	0.889452	-0.42041	0.469046	3.65053	4.31015	10.6021	0.915602	-0.50202	0.413585	4.77314	3.56058	10.9958
ZMO0346	ammonium transporter	11.8	12.0998	12.3948	12.142	11.313	12.3023	11.9022	11.1956	12.4872	12.3818	11.4303	-0.29977	1.7848	0.829011	17.8224	0.252791	3.75079	1.0818	22.8817	-0.18496	-0.47962	-0.23472	0.709161	2.89489	0.991748	0.706561	0.400125	1.10669	4.44834	16.7979	9.94102	0.951461	0.105457	1.05692	0.619748	16.0016	14.2569
ZMO0347	RNA-binding protein Hfq	13.2211	13.6964	13.9721	13.3173	13.0868	13.4447	13.2229	12.9957	14.4996	13.4116	13.1779	-0.47526	10.4223	0.230501	3.01897	0.654896	13.0544	0.885396	18.114	-1.05488	-0.18871	-0.18219	14.7513	1.2742	1.2101	0.227244	0.221807	0.449051	1.67796	4.90824	1.74037	0.233757	1.08798	1.32174	15.6497	19.107	1.81633
ZMO0348	GTP-binding proten HflX	12.7992	12.3979	12.7817	12.6641	12.3498	12.7763	13.157	12.4645	12.7872	12.1712	12.2352	0.401389	1.9122	0.314213	3.16317	0.117675	0.737721	0.431888	5.11869	-0.0109	0.985833	0.22923	0.020828	5.71643	0.657635	0.692514	-0.38069	0.311824	2.49543	1.84066	6.15289	-0.06409	0.61604	0.551952	5.18414	4.39935	0.217888
ZMO0349	hypothetical protein	13.2201	12.6628	13.0296	12.9181	12.8766	13.2944	13.507	12.8587	12.7648	12.3291	12.8946	0.557228	2.38967	0.041417	0.08627	0.111579	0.267512	0.152996	0.396197	0.529626	1.17796	-0.0359	1.19698	4.017	0.046579	0.648347	-0.21259	0.43576	0.387392	1.02509	1.84659	-0.56551	0.435746	-0.12977	1.02504	0.211696	1.50318
ZMO0350	ParB-like nuclease	12.0326	12.0878	12.1034	12.3762	11.7009	11.7975	12.4799	11.8203	12.4094	12.2724	11.5815	-0.05521	0.187976	0.675291	5.82388	-0.27273	1.47635	0.402564	2.66629	-0.61191	0.207435	0.238835	2.70827	0.561191	0.679214	0.659591	-0.6824	-0.02281	3.5192	0.046843	3.34103	0.69099	0.136947	0.827937	0.354943	4.71562	3.58704
ZMO0351	putative DNA helicase	10.9934	10.7102	10.7896	10.4602	11.3056	11.1565	10.6434	11.1803	10.4227	10.2769	11.4309	0.283254	1.81342	-0.84544	6.90618	0.329426	1.67684	-0.51602	3.32597	0.733859	0.366437	-0.25053	3.35452	1.1733	0.685517	-0.53696	0.513137	-0.02382	1.94211	0.044011	2.08079	-1.15393	0.145715	-1.00822	0.336733	5.40662	6.56235
ZMO0352	hypothetical protein	11.9199	12.5025	12.1116	12.2973	12.2247	12.0459	11.7397	11.9742	12.1774	12.8549	12.4753	-0.58259	13.5215	0.072584	0.519214	-0.18567	1.99171	-0.11308	0.955934	-0.13154	-1.11515	-0.50108	0.726222	15.1326	5.31852	-0.23445	0.306137	0.071686	2.51811	0.327538	1.67777	0.379618	-0.67747	-0.29785	8.17416	2.41448	3.50123
ZMO0353	4-diphosphocytidyl-2C-methyl-D-erythritol synthase	11.7276	11.253	12.041	11.6635	10.7665	12.3887	11.8778	10.9164	11.6933	11.4492	10.6167	0.474576	11.6406	0.896976	18.7848	0.377484	6.54377	1.27446	25.6808	0.695359	0.428629	0.29974	9.41198	4.74357	2.75266	0.96142	0.510849	1.47227	6.14226	21.6129	14.0077	0.832532	0.244118	1.07665	2.01096	15.874	11.8232
ZMO0354	DNA mismatch repair protein	12.8697	11.9208	13.1137	12.2865	11.7855	13.8254	12.9587	11.8249	12.4019	11.6143	11.7461	0.948881	9.80317	0.501029	5.67383	0.827178	11.2341	1.32821	18.9856	1.42345	1.34438	0.078813	11.2274	10.4491	0.200973	1.13381	0.866717	2.00053	7.56604	20.1674	10.8038	-0.13175	0.787639	0.655886	6.61193	5.06291	0.484283
ZMO0355	rod shape-determining protein MreB	13.0762	12.388	12.5525	12.8431	12.8007	13.1369	13.0503	13.0413	11.9682	12.6359	12.5601	0.688109	2.998	0.042355	0.120087	-0.29055	1.41367	-0.2482	1.12119	1.16867	0.414413	0.481241	4.60643	0.967962	1.20202	0.008941	0.086579	0.095521	0.18256	0.204776	0.016208	0.075769	-0.66768	-0.59191	2.9546	2.45635	0.156562
ZMO0356	rod shape-determining protein MreC	12.4463	11.7366	12.2159	12.1983	11.8602	12.9467	12.3329	12.0593	11.4851	12.0637	11.6611	0.70966	5.43398	0.338138	1.98701	0.017586	0.050345	0.355724	2.14659	1.46159	0.269234	0.39816	8.8097	0.729014	1.27551	0.273675	0.613763	0.887438	2.91089	5.09148	0.873004	0.402601	-0.57859	-0.17599	2.65901	0.478565	1.53243
ZMO0357	hypothetical protein	11.3659	10.9372	11.6532	10.9409	10.8605	12.0025	11.4516	10.6434	11.304	10.4301	11.0775	0.428674	6.0937	0.080387	0.401262	0.712377	9.30529	0.792763	10.6824	0.698532	1.02154	-0.43405	5.57506	9.47678	2.71425	0.808186	0.550871	1.35906	3.90781	13.4833	6.88081	-0.64741	0.873882	0.22647	7.6771	1.02366	4.98278
ZMO0359	penicillin-binding protein 2	12.1642	11.3918	12.3967	12.0681	10.8694	13.2147	12.3721	10.9059	11.5787	11.764	10.8328	0.772415	8.74869	1.19871	11.8471	0.328638	1.82043	1.52735	15.65	1.636	0.608171	0.073081	11.3411	2.7446	0.158209	1.46625	0.84255	2.3088	4.51048	16.7967	9.87214	0.931164	-0.18527	0.74589	0.492711	3.75085	5.23605
ZMO0360	rod shape-determining protein RodA	11.7547	11.2147	11.9916	11.802	10.6604	12.2552	12.5104	10.4984	11.7279	11.0937	10.8224	0.540008	2.70964	1.14159	6.1639	0.189526	0.449931	1.33112	7.66193	0.527366	1.41665	-0.32399	1.1436	5.08935	0.577927	2.01191	-0.25512	1.75679	0.422107	6.95549	8.39305	0.271267	0.634168	0.905435	1.50152	2.57802	0.457006
ZMO0361	hypothetical protein	11.1402	10.4835	10.6881	10.765	10.9825	10.9012	11.3577	11.1618	10.475	10.1722	10.8032	0.656787	7.50408	-0.21751	3.82384	-0.07686	0.808946	-0.29437	6.00434	0.426275	1.18546	0.358621	3.13973	13.1184	2.40898	0.19591	-0.45646	-0.26055	6.85248	2.96675	1.91832	-0.63093	0.302731	-0.3282	3.73198	4.21863	10.5948
ZMO0362	excinuclease ABC subunit B	13.8135	12.6369	14.275	13.9729	11.4277	15.1473	14.6301	11.663	13.4026	13.3158	11.1924	1.17653	13.6122	2.54523	32.2481	0.302043	2.63192	2.84727	34.7165	1.7447	1.31432	0.47057	14.7342	10.5139	2.36181	2.96711	0.517232	3.48434	3.52833	31.5391	28.0876	2.12336	0.086855	2.21021	0.285142	22.0594	21.2767
ZMO0363	queuine tRNA-ribosyltransferase	12.8466	11.5768	12.4619	12.4387	11.7345	13.2971	13.3123	11.9304	11.6266	11.5651	11.5387	1.26978	17.0006	0.704173	6.30631	0.023157	0.069696	0.72733	6.60578	1.67048	1.74712	0.391731	12.5143	13.1942	1.54077	1.38187	-0.01516	1.3667	0.031039	9.74341	9.88392	0.026478	0.061479	0.087957	0.139187	0.210395	0.055578
ZMO0364	DNA ligase, NAD-dependent	12.0211	11.6514	11.7697	12.1559	11.5831	12.1482	12.4968	11.4182	11.3911	11.8151	11.748	0.369661	2.13735	0.572812	3.06445	-0.38624	1.67969	0.186569	0.592608	0.757069	0.681713	-0.3298	2.76238	2.35234	0.805181	1.07857	-0.34857	0.730002	0.870408	2.61238	4.73337	0.067056	-0.42392	-0.35687	1.15307	0.89992	0.112755
ZMO0367	glucose-6-phosphate 1-dehydrogenase	13.6438	14.7364	13.7633	14.0766	14.7303	12.4628	13.5933	14.8751	15.0638	14.5598	14.5855	-1.09261	11.4774	-0.65375	5.92832	-0.31328	1.94579	-0.96703	10.1577	-2.601	-0.96648	0.289643	19.0146	5.5626	0.912686	-1.28181	-1.13054	-2.41235	7.88379	19.2496	9.33707	-0.02569	0.503984	0.478292	2.3686	2.18649	0.055662
ZMO0368	phosphogluconate dehydratase	14.2898	14.6998	14.483	14.3384	14.6631	13.9142	14.1306	14.8247	15.0518	14.5462	14.5014	-0.40997	6.23452	-0.32463	3.24505	0.144526	0.96354	-0.18011	1.32735	-1.13761	-0.41558	0.323282	11.7259	2.78562	1.89778	-0.69406	-0.21649	-0.91055	1.0466	8.81555	6.03205	0.044798	0.505542	0.55034	3.75952	4.27605	0.141364
ZMO0369	glucokinase	13.8506	14.6011	14.3909	13.8881	14.3985	13.7356	13.4076	14.4085	15.0462	14.3686	14.3885	-0.75052	10.5749	-0.51044	4.64435	0.502809	4.54053	-0.00763	0.024594	-1.3106	-0.96098	0.020021	10.6847	7.0501	0.046672	-1.00094	0.328	-0.67294	1.40114	4.17853	7.46453	-0.01994	0.677618	0.657675	4.22249	4.03583	0.046483
ZMO0371	aspartate racemase	11.3234	11.3459	11.4633	11.2014	11.3392	11.2475	11.1465	11.5762	11.6791	11.2564	11.1022	-0.02253	0.071837	-0.13776	0.469589	0.261797	1.14045	0.124037	0.40997	-0.43161	-0.10998	0.473997	1.42957	0.230324	1.64469	-0.42975	0.100982	-0.32877	0.208165	0.960677	1.4204	0.15423	0.422611	0.576841	1.38549	2.21552	0.348211
ZMO0372	AsnC family transcriptional regulator	10.8349	11.7678	11.2069	11.8779	10.8192	10.5913	11.5295	10.384	11.8225	12.2264	11.2544	-0.93285	9.04691	1.05876	9.4637	-0.67103	4.97537	0.387725	2.15831	-1.23113	-0.69695	-0.87046	6.86116	2.93343	4.11837	1.14551	-0.93812	0.20739	4.89079	0.532933	6.55017	0.972002	-0.40394	0.568059	1.36183	2.2781	5.15566
ZMO0373	hypothetical protein	10.1433	11.1247	10.5945	11.1742	10.1333	10.0115	10.5313	9.88708	11.1776	11.8171	10.3795	-0.98142	8.4377	1.04092	11.3429	-0.57968	5.07044	0.461236	3.592	-1.1661	-1.28579	-0.49237	6.74113	7.73157	1.83889	0.644208	-0.51984	0.124373	2.53721	0.338522	3.52433	1.43763	-0.63953	0.7981	3.48529	4.87206	11.0137
ZMO0374	levansucrase	12.3702	14.4318	13.6476	12.3477	14.2076	11.7746	10.922	14.4139	15.5206	13.7735	14.0013	-2.06166	20.5601	-1.85981	15.079	1.29987	9.80942	-0.55994	2.88665	-3.74603	-2.85153	0.412587	21.4842	16.4496	1.08262	-3.49187	0.852622	-2.63925	3.23288	15.1362	20.1336	-0.22775	1.74712	1.51937	9.17671	7.59268	0.477058
ZMO0375	levansucrase	11.7983	13.113	12.2463	11.7086	13.4122	11.4448	10.3814	13.5687	13.0478	13.0357	13.2556	-1.31472	9.85806	-1.7036	12.9993	0.537759	2.54071	-1.16584	8.01126	-1.60299	-2.65429	0.313122	7.06475	13.5336	0.63398	-3.18731	1.06341	-2.1239	4.23983	11.1615	17.6575	-0.21989	0.012105	-0.20779	0.017484	0.400849	0.431096
ZMO0376	ATP-dependent protease La	15.0298	13.7772	14.9009	14.4976	13.812	16.3786	15.0479	13.6631	13.4232	13.9474	13.9609	1.25269	9.6517	0.685598	5.04364	0.403291	2.24936	1.08889	9.66069	2.95544	1.1005	-0.29788	17.4843	4.92723	0.7056	1.38479	1.33076	2.71555	7.94476	18.5278	8.38818	-0.01359	-0.52418	-0.53777	1.97775	2.05633	0.024355
ZMO0377	HhH-GPD family protein	12.3338	12.5577	12.0818	12.5931	12.6623	12.0286	12.6766	12.2964	12.1351	12.5097	13.0281	-0.2238	2.76913	-0.0691	0.540155	-0.51129	9.90049	-0.5804	11.616	-0.1065	0.16682	-0.73173	0.53068	0.98639	8.82538	0.380169	-0.64795	-0.26778	8.5642	2.31492	3.95703	-0.51838	-0.37464	-0.89302	3.86989	12.8558	6.27076
ZMO0378	hypothetical protein	11.4398	12.2318	12.2044	11.2979	12.0052	11.4392	10.8177	12.0626	12.9695	11.7781	11.9478	-0.79198	3.64206	-0.70729	11.5251	0.90645	15.3689	0.199162	1.83206	-1.53036	-0.96034	0.114747	8.29991	4.23018	0.218572	-1.24483	0.621441	-0.62339	6.06768	6.09526	14.8814	-0.16974	1.19146	1.02171	14.1693	11.8284	0.870774
ZMO0379	PBSX family phage terminase large subunit	11.1808	11.6818	11.4147	10.7844	12.0948	10.9533	10.2058	12.3833	11.8761	11.3629	11.8063	-0.50098	2.00481	-1.3104	8.12719	0.630296	2.75323	-0.6801	3.09375	-0.92282	-1.1571	0.57699	2.61736	3.70069	1.28741	-2.17744	0.747435	-1.43001	2.1027	5.62562	10.0675	-0.44335	0.513157	0.069807	1.19697	0.098204	0.968525
ZMO0380	hypothetical protein	11.2657	11.744	11.4276	11.0373	12.0496	10.9723	10.479	12.3457	11.8829	11.5956	11.7535	-0.47832	1.90666	-1.01231	8.75931	0.390283	2.13577	-0.62202	4.35235	-0.91058	-1.11654	0.592166	3.30593	4.50605	1.71376	-1.86666	0.493265	-1.3734	1.80039	8.28173	12.2773	-0.15795	0.287302	0.129349	0.816564	0.287057	0.368035
ZMO0381	hypothetical protein	11.8638	12.7012	12.0134	11.9219	12.9123	11.2476	11.1044	13.2395	12.7792	12.7394	12.5851	-0.8374	7.6537	-0.99041	12.9279	0.09148	0.43515	-0.89893	11.5045	-1.53165	-1.635	0.654438	11.3935	12.3357	3.41666	-2.13513	0.143158	-1.99197	0.496572	18.8891	20.1898	0.154312	0.039803	0.194114	0.107515	0.749454	0.548448
ZMO0383	hypothetical protein	12.3393	12.8532	11.9623	12.3183	13.5082	11.5353	11.5886	13.894	12.3893	13.048	13.1224	-0.51397	3.29018	-1.18986	9.54193	-0.35599	1.60414	-1.54585	13.1966	-0.85403	-1.45944	0.771551	3.40385	7.50648	2.91347	-2.30535	-0.05329	-2.35864	0.092613	14.3954	14.0284	-0.07437	-0.6587	-0.73306	2.41293	2.8429	0.13399
ZMO0384	hypothetical protein	11.0487	11.5328	10.4596	11.0155	12.3972	10.1354	10.265	12.7458	10.7838	11.7661	12.0486	-0.48409	3.3969	-1.38164	11.28	-0.55593	3.07817	-1.93756	16.6102	-0.64841	-1.50106	0.697212	2.29109	7.9901	2.56034	-2.48077	-0.12961	-2.61038	0.250218	15.7759	14.9238	-0.2825	-0.98225	-1.26475	4.32076	6.27807	0.679938
ZMO0385	hypothetical protein	9.8393	10.6373	9.9523	10.2887	10.474	9.60168	9.55749	10.3587	10.3029	11.0198	10.5892	-0.79803	10.6599	-0.18533	0.932732	-0.33636	2.26049	-0.52169	4.41808	-0.70124	-1.46234	-0.2305	4.09176	11.4368	0.778145	-0.80126	0.044191	-0.75706	0.10285	4.59271	4.99895	0.43059	-0.71692	-0.28633	4.23093	1.05897	1.94206
ZMO0387	putative phage major head protein	11.6886	12.0662	11.115	11.5731	12.9441	10.9628	10.8235	13.2794	11.2673	12.3227	12.6087	-0.37766	2.1874	-1.37097	10.6377	-0.45804	2.15498	-1.82901	14.9683	-0.30447	-1.49918	0.670662	0.714259	7.55723	2.27244	-2.4559	0.139321	-2.31658	0.260446	13.2079	14.125	-0.28605	-1.0554	-1.34145	4.53902	6.45919	0.655646
ZMO0388	hypothetical protein	10.9291	11.1101	10.3789	10.7469	11.9329	10.2256	10.1674	12.3942	10.5323	11.3264	11.4717	-0.18108	0.794476	-1.18602	9.37437	-0.36797	1.6601	-1.55399	13.1194	-0.30673	-1.15904	0.922528	0.770146	5.5933	3.97651	-2.2268	0.05819	-2.16861	0.100842	12.9161	13.3223	-0.14524	-0.79412	-0.93936	3.16365	4.08702	0.290097
ZMO0389	hypothetical protein	11.281	11.4065	10.7253	11.2267	12.0793	10.6269	10.6538	12.5622	10.8238	11.7996	11.5963	-0.12558	0.452953	-0.85256	5.50204	-0.50141	2.46064	-1.35397	10.4209	-0.19688	-1.14578	0.965919	0.398377	5.10298	3.94817	-1.90841	-0.02696	-1.93536	0.041972	10.5633	10.3766	0.203289	-0.97586	-0.77257	4.00996	2.80626	0.415068
ZMO0390	hypothetical protein	11.713	11.8179	11.3834	11.6339	12.2789	11.4691	10.9743	12.6955	11.2978	12.2936	11.8623	-0.10492	0.360008	-0.64499	3.62024	-0.25051	0.878487	-0.8955	5.91442	0.171359	-1.3193	0.833187	0.33444	6.27527	3.1522	-1.72123	0.494824	-1.22641	1.42771	5.64364	9.0754	0.431254	-0.99584	-0.56458	4.13678	1.73987	1.16568
ZMO0391	hypothetical protein	10.4158	10.6663	9.98504	10.3688	11.2694	9.97391	9.62935	11.6442	9.99618	11.1082	10.8946	-0.25049	1.34319	-0.90064	6.7907	-0.38373	1.87887	-1.28437	10.9315	-0.02227	-1.47886	0.749644	0.037798	8.3571	3.07911	-2.01489	0.34456	-1.67033	0.960281	9.82323	12.4119	0.213612	-1.11203	-0.89842	5.58147	4.0586	0.498044
ZMO0392	hypothetical protein	11.4166	11.6714	11.2352	11.4685	11.9284	11.2125	10.8602	12.1771	11.2578	12.0768	11.6796	-0.2548	1.35972	-0.45985	2.44311	-0.23334	0.891772	-0.6932	4.56859	-0.04536	-1.21661	0.49757	0.079536	6.28	1.62634	-1.31694	0.352276	-0.96466	0.978829	4.45933	7.03137	0.397236	-0.81897	-0.42173	3.47829	1.27147	1.16464
ZMO0393	hypothetical protein	11.4703	11.6962	11.1557	11.6704	11.9237	10.9895	11.349	12.0725	11.322	11.9918	11.775	-0.22591	0.747808	-0.25332	1.40978	-0.51466	4.14289	-0.76797	7.43917	-0.33246	-0.64278	0.297512	0.888214	2.36242	0.759943	-0.72346	-0.3595	-1.08296	1.41711	7.40939	4.1053	0.216825	-0.66981	-0.45299	3.65171	2.00717	0.686841
ZMO0394	hypothetical protein	10.3728	10.5583	10.1517	10.4524	10.7925	9.94008	10.155	11.0232	10.3633	10.7497	10.5619	-0.18553	1.10677	-0.34016	2.02008	-0.30068	1.67578	-0.64084	5.29054	-0.42322	-0.59464	0.46127	1.6639	2.7938	1.89515	-0.86811	-0.21497	-1.08308	0.628945	6.84995	4.96348	0.187794	-0.38639	-0.19859	1.45175	0.565219	0.524656
ZMO0395	hypothetical protein	11.7211	12.9703	12.2259	11.7908	13.0204	11.1238	10.7546	13.2848	13.328	12.827	12.7559	-1.24924	9.2526	-1.2296	6.85647	0.435133	1.43586	-0.79446	3.58854	-2.20426	-2.07241	0.528946	9.48119	8.73641	1.14878	-2.53028	0.369209	-2.16107	0.690232	9.23744	11.3045	0.071083	0.501058	0.572141	1.06187	1.28895	0.093963
ZMO0397	hypothetical protein	12.3115	13.4837	12.8165	12.3418	13.5345	11.8694	11.269	13.7962	13.7637	13.4146	13.2728	-1.17217	7.58341	-1.19275	5.8233	0.47474	1.44446	-0.71801	2.7062	-1.89429	-2.14564	0.523421	6.88063	8.18291	1.00317	-2.52728	0.600413	-1.92687	1.22449	7.0485	10.1646	0.141778	0.349067	0.490845	0.571406	0.915096	0.186136
ZMO0398	hypothetical protein	11.6118	12.8863	12.3954	11.7317	12.6201	11.203	10.7054	12.927	13.5877	12.758	12.3131	-1.27443	10.6461	-0.88835	4.85665	0.663655	3.1207	-0.22469	0.634595	-2.38465	-2.05259	0.613931	11.7193	9.6976	1.63358	-2.2216	0.497624	-1.72398	1.19592	7.66951	10.7327	0.444913	0.829686	1.2746	2.58316	4.96239	1.01647
ZMO0399	hypothetical protein	12.8782	13.3084	13.2839	12.7032	13.2929	12.9354	12.2631	13.4362	13.6324	13.1433	13.1495	-0.43018	2.03589	-0.58967	2.91736	0.580687	2.84947	-0.00898	0.01833	-0.69702	-0.88024	0.286717	2.0719	2.96167	0.575185	-1.17315	0.672298	-0.50085	2.09768	1.34684	4.89852	-0.00619	0.489076	0.482884	1.30029	1.27609	0.00884
ZMO0400	hypothetical protein	11.5357	11.6373	11.9993	11.4614	11.2988	11.8034	11.3587	11.445	12.1951	11.5642	11.1526	-0.10167	0.201944	0.162642	0.313033	0.537816	1.6147	0.700459	2.41222	-0.39178	-0.20558	0.292366	0.595558	0.261609	0.405453	-0.08633	0.444718	0.358385	0.742316	0.553404	0.100459	0.411617	0.630914	1.04253	1.22319	2.6087	0.667297
ZMO0401	diguanylate cyclase/phosphodiesterase	11.4047	11.8517	11.5856	12.0558	11.2433	11.4853	11.9356	10.7934	11.6859	12.176	11.6932	-0.44698	1.55393	0.812532	3.66202	-0.47025	1.59048	0.342281	0.997026	-0.20064	-0.24043	-0.89988	0.285536	0.357427	2.28942	1.14225	-0.45035	0.6919	0.899381	1.68807	3.62883	0.482812	-0.49015	-0.00734	1.01511	0.00882	0.993339
ZMO0402	ribosomal RNA methyltransferase RrmJ/FtsJ	13.277	12.7116	12.919	12.5577	13.5062	13.4815	13.042	13.3074	12.3564	12.0733	13.705	0.565427	11.4068	-0.94851	16.3578	0.361271	4.63096	-0.58724	9.23899	1.12516	0.968693	-0.39757	13.466	11.2535	3.16383	-0.26537	0.439505	0.17413	3.68777	0.919349	1.70696	-1.63164	0.283037	-1.3486	1.88169	16.4506	19.9062
ZMO0403	Ppx/GppA phosphatase	12.2073	11.6933	12.0442	11.7911	12.0157	12.1741	12.2949	12.153	11.9143	11.2872	11.8785	0.514014	3.46152	-0.22466	1.93097	0.253112	2.31608	0.028456	0.129404	0.259814	1.00771	0.274519	0.898849	6.80678	0.972258	0.14194	-0.12084	0.021103	0.487473	0.063956	0.603967	-0.59125	0.62706	0.035808	5.42379	0.113596	4.97156
ZMO0405	ATP-dependent Clp protease ATP-binding subunit clpA	13.13	12.3816	13.6748	13.5526	11.04	13.9213	14.1805	11.2881	13.4282	12.9246	10.7919	0.748414	10.5108	2.51255	28.6478	0.1222	0.564437	2.63475	29.6629	0.493078	1.25593	0.496238	2.59039	10.0943	2.61589	2.8924	-0.25922	2.63317	0.990537	22.4775	24.3613	2.13271	0.503625	2.63633	2.67583	22.5013	18.4575
ZMO0406	ABC-2 type transporter	12.6948	12.1055	12.4535	12.3546	12.3923	12.9306	12.8214	12.3323	11.9764	11.8879	12.4523	0.589237	10.9082	-0.03766	0.182569	0.09881	0.608661	0.061149	0.326706	0.954193	0.933585	-0.12007	10.0137	9.73453	0.497163	0.489165	0.109114	0.598279	0.438818	5.22244	3.85933	-0.56449	0.088506	-0.47598	0.336291	3.70216	4.78988
ZMO0407	GcrA cell cycle regulator	12.8662	11.6242	12.7815	11.8818	12.0723	13.1765	12.9855	12.4366	12.3866	10.778	11.7079	1.24202	12.2497	-0.19047	0.972913	0.899741	9.61091	0.709267	6.95074	0.789854	2.20751	0.728714	3.99771	15.7589	3.53636	0.548923	0.190914	0.739837	0.602604	4.45093	2.82432	-0.92987	1.60857	0.678697	12.8633	3.90665	6.23779
ZMO0408	acetylornithine transaminase protein	12.5197	12.8476	12.108	12.341	13.6019	11.5594	12.3584	13.6414	12.6567	12.3237	13.5623	-0.32784	1.48518	-1.26086	8.19486	-0.23299	0.680135	-1.49385	10.2553	-1.09734	0.034697	0.07911	4.0494	0.048683	0.118466	-1.28307	-0.79901	-2.08208	2.49294	10.0653	5.1204	-1.23865	0.333024	-0.90563	0.690129	3.02078	4.85895
ZMO0409	ornithine carbamoyltransferase	12.4157	12.5243	11.9381	12.1635	13.3084	11.5862	12.2666	13.3943	12.2899	12.0604	13.2224	-0.10855	0.368777	-1.14486	8.19142	-0.22543	0.742088	-1.37029	10.3854	-0.7037	0.206162	0.171893	2.37801	0.414729	0.329535	-1.12773	-0.68037	-1.80809	2.25843	9.49511	4.87625	-1.16199	0.229499	-0.9325	0.47658	3.65963	5.09833
ZMO0410	Hsp33 protein	11.4483	11.6018	10.7659	11.432	12.3773	10.7025	11.0877	12.5547	10.8293	11.7762	12.1998	-0.15344	1.81039	-0.94532	16.9524	-0.66607	11.3864	-1.61139	27.3568	-0.12674	-0.68849	0.35491	0.622867	7.53748	2.81566	-1.46702	-0.3852	-1.85222	3.1923	23.1013	18.6228	-0.42363	-0.94694	-1.37057	11.4606	17.3927	3.69152
ZMO0411	DNA topoisomerase IV subunit B	11.5365	11.5093	11.3659	11.3766	11.8263	11.6657	11.224	11.7198	11.0661	11.5292	11.9328	0.027181	0.119107	-0.44967	3.91824	-0.01069	0.03532	-0.46035	4.06037	0.599629	-0.30512	-0.21297	3.58292	1.28557	0.76747	-0.49574	0.441687	-0.05405	2.2434	0.139079	2.6773	-0.40359	-0.46306	-0.86665	2.41161	6.20761	1.9552
ZMO0412	multiple antibiotic resistance (MarC)-related protein	12.255	12.5166	12.3165	12.2283	12.6125	12.6481	12.0082	12.1086	11.985	12.4485	13.1164	-0.26166	1.37312	-0.38417	1.80188	0.088206	0.244515	-0.29596	1.22106	0.663058	-0.44027	-1.00778	2.44095	1.31546	4.62138	-0.10041	0.639869	0.539457	2.3115	1.78265	0.189178	-0.66793	-0.46346	-1.13138	1.41946	5.48803	2.46846
ZMO0413	hypothetical protein	12.5225	12.6598	12.4136	12.6739	12.6861	12.4767	12.4689	12.6219	12.3504	12.8788	12.7502	-0.13733	1.333	-0.01219	0.053969	-0.26033	2.58058	-0.27252	2.76814	0.126262	-0.4099	-0.12836	0.54647	3.04249	0.558631	-0.15296	0.007748	-0.14521	0.023505	0.659941	0.708741	0.128583	-0.52842	-0.39983	4.47792	2.92866	0.559921
ZMO0414	hypothetical protein	12.9662	13.1383	12.5779	13.2316	13.3472	12.5237	12.9876	13.3871	12.632	13.4755	13.3074	-0.17217	0.945323	-0.11565	0.509093	-0.6537	6.44322	-0.76935	8.0966	-0.10832	-0.48792	0.079736	0.281384	2.26281	0.195156	-0.39948	-0.4639	-0.86338	2.27926	5.83663	1.81531	0.168175	-0.8435	-0.67533	5.64132	4.04766	0.528205
ZMO0416	cell division ATP-binding protein FtsE	11.2501	11.245	11.3094	11.528	10.9052	11.3958	11.5307	10.8238	11.223	11.5254	10.9866	0.005106	0.016725	0.622834	8.6446	-0.21866	1.82496	0.404169	4.65514	0.172798	0.005251	-0.16273	0.610995	0.012496	0.56359	0.706824	-0.13489	0.571933	0.556357	4.65944	6.36145	0.538843	-0.30244	0.236405	1.7646	1.22231	4.25987
ZMO0417	hypothetical protein	10.3626	10.8263	10.4252	10.735	10.6232	10.3767	10.3248	10.3863	10.4737	11.1452	10.86	-0.46374	5.02919	0.111835	0.73275	-0.30977	3.32089	-0.19794	1.67634	-0.097	-0.82042	-0.4738	0.32271	6.88952	3.03807	-0.06147	0.051937	-0.00953	0.179758	0.028816	0.219005	0.285141	-0.67148	-0.38634	6.2891	2.73901	1.72367
ZMO0418	hypothetical protein	11.8603	12.2114	12.5253	12.1348	11.4473	12.4545	11.9943	11.132	12.5961	12.2754	11.7626	-0.35114	1.14473	0.687519	3.61905	0.390485	1.52844	1.078	7.03875	-0.14166	-0.28114	-0.63063	0.213005	0.499945	1.56406	0.862265	0.460225	1.32249	1.16729	5.73817	3.01164	0.512772	0.320745	0.833517	0.699224	2.85906	1.36865
ZMO0419	phospholipid/glycerol acyltransferase	11.4049	11.5321	11.2545	11.6286	11.5224	11.5436	11.3632	11.3079	10.9654	11.894	11.7369	-0.12716	0.495225	0.106176	0.351894	-0.37409	2.04863	-0.26792	1.24195	0.578294	-0.53074	-0.42903	2.2002	1.93057	1.4021	0.055325	0.180423	0.235748	0.444834	0.634427	0.109155	0.157026	-0.92861	-0.77158	4.82841	3.64984	0.372327
ZMO0420	arogenate dehydrogenase	12.8725	12.1108	12.5403	12.2074	12.7273	13.1222	12.6867	12.8086	11.9584	11.7281	12.646	0.761667	5.51206	-0.5199	3.86222	0.332882	1.95327	-0.18702	0.8371	1.16379	0.958555	0.162652	6.17245	4.63727	0.361414	-0.12195	0.435501	0.313552	1.73595	1.06731	0.302075	-0.91785	0.230263	-0.68759	0.690377	3.48723	5.38664
ZMO0421	histidinol-phosphate aminotransferase	12.1886	11.7228	11.7756	11.7668	12.3248	11.8296	12.2477	12.4885	11.7215	11.2858	12.1612	0.465763	1.97484	-0.55806	2.45386	0.008794	0.016909	-0.54927	2.39489	0.108033	0.961994	0.327262	0.157546	3.02767	0.621842	-0.2407	-0.41819	-0.65889	0.952308	1.86335	0.448535	-0.87543	0.435774	-0.43966	1.01025	1.02323	2.87659
ZMO0422	BadM/Rrf2 family transcriptional regulator	12.612	12.694	12.2167	12.9417	12.8006	12.0647	13.0556	12.7159	12.3687	12.8278	12.8854	-0.08194	0.272201	0.141069	0.493612	-0.72502	5.42286	-0.58396	3.92131	-0.30404	0.227705	-0.16948	0.820533	0.552301	0.376173	0.339662	-0.9909	-0.65124	5.15591	2.72708	1.02767	-0.05752	-0.45915	-0.51668	1.60205	1.91467	0.111374
ZMO0423	cysteine desulfurase activator complex subunit SufB	13.6772	12.8523	13.4179	13.3492	13.0272	14.0768	13.8816	13.0733	12.759	12.8168	12.9811	0.824905	17.5466	0.322011	3.91916	0.06873	0.420001	0.390741	5.23969	1.31778	1.06473	0.092213	16.1292	12.6896	0.392611	0.808267	0.195255	1.00352	1.0908	11.818	8.96593	-0.16425	-0.0578	-0.22204	0.221151	1.31674	0.851699
ZMO0425	FeS assembly ATPase SufC	13.0999	12.4192	12.6958	12.942	12.6407	12.9607	13.5439	12.795	12.4309	12.3402	12.4864	0.680695	5.62838	0.301336	2.50407	-0.24625	1.84048	0.055084	0.240993	0.52975	1.2037	0.308637	2.50813	8.44312	1.11459	0.748866	-0.58323	0.16564	4.04582	0.629852	5.87098	-0.14619	0.090721	-0.05547	0.289863	0.161906	0.532608
ZMO0426	SufBD protein	12.4865	11.6485	11.8774	12.4087	11.9164	12.1389	13.0628	12.2578	11.6158	11.7545	11.575	0.838085	7.49655	0.492241	4.56446	-0.53129	5.11535	-0.03905	0.144204	0.523132	1.30828	0.682843	2.28504	8.85063	3.4369	0.804959	-0.92386	-0.1189	6.9057	0.359612	5.66225	0.179522	-0.13871	0.040808	0.437807	0.102868	0.615882
ZMO0427	SufS subfamily cysteine desulfurase	12.85	12.0694	12.6252	12.5669	12.187	12.841	13.1964	12.5126	12.4094	11.9375	11.8614	0.780522	6.79021	0.379902	2.93521	0.058306	0.221371	0.438209	3.65183	0.431565	1.2589	0.651107	1.66843	8.23841	3.12469	0.683796	-0.35536	0.328437	1.56426	1.3908	4.24009	0.076008	0.471971	0.54798	2.40641	3.02545	0.201088
ZMO0428	FeS assembly SUF system protein	12.6689	11.0154	12.2815	12.338	10.907	13.0138	13.7709	11.2218	11.5492	10.905	10.5921	1.65341	5.53565	1.43101	5.97315	-0.05647	0.08145	1.37454	5.63244	1.4646	2.86584	0.629786	2.83683	7.68036	0.810111	2.54903	-0.75709	1.79195	1.35204	4.9946	8.26832	0.312977	0.644156	0.957133	1.0672	1.92246	0.399332
ZMO0429	iron-sulfur cluster assembly accessory protein	14.0488	12.4861	13.8272	13.3727	12.6024	14.9854	14.6353	12.5257	12.6691	12.1102	12.6791	1.56268	12.5055	0.770346	5.00169	0.454479	2.24019	1.22483	9.60379	2.31633	2.5251	-0.1534	12.3303	13.6456	0.272811	2.1096	0.350096	2.45969	0.909933	14.6869	12.2969	-0.5689	0.558863	-0.01004	1.81087	0.015776	1.86038
ZMO0430	pyrimidine 5'-nucleotidase	13.3306	11.9324	12.8422	12.8447	12.2077	13.7886	14.0898	12.1134	11.8957	11.5995	12.3021	1.39819	15.4584	0.636921	6.26462	-0.00251	0.007787	0.634414	6.2291	1.89298	2.49026	-0.18868	14.1924	18.9436	0.534573	1.97639	-0.30115	1.67524	1.20269	14.0367	16.8057	-0.70255	0.296134	-0.40642	1.1735	1.88162	4.33901
ZMO0431	2,3,4,5-tetrahydropyridine-2,6-carboxylate N-succinyltransferase	14.4016	13.3837	13.8825	13.9423	13.8532	14.9773	14.5277	13.6998	12.7877	13.3568	14.0067	1.01788	6.83195	0.089048	0.348042	-0.05978	0.214307	0.029266	0.095332	2.18964	1.17088	-0.30688	13.392	5.85677	0.79396	0.827927	0.449599	1.27753	2.06251	9.58837	5.21948	-0.64983	-0.56916	-1.21899	2.95916	9.01341	3.62444
ZMO0432	arginase/agmatinase/formiminoglutamase	12.1913	12.0576	12.1801	12.4351	11.7581	12.4365	12.2159	11.9214	11.9237	12.6543	11.5948	0.133663	2.37043	0.676993	16.4763	-0.25503	4.64355	0.421962	9.50424	0.512774	-0.43839	0.326611	7.75741	6.14741	4.02567	0.29449	0.220553	0.515044	2.18251	7.80461	3.39589	1.0595	-0.73061	0.32888	12.2366	4.06803	18.336
ZMO0433	guanylate kinase	12.8203	11.5156	12.2379	11.1236	13.1423	13.6786	11.8668	12.9155	10.7973	10.3804	13.3692	1.30468	5.44215	-2.01873	11.872	1.11431	5.28768	-0.90442	3.86551	2.88133	1.48639	-0.45368	10.0655	3.92	0.675419	-1.0487	1.81178	0.763083	6.47871	1.75644	2.85344	-2.98877	0.416845	-2.57192	0.729925	10.4252	12.5451
ZMO0435	17 kDa surface antigen	12.3482	11.7411	12.8917	12.5767	10.6657	12.8793	12.795	11.3704	12.904	12.3582	9.96098	0.607161	5.60593	1.91097	21.815	0.315002	2.02468	2.22597	24.8715	-0.02472	0.436804	1.4094	0.050685	1.7653	9.89984	1.42467	0.084241	1.50892	0.212653	11.7893	10.9817	2.39727	0.545763	2.94303	2.76211	23.5062	19.518
ZMO0436	hypothetical protein	10.3951	10.4542	10.4473	10.6891	10.1376	10.3605	10.3452	10.4796	10.5341	11.033	9.79552	-0.05905	0.426846	0.551504	8.11233	-0.24177	2.38345	0.309732	3.48364	-0.17355	-0.68774	0.684119	0.87194	6.80715	6.75635	-0.13442	0.015323	-0.1191	0.048797	0.520758	0.612326	1.23743	-0.49887	0.738565	4.245	7.52481	14.4377
ZMO0437	hypothetical protein	12.3584	11.9314	12.0568	11.5933	12.7846	12.4521	11.9414	12.6817	11.6616	11.2453	12.8875	0.427002	6.87073	-1.19128	18.6376	0.463481	5.77452	-0.7278	10.7115	0.790551	0.696204	-0.20575	7.54453	6.30219	1.0115	-0.7403	0.510654	-0.22965	3.97876	1.18636	6.88009	-1.64225	0.416307	-1.22594	2.91228	13.2442	18.1712
ZMO0439	RluA family pseudouridine synthase	11.5491	11.5848	11.2718	11.1429	12.2862	11.326	11.0379	12.2836	11.2176	11.248	12.2888	-0.03564	0.286407	-1.14327	22.7025	0.128858	1.22558	-1.01441	20.3741	0.108393	-0.21009	-0.00521	0.589686	1.51318	0.019407	-1.24571	0.2881	-0.95761	2.44278	13.3436	17.7572	-1.04083	-0.03038	-1.07121	0.125251	15.1444	14.6702
ZMO0440	hypothetical protein	12.3574	12.5288	12.1367	12.3881	12.8044	11.9734	12.2922	12.8065	12.3	12.484	12.8023	-0.17137	2.01788	-0.41633	5.70117	-0.25137	2.65881	-0.6677	10.8794	-0.32656	-0.1917	0.004161	2.33457	1.05292	0.013181	-0.51426	-0.3188	-0.83306	2.25026	9.25793	4.66559	-0.3184	-0.18394	-0.50234	0.992077	4.50423	2.24587
ZMO0441	ATP12 ATPase	12.944	12.9869	12.6852	12.8678	13.3435	12.6973	12.7837	13.3511	12.6731	12.9519	13.3359	-0.04293	0.142333	-0.47569	6.94796	-0.18261	1.64467	-0.6583	10.7424	0.02416	-0.16817	0.015233	0.059408	0.576164	0.036601	-0.56739	-0.08644	-0.65383	0.360829	6.67255	5.43256	-0.38399	-0.27877	-0.66276	1.84601	6.80253	3.01144
ZMO0442	HAD superfamily hydrolase	11.5994	12.4101	11.7377	12.0892	12.1874	11.4482	11.2801	12.07	12.0273	12.8982	12.3048	-0.81071	13.4427	-0.09825	0.723165	-0.35144	4.82226	-0.44969	6.90752	-0.5791	-1.61818	-0.23484	5.13551	18.7087	1.30824	-0.78991	0.168097	-0.62182	0.945109	6.69051	9.29486	0.593422	-0.87097	-0.27755	10.547	1.98467	6.25701
ZMO0443	ribonucleotide-diphosphate reductase subunit beta	12.6576	13.0601	12.4748	11.7351	14.3667	11.9472	11.5628	14.4629	13.0024	11.9074	14.2704	-0.40245	2.46582	-2.63155	21.8394	0.739674	4.57909	-1.89187	15.7811	-1.05522	-0.34467	0.192529	4.63936	0.86704	0.396419	-2.90015	0.384401	-2.51575	1.01302	14.7538	17.1794	-2.36295	1.09495	-1.268	4.90289	6.08366	13.7464
ZMO0444	lipolytic protein G-D-S-L family	12.814	12.7958	12.4488	12.6894	13.2766	12.8131	12.3227	13.3064	12.0846	13.0562	13.2468	0.018189	0.127172	-0.58717	12.8469	-0.24057	3.72983	-0.82774	18.6287	0.728484	-0.73347	0.059555	10.3071	10.3972	0.295715	-0.98368	0.490405	-0.49328	6.42276	6.47678	15.5611	-0.19066	-0.97155	-1.16221	15.3527	18.4967	1.54306
ZMO0445	hypothetical protein	11.8025	11.2705	11.4342	11.4487	11.7267	11.9361	11.5864	11.885	10.9323	11.3109	11.5685	0.531971	5.55315	-0.27809	4.03157	-0.01446	0.08249	-0.29255	4.35267	1.00384	0.275572	0.316499	9.85622	1.46382	1.80239	-0.29855	0.349675	0.051121	3.37076	0.232637	2.64565	-0.25763	-0.37859	-0.63622	3.80517	8.11289	2.11134
ZMO0446	membrane bound O-acyl transferase MBOAT family protein	11.2064	11.1118	10.7413	11.085	11.651	10.9441	11.0578	11.6172	10.5384	11.1121	11.6848	0.094594	1.25764	-0.56607	14.3839	-0.3437	7.67037	-0.90977	23.0289	0.405621	-0.05424	-0.0676	5.56508	0.312935	0.412999	-0.55939	-0.11377	-0.67316	0.884234	11.7381	9.27645	-0.57275	-0.57363	-1.14638	9.58767	20.7681	9.56848
ZMO0447	hypothetical protein	11.1724	10.7481	10.7805	10.3335	11.7667	10.8669	10.8841	11.7662	10.6941	9.78298	11.7672	0.424338	4.22721	-1.43314	24.1802	0.446959	6.34318	-0.98618	17.0556	0.172874	1.10112	-0.00098	0.703628	10.495	0.002547	-0.8821	-0.01716	-0.89926	0.057065	10.2597	10.0088	-1.98419	0.91108	-1.07311	10.4321	12.7552	23.7509
ZMO0448	cell wall hydrolase SleB	12.5874	11.7084	11.8451	10.7637	13.8349	11.8283	11.7617	14.1721	11.8619	9.76559	13.4977	0.878978	8.76805	-3.07126	41.8089	1.08139	19.5897	-1.98987	32.109	-0.0336	1.99616	0.67438	0.08505	18.1078	4.4862	-2.41037	0.066506	-2.34387	0.27584	28.1722	28.7667	-3.73215	2.09627	-1.63588	25.8331	20.8703	38.3764
ZMO0449	hypothetical protein	13.4144	13.634	12.9929	13.4458	14.134	13.1441	12.9921	14.107	12.8417	13.8995	14.1609	-0.21964	3.29635	-0.68821	12.723	-0.45288	7.3997	-1.1411	21.5468	0.302375	-0.90737	-0.05393	2.37937	11.5692	0.224877	-1.11493	0.151988	-0.96295	0.869264	12.5627	14.8659	-0.26149	-1.05776	-1.31925	14.0132	17.7664	1.93188
ZMO0452	pyrrolo-quinoline quinone	12.4706	12.0164	11.8348	12.2612	12.6345	12.2688	12.3793	12.7637	11.4008	12.1431	12.5053	0.454195	2.96064	-0.37329	4.05535	-0.4264	4.95308	-0.79969	11.7359	0.86798	0.236164	0.25844	5.5312	0.792103	0.89936	-0.38443	-0.1105	-0.49492	0.421614	3.67653	2.49701	-0.36215	-0.74231	-1.10446	6.70695	11.3994	2.27895
ZMO0453	GTP-binding protein EngA	12.1687	11.9294	11.5915	11.8976	12.658	12.0627	11.8955	12.5478	11.1203	11.8997	12.7682	0.239245	1.22486	-0.7604	7.95907	-0.30615	2.04886	-1.06654	12.3127	0.942392	-0.00423	-0.22043	5.55283	0.008169	0.645293	-0.65229	0.167161	-0.48513	0.523437	2.43787	3.83533	-0.8685	-0.77946	-1.64796	5.01478	13.6622	5.88034
ZMO0454	formate--tetrahydrofolate ligase	12.1007	12.702	12.2296	12.3156	12.6589	11.5899	11.8432	12.869	12.8693	12.788	12.4488	-0.6013	8.64002	-0.34332	2.81234	-0.08597	0.390282	-0.42929	3.95732	-1.27934	-0.94476	0.420209	11.2742	7.56161	2.25394	-1.0258	-0.25327	-1.27906	1.05809	11.2712	8.46502	0.339167	0.081322	0.420489	0.237636	2.25623	1.62834
ZMO0456	ferredoxin	11.56	12.095	11.2046	11.4023	12.8756	10.9082	11.0724	12.6996	11.501	11.7322	13.0517	-0.53492	9.36411	-1.47333	25.3709	-0.1977	1.93781	-1.67103	28.0001	-0.59287	-0.65983	-0.35208	5.63955	6.58431	2.56273	-1.62721	-0.16422	-1.79143	0.884786	22.3226	20.4551	-1.31946	-0.23118	-1.55064	1.45539	19.543	16.6204
ZMO0457	AsnC family transcriptional regulator	11.8144	12.5099	12.0956	12.3558	12.0351	11.8612	11.8098	11.7723	12.3299	12.9017	12.298	-0.69545	7.29421	0.320606	1.91697	-0.26017	1.40039	0.06044	0.203097	-0.46869	-1.0919	-0.52576	1.92467	6.87269	2.29318	0.037537	0.051441	0.088978	0.113826	0.212936	0.080606	0.603675	-0.57177	0.031902	2.73247	0.067668	2.96974
ZMO0458	ABC transporter-like protein	11.1945	11.0964	11.3243	11.0099	11.1022	11.439	11.2948	10.8497	11.2095	10.725	11.3547	0.098092	0.473431	-0.09235	0.338237	0.314419	1.85364	0.222071	1.10538	0.22955	0.569777	-0.50505	0.709124	2.70681	2.25032	0.445066	0.144305	0.589371	0.383576	2.85088	1.85624	-0.62976	0.484532	-0.14523	2.11223	0.386706	3.1558
ZMO0459	LolC/E family lipoprotein releasing system transmembrane protein	11.5843	11.4237	11.4314	11.7374	11.3431	11.7548	11.4955	11.5024	11.1079	11.9793	11.1838	0.160588	2.53427	0.394337	7.83933	-0.30606	5.45904	0.088274	0.848951	0.64698	-0.48377	0.318553	9.29515	6.21507	3.32618	-0.00682	0.259312	0.252488	2.51075	2.41024	0.029045	0.795498	-0.87144	-0.07594	13.7955	0.433891	12.399
ZMO0460	prolyl-tRNA synthetase	12.049	12.2178	11.6535	12.0534	12.6933	11.7878	11.4881	12.871	11.5193	12.6186	12.5156	-0.16886	1.34606	-0.63995	10.4674	-0.39981	5.46695	-1.03977	18.1698	0.268524	-1.13049	0.355394	1.50639	12.1022	2.30302	-1.38289	0.299691	-1.0832	2.08507	13.0389	17.0703	0.102985	-1.09932	-0.99633	13.2657	11.7984	0.456051
ZMO0462	CTP synthetase	12.7911	12.4336	11.7283	12.2231	13.8856	12.3125	12.0673	13.9934	11.1441	12.3789	13.7778	0.357446	6.22614	-1.66246	27.4107	-0.49481	7.40861	-2.15727	33.0209	1.16841	-0.31165	0.215577	14.2022	2.2083	1.26867	-1.92607	0.245216	-1.68086	1.53615	20.6397	23.3106	-1.39885	-1.23484	-2.63369	15.1049	29.8254	17.2469
ZMO0464	preprotein translocase subunit SecG	12.1854	12.1657	11.5762	11.663	13.2874	11.594	11.696	13.2661	11.5584	11.6299	13.3088	0.019657	0.050722	-1.6245	16.9727	-0.08675	0.297406	-1.71125	17.8999	0.035584	0.066119	-0.04273	0.063991	0.125772	0.077876	-1.57008	-0.10202	-1.67209	0.237793	11.8649	10.9781	-1.67893	-0.07148	-1.75041	0.156916	12.5371	11.9239
ZMO0465	Triose-phosphate isomerase	12.3159	13.0978	12.4886	12.5189	13.113	12.0769	11.9093	12.9614	12.9003	13.1284	13.2645	-0.78191	8.79073	-0.59411	5.13401	-0.03026	0.096106	-0.62437	5.52457	-0.82347	-1.21915	-0.30311	4.73005	8.30766	1.04766	-1.05213	0.167583	-0.88454	0.485745	5.53888	7.11052	-0.13609	-0.22809	-0.36419	0.736064	1.44367	0.371488
ZMO0467	PpiC-type peptidyl-prolyl cis-trans isomerase	13.2792	14.0503	13.0458	13.4726	14.4758	12.42	12.8702	14.5472	13.6715	14.075	14.4044	-0.77116	13.7885	-1.00319	14.7592	-0.42685	4.7422	-1.43004	21.1247	-1.25149	-1.20481	0.142837	12.7826	12.2161	0.567647	-1.67702	-0.45019	-2.12721	3.03719	22.1103	17.6316	-0.32937	-0.40351	-0.73288	2.56782	6.30656	1.88355
ZMO0468	anthranilate synthase component I	12.0992	12.3733	11.9342	11.8988	12.8757	11.8212	11.5442	12.9322	12.0472	12.2535	12.8192	-0.27412	2.03991	-0.97688	18.176	0.035367	0.202178	-0.94151	17.5117	-0.22599	-0.7093	0.112938	1.03924	5.80748	0.404373	-1.388	0.277025	-1.11097	2.03515	14.4249	18.2611	-0.56576	-0.20629	-0.77205	1.30703	9.24022	5.9971
ZMO0469	hypothetical protein	13.8243	13.8481	13.9165	13.7048	13.8873	14.0252	13.457	13.9909	13.8079	13.9526	13.7838	-0.02375	0.113018	-0.18253	1.1821	0.211708	1.4717	0.029179	0.116263	0.217287	-0.49566	0.207116	0.911931	3.13205	0.85207	-0.53392	0.568184	0.034265	3.90311	0.094712	3.55037	0.168861	-0.14477	0.024094	0.527444	0.064749	0.648744
ZMO0471	LysR family transcriptional regulator	10.7754	10.7659	10.6572	10.8286	10.8262	10.8094	10.9265	10.5905	10.5051	10.7308	11.0619	0.009534	0.035552	0.002426	0.013312	-0.17138	2.01825	-0.16896	1.97495	0.304278	0.195668	-0.47135	1.8227	0.950322	3.55829	0.335932	-0.11708	0.218856	0.698987	1.72897	3.32651	-0.33108	-0.22569	-0.55677	1.81117	7.04156	3.25327
ZMO0472	rpsU-divergently transcribed protein	14.3203	13.9206	13.5866	14.198	14.5768	14.3893	13.9812	14.5904	12.7838	14.4149	14.5631	0.399696	2.86436	-0.3787	2.55897	-0.61147	5.29414	-0.99017	10.3326	1.60549	-0.43376	0.027359	11.2551	1.67191	0.054714	-0.60926	0.408156	-0.20111	1.69202	0.612713	3.1183	-0.14814	-1.6311	-1.77924	12.4757	13.81	0.409663
ZMO0473	6,7-dimethyl-8-ribityllumazine synthase	13.0901	13.1003	12.9626	13.242	13.0809	13.0707	13.3077	12.8918	12.8545	13.1764	13.2699	-0.01018	0.03226	0.161128	0.752141	-0.27942	1.67237	-0.11829	0.495275	0.216231	0.13132	-0.3781	0.645209	0.336695	1.43295	0.415837	-0.23696	0.178876	0.794298	0.541167	1.80626	-0.09358	-0.32187	-0.41545	1.23243	1.80374	0.239165
ZMO0474	3,4-dihydroxy-2-butanone 4-phosphate synthase	13.5212	13.1274	13.402	13.4987	13.0722	13.7321	13.687	13.1446	13.072	13.3105	12.9998	0.393788	5.52273	0.426578	4.6022	-0.0967	0.522067	0.329874	3.11376	0.660036	0.376515	0.144813	5.26192	2.24209	0.563387	0.542429	0.045057	0.587486	0.135545	4.42242	3.91966	0.310727	-0.23846	0.072263	1.13133	0.234317	1.67498
ZMO0475	riboflavin synthase subunit alpha	13.5919	13.325	13.7259	13.5428	13.1066	13.8589	13.7192	13.1975	13.593	13.3664	13.0157	0.266849	2.79175	0.436176	4.33576	0.183139	1.16599	0.619315	7.23836	0.265937	0.35274	0.181871	1.21199	1.84757	0.705788	0.52161	0.139738	0.661348	0.494986	4.81364	3.36009	0.350742	0.22654	0.577282	0.960789	3.92188	1.83174
ZMO0476	riboflavin biosynthesis protein RibD	12.5974	11.3852	11.8753	12.1889	11.9097	12.6621	12.9954	12.1347	11.0885	11.3824	11.6847	1.21222	15.4653	0.2792	4.50477	-0.31366	5.35757	-0.03446	0.238736	1.57364	1.61299	0.45002	16.7208	17.1551	3.09254	0.860686	-0.33334	0.52735	3.48428	6.88204	13.024	-0.30229	-0.29398	-0.59627	2.87449	8.16479	2.99993
ZMO0477	hypothetical protein	11.2338	11.3189	10.7868	11.4393	11.603	10.7276	11.3722	11.6016	10.846	11.5065	11.6044	-0.08515	0.365452	-0.16366	0.660554	-0.65258	5.13833	-0.81624	7.10468	-0.11837	-0.13424	-0.00283	0.278198	0.324827	0.005276	-0.22937	-0.64464	-0.87401	2.98362	4.73837	0.652451	-0.09795	-0.66051	-0.75847	3.09696	3.8254	0.221551
ZMO0478	winged helix family two component transcriptional regulator	13.9804	13.6613	13.3274	14.2662	13.8689	13.584	14.5641	13.793	13.0708	13.9683	13.9449	0.319047	1.31849	0.397301	1.35132	-0.93883	4.97978	-0.54153	2.15461	0.513181	0.595833	-0.15187	1.18254	1.47452	0.236195	0.771155	-0.98016	-0.209	3.14424	0.349187	2.17749	0.023447	-0.8975	-0.87406	2.74699	2.6377	0.030625
ZMO0479	peptidoglycan-binding LysM	12.8078	11.8397	12.4308	12.2604	12.28	13.3921	12.9965	12.0348	11.4696	11.5244	12.5251	0.968104	6.49655	-0.01957	0.034468	0.170403	0.39171	0.150835	0.335835	1.92252	1.47212	-0.49032	7.87306	5.37606	1.027	0.961653	0.395602	1.35726	0.757814	4.76507	2.82162	-1.00079	-0.0548	-1.05559	0.070779	3.25486	2.9996
ZMO0480	histidine kinase	12.2749	11.4309	11.9729	11.8918	11.6941	12.7004	12.5115	11.6127	11.2453	11.272	11.7754	0.843962	4.20734	0.197708	0.449155	0.081102	0.152588	0.278809	0.711497	1.45508	1.23952	-0.16272	4.6671	3.66204	0.218337	0.89883	0.188881	1.08771	0.274392	3.19436	2.38456	-0.50341	-0.02668	-0.53009	0.031763	1.08146	1.00379
ZMO0481	hypothetical protein	11.2082	10.9613	11.4627	11.3946	10.397	11.7604	11.6119	10.2522	11.1649	11.1773	10.5418	0.246844	0.676314	0.997581	4.32984	0.068055	0.117034	1.06564	4.78086	0.595439	0.434651	-0.28956	1.13965	0.728663	0.423661	1.35969	0.148449	1.50813	0.191672	4.78607	4.095	0.635476	-0.01234	0.623137	0.013563	1.2542	1.29095
ZMO0482	fructose 1,6-bisphosphatase II	12.5602	12.1441	12.6486	12.3924	12.0155	12.8672	12.6346	12.1789	12.4301	12.1502	11.8521	0.41607	11.7757	0.376908	7.95789	0.256219	4.55561	0.633127	15.1444	0.437055	0.484421	0.326736	6.01015	6.96488	3.89637	0.45575	0.232536	0.688287	2.31549	11.1271	6.38485	0.298066	0.279902	0.577968	3.07646	8.88014	3.38731
ZMO0483	homoserine dehydrogenase	11.8063	11.1611	11.0305	11.0692	12.3514	11.263	11.4949	12.6609	10.798	10.6435	12.0418	0.645153	6.15961	-1.28218	11.7895	-0.03868	0.105499	-1.32086	12.2217	0.464905	0.851447	0.619108	1.63544	4.11509	2.52847	-1.16601	-0.23195	-1.39797	0.604414	8.43188	6.54824	-1.39835	0.15459	-1.24376	0.356155	7.17583	8.43504
ZMO0484	MgtC/SapB transporter	11.2282	11.286	11.2372	11.9673	10.5668	11.0683	12.1484	10.4678	11.4061	11.7863	10.6657	-0.05787	0.284055	1.4006	29.4525	-0.73017	16.6137	0.670429	15.1602	-0.33786	0.362153	-0.19789	2.39387	2.66262	1.07469	1.68062	-1.08018	0.600442	17.4069	8.66681	25.9866	1.12058	-0.38016	0.740415	4.49909	11.3602	18.0666
ZMO0485	acyl-CoA dehydrogenase domain-containing protein	12.6416	12.2819	12.457	12.676	12.2523	12.2873	12.9779	12.6596	12.6268	12.374	11.845	0.359657	2.36862	0.42368	3.37662	-0.21893	1.24199	0.204746	1.12607	-0.33949	0.603851	0.814604	1.21484	2.89984	4.57372	0.318303	-0.6906	-0.3723	4.19108	1.63379	1.29363	0.529056	0.252735	0.781791	0.925779	5.0478	2.7904
ZMO0486	hypothetical protein	13.2446	12.5464	13.198	13.0519	12.4367	13.3518	13.4184	12.9636	13.0441	12.6853	11.9098	0.698201	3.36953	0.615172	4.36731	0.1461	0.53022	0.761272	5.98904	0.30769	0.733043	1.05387	0.668364	2.37945	4.14452	0.454758	-0.06658	0.388181	0.133948	1.28382	1.62509	0.775586	0.358776	1.13436	1.1438	6.45812	3.66928
ZMO0487	HpcH/HpaI aldolase	13.0711	12.5985	13.1577	13.0129	12.3338	13.4795	13.2403	12.4934	12.8359	12.7856	12.1741	0.472522	2.43355	0.679161	6.32453	0.144799	0.642507	0.82396	8.29128	0.643655	0.454679	0.319232	2.51724	1.48583	0.88755	0.746884	0.239287	0.986171	0.796587	6.56857	4.36255	0.611438	0.050311	0.661748	0.116038	3.63093	3.21762
ZMO0488	hypothetical protein	11.6732	11.9825	11.2463	11.4034	12.8337	11.3106	11.1211	12.5878	11.1821	11.6857	13.0796	-0.30929	0.863144	-1.43029	15.5208	-0.15708	0.679551	-1.58736	17.3245	0.128581	-0.5646	-0.49186	0.215592	1.55581	1.26757	-1.46665	0.189511	-1.27714	0.548191	8.88496	10.6366	-1.39392	-0.50367	-1.89759	2.24716	14.4654	9.96718
ZMO0489	hypothetical protein	9.59114	9.47602	9.7117	9.74393	9.14512	9.67284	9.93755	9.16304	9.75057	9.55031	9.1272	0.115118	0.388168	0.598813	5.17672	-0.03223	0.102741	0.566586	4.76759	-0.07773	0.387236	0.035845	0.159258	1.27474	0.067801	0.774508	-0.26471	0.509801	0.90411	2.39381	4.53092	0.423117	0.200255	0.623372	0.613964	3.25816	1.80215
ZMO0490	Oligopeptidase B	13.2847	13.1989	13.5837	13.1284	13.0133	13.7137	13.2754	12.865	13.4537	12.9814	13.1615	0.085818	0.462216	0.11512	0.520915	0.45529	3.8927	0.57041	5.45667	0.260003	0.293929	-0.29648	0.993955	1.18737	1.20247	0.410324	0.438327	0.848651	2.16143	5.87723	1.95464	-0.18008	0.472252	0.29217	2.42241	1.17699	0.596061
ZMO0491	peptidase M24	12.0638	12.3415	12.5367	12.5391	11.5322	12.2562	12.3245	11.6107	12.8172	12.7537	11.4536	-0.27774	1.01827	1.0069	13.1267	-0.00238	0.008224	1.00452	13.0904	-0.56104	-0.42924	0.157074	2.13838	1.42757	0.35835	0.713744	-0.06828	0.64546	0.197676	4.46899	5.19293	1.30006	0.063515	1.36357	0.181675	12.4716	11.7739
ZMO0492	nitrogen regulatory protein P-II	13.0815	13.8958	13.0337	13.3613	14.0709	12.5531	12.6479	14.0434	13.5142	14.0748	14.0984	-0.81436	20.5399	-0.70957	14.4923	-0.32769	5.22797	-1.03725	21.295	-0.96116	-1.42687	-0.05504	13.8022	20.7609	0.25704	-1.39548	-0.09483	-1.49031	0.51057	21.603	20.3354	-0.02366	-0.56054	-0.5842	6.88897	7.30194	0.097659
ZMO0493	glutamine synthetase, type I	12.6806	13.2439	12.1828	12.7713	13.9327	12.0643	12.1031	13.8743	12.3012	13.4395	13.991	-0.56336	2.98543	-1.16135	13.5465	-0.58856	5.49351	-1.74991	20.7343	-0.23692	-1.33641	-0.11675	0.583443	7.42543	0.238135	-1.77118	-0.03882	-1.81	0.091791	15.113	14.7553	-0.55152	-1.1383	-1.68983	8.55311	13.9956	2.9495
ZMO0494	drug resistance transporter, Bcr/CflA subfamily	12.1344	12.509	12.288	11.9006	12.7766	12.339	11.4398	12.6243	12.237	12.3614	12.9288	-0.37465	1.50588	-0.87597	6.92051	0.387398	2.02914	-0.48857	2.89412	0.102047	-0.92157	-0.30444	0.174811	3.55279	0.689012	-1.18453	0.899207	-0.28532	4.32473	0.779616	6.49283	-0.5674	-0.12441	-0.69181	0.265167	2.89972	2.14046
ZMO0495	hypothetical protein	11.6937	11.5973	12.2256	11.5623	11.1486	12.5887	11.4875	11.0048	11.8624	11.6372	11.2924	0.096347	0.453401	0.413724	2.74977	0.663261	5.60884	1.07699	10.8525	0.726311	-0.14977	-0.2875	3.82906	0.394679	0.950706	0.482594	1.1013	1.58389	7.05961	11.3811	2.04666	0.344855	0.225223	0.570078	0.676889	2.64527	1.23982
ZMO0496	surface antigen (D15)	10.8668	10.6536	10.7777	10.9307	10.5721	11.0055	11.022	10.5728	10.55	10.8395	10.5714	0.213162	1.61584	0.358621	4.12131	-0.15302	1.1367	0.205597	1.7628	0.455509	0.182552	0.001425	2.91483	0.752628	0.003702	0.449184	-0.01655	0.432638	0.050934	3.2349	3.42606	0.268058	-0.2895	-0.02145	1.75133	0.067075	1.55982
ZMO0497	phosphoglycolate phosphatase	10.7707	10.8042	10.6316	10.4149	11.3158	10.4224	10.4997	11.3899	10.8408	10.33	11.2417	-0.03351	0.164278	-0.90095	11.5282	0.216742	1.44658	-0.68421	8.05735	-0.41837	0.169675	0.148169	2.31595	0.622618	0.519245	-0.8902	-0.07728	-0.96748	0.2296	8.0558	7.17699	-0.9117	0.510767	-0.40094	3.14447	2.17005	7.42093
ZMO0498	bifunctional N-acetylglucosamine-1-phosphate uridyltransferase/glucosamine-1-phosphate acetyltransferase	11.6844	12.9543	11.7975	11.9824	13.178	10.9313	10.8724	13.2495	12.6638	13.0925	13.1065	-1.26988	10.5989	-1.1956	7.46607	-0.18489	0.48914	-1.38049	9.08026	-1.73251	-2.22011	0.142963	7.72277	10.7245	0.230092	-2.37713	0.058902	-2.31823	0.084327	11.32	11.675	-0.01406	-0.42869	-0.44276	0.963792	1.00948	0.018852
ZMO0499	penicillin-binding protein, 1A family	11.9589	11.938	11.5226	12.0949	12.2278	12.0072	11.7314	12.138	11.0381	12.4583	12.3175	0.020904	0.068635	-0.13289	1.3337	-0.57226	11.2552	-0.70516	14.4063	0.969117	-0.7269	-0.17951	8.6151	5.7471	0.717906	-0.40659	0.275743	-0.13084	2.37893	0.791774	4.30513	0.140802	-1.42027	-1.27947	20.6898	18.7267	0.877846
ZMO0500	hypothetical protein	11.3643	11.6341	11.0023	11.6394	11.856	11.3751	11.2608	11.4571	10.6296	12.018	12.2548	-0.26979	3.44558	-0.21657	3.59909	-0.63705	15.4568	-0.85362	20.7424	0.745556	-0.75722	-0.79771	9.71776	9.91548	10.5991	-0.19633	0.114339	-0.08199	0.826295	0.52474	1.82382	-0.23682	-1.38844	-1.62526	23.4921	26.7218	2.42715
ZMO0501	GtrA family protein	11.186	11.5187	10.9166	11.2673	11.8731	11.0253	11.03	11.5026	10.8079	11.5046	12.2436	-0.33273	2.54589	-0.60582	6.75294	-0.35069	2.98379	-0.95651	12.3252	0.217442	-0.47458	-0.74104	0.758454	2.39427	4.72189	-0.47259	-0.00468	-0.47727	0.011433	2.81316	2.77097	-0.73905	-0.69671	-1.43575	4.99615	13.2247	5.45194
ZMO0502	hypothetical protein	11.7389	11.9019	11.4002	11.5504	12.5106	11.6659	11.1818	12.3691	11.1344	11.9191	12.6521	-0.16296	1.17406	-0.96015	12.5179	-0.15029	0.855446	-1.11044	14.7979	0.531466	-0.73731	-0.28304	3.25266	5.33121	1.25249	-1.18729	0.484101	-0.70319	2.91588	5.13485	10.6141	-0.73302	-0.78468	-1.5177	6.03105	14.2433	5.45987
ZMO0503	glycosyl transferase family 2 protein	11.4239	12.0411	10.7156	11.6723	12.8096	10.8094	10.8321	12.6302	10.6218	12.5125	12.989	-0.61725	12.2359	-1.1373	26.5398	-0.95667	23.008	-2.09398	39.9015	0.187587	-1.68046	-0.35889	1.34526	24.1644	3.60426	-1.79808	-0.02265	-1.82074	0.112029	29.1593	28.892	-0.47652	-1.8907	-2.36721	29.9679	34.8826	6.94312
ZMO0505	pseudouridine synthase	11.9598	12.2321	12.0554	11.8216	12.4109	12.3838	11.4919	12.0038	11.7269	12.1513	12.818	-0.27223	1.21447	-0.58934	2.8711	0.23379	0.731989	-0.35555	1.33506	0.656907	-0.6594	-0.8142	1.99483	2.00637	2.77004	-0.51194	0.891946	0.380007	3.18571	0.889619	1.37108	-0.66673	-0.42437	-1.0911	1.04185	4.32933	2.04042
ZMO0506	peptidyl-tRNA hydrolase domain-containing protein	11.711	12.2953	10.9995	12.1711	12.8388	10.9808	11.5298	12.6223	11.0183	12.8123	13.0553	-0.58428	7.33132	-0.66774	8.09006	-1.17153	16.0817	-1.83927	24.6128	-0.03745	-1.28248	-0.43293	0.09785	11.2825	2.35242	-1.09251	-0.54902	-1.64153	3.66124	15.9234	9.8255	-0.24296	-1.79404	-2.03701	17.4741	19.8058	1.07028
ZMO0507	GAF domain-containing protein	11.7894	11.3354	11.2542	11.6244	11.8085	11.3615	11.9602	12.0465	11.1469	11.2887	11.5706	0.453971	2.00726	-0.1841	0.731735	-0.37022	2.03103	-0.55431	3.76626	0.214568	0.671458	0.475886	0.444349	2.25955	1.34446	-0.08631	-0.59866	-0.68497	2.49269	3.06447	0.181537	-0.28188	-0.14177	-0.42365	0.329432	1.47566	0.817432
ZMO0508	GCN5-related N-acetyltransferase	11.7191	11.2705	11.3206	11.6671	11.4967	11.4553	11.9844	11.7176	11.1859	11.3499	11.2758	0.448544	2.12656	0.170432	0.653437	-0.34656	1.82275	-0.17612	0.683483	0.269383	0.634501	0.441748	0.61968	2.14799	1.24705	0.266808	-0.52912	-0.26231	2.04759	0.734027	0.751554	0.074056	-0.164	-0.08994	0.39322	0.189294	0.15132
ZMO0509	hypothetical protein	12.0587	11.7005	12.124	12.2347	11.2801	12.2417	12.3304	11.6041	12.0063	12.1391	10.9562	0.358226	1.78457	0.954588	5.81823	-0.1107	0.272733	0.843888	4.85037	0.235433	0.191301	0.647943	0.45502	0.34903	1.91036	0.726266	-0.08863	0.637633	0.140129	1.86674	2.27605	1.18291	-0.13277	1.05014	0.223723	4.00081	4.78661
ZMO0510	pyruvate dehydrogenase complex dihydrolipoamide acetyltransferase	13.1976	13.1325	13.379	13.2235	12.8927	13.2887	13.3418	12.9624	13.4693	13.1052	12.8231	0.065075	0.598133	0.330796	4.89214	0.155482	1.55223	0.486278	8.48356	-0.18062	0.236535	0.139315	1.16029	1.73232	0.800301	0.379406	-0.0531	0.326309	0.230701	2.83012	3.56493	0.282185	0.364062	0.646247	3.34701	7.79278	2.26534
ZMO0511	thioesterase superfamily protein	13.2709	12.3555	12.7457	13.4366	12.2573	13.1334	13.9839	12.6954	12.358	12.8893	11.8191	0.915432	3.84834	1.17934	5.88816	-0.69088	2.626	0.488467	1.55047	0.775436	1.09458	0.876278	1.60898	2.71908	1.93541	1.28849	-0.85045	0.438046	2.12363	0.8004	4.0088	1.07019	-0.5313	0.538888	1.05333	1.07515	3.01953
ZMO0512	dihydrolipoamide dehydrogenase	13.2572	12.2349	12.6602	13.2704	12.3076	13.4157	13.7343	12.6217	11.9048	12.8066	11.9934	1.02229	7.25195	0.96287	4.9566	-0.6102	2.47628	0.352666	1.08841	1.51095	0.927704	0.62823	5.77828	2.76676	1.52956	1.11261	-0.31858	0.794026	0.581768	2.18018	3.65423	0.813133	-0.90183	-0.08869	2.64929	0.122905	2.26084
ZMO0513	phosphoesterase PA-phosphatase-like protein	12.0991	11.663	11.4319	12.4324	11.7789	11.8832	12.5092	11.9049	10.9806	12.3556	11.6529	0.436064	6.38061	0.653515	8.45845	-1.00052	14.3579	-0.34701	3.35123	0.902546	0.153582	0.252065	8.19028	0.60758	1.22216	0.604273	-0.62604	-0.02177	4.84542	0.061068	4.59549	0.702756	-1.37501	-0.67225	13.8995	5.38532	5.74774
ZMO0514	30S ribosomal protein S7	14.6578	14.3046	14.1682	14.2381	15.0373	14.4395	14.3971	15.1368	13.897	14.0792	14.9378	0.353161	3.54482	-0.79914	13.1262	-0.06994	0.412827	-0.86909	14.4502	0.542482	0.317951	0.199049	3.9696	1.75575	0.883102	-0.73969	0.042323	-0.69737	0.148614	7.01713	7.62025	-0.85859	-0.18221	-1.0408	0.944507	11.8984	9.32327
ZMO0515	elongation factor G	13.7949	13.9425	13.2889	13.5299	14.7873	12.947	13.4839	14.9538	13.6309	13.5759	14.6207	-0.14758	0.9403	-1.25737	27.8249	-0.24095	3.99881	-1.49832	31.5871	-0.68393	-0.09198	0.333171	6.81752	0.375846	2.31413	-1.46995	-0.53692	-2.00687	7.76694	30.4092	23.8872	-1.0448	0.055023	-0.98977	0.300623	16.4228	17.3728
ZMO0516	elongation factor Tu	14.5678	14.7767	14.3541	14.5853	15.0773	14.1021	14.4512	15.1502	14.6062	14.7194	15.0045	-0.20886	2.56905	-0.49197	13.549	-0.23121	4.91428	-0.72318	20.2646	-0.50412	-0.26819	0.145725	6.49395	2.51353	1.00972	-0.69892	-0.34918	-1.0481	5.41647	20.7329	13.6203	-0.28501	-0.11325	-0.39826	0.99571	6.55654	3.99658
ZMO0517	50S ribosomal protein L3	13.6104	13.0179	12.5082	12.9949	14.4393	12.6401	13.4549	14.7363	12.3763	12.535	14.1424	0.592513	4.08688	-1.44442	13.2764	-0.48673	2.88725	-1.93115	18.1736	0.263752	0.919915	0.593872	0.6424	4.07673	2.0881	-1.2814	-0.81481	-2.09621	3.7371	13.6792	7.28069	-1.60744	-0.15865	-1.76609	0.359056	11.142	9.88678
ZMO0518	50S ribosomal protein L4	14.2229	13.7003	13.489	13.7152	14.6805	13.7088	14.0485	14.9114	13.2692	13.382	14.4497	0.522604	3.9656	-0.96528	11.3498	-0.22627	1.36589	-1.19155	14.5446	0.4396	0.666457	0.461754	1.78259	3.36661	1.92047	-0.86293	-0.33969	-1.20263	1.49293	9.66181	6.11074	-1.06764	-0.11284	-1.18047	0.329595	9.42959	8.24371
ZMO0519	50S ribosomal protein L23	14.3832	13.8743	13.637	13.9101	14.8392	13.861	14.2819	15.0068	13.4131	13.5382	14.6717	0.508887	3.54264	-0.92916	8.79046	-0.27305	1.42354	-1.20221	12.2028	0.447922	0.743698	0.335041	1.55985	3.37819	1.01774	-0.72484	-0.42094	-1.14577	1.61952	7.28517	3.71046	-1.13349	-0.12516	-1.25866	0.307307	8.29421	7.17587
ZMO0520	50S ribosomal protein L2	14.4951	14.2616	13.9093	14.2679	14.9579	13.8976	14.4936	15.0941	13.921	14.0422	14.8217	0.233434	1.00567	-0.68995	4.79242	-0.35865	1.76911	-1.0486	8.70957	-0.02345	0.451363	0.272394	0.038685	1.36317	0.66322	-0.60046	-0.59606	-1.19653	2.26141	6.46302	2.287	-0.77943	-0.12124	-0.90068	0.252934	4.24934	3.4107
ZMO0521	50S ribosomal protein L22	13.841	13.8521	13.291	13.5814	14.6673	12.8665	13.7407	14.9157	13.7154	13.4221	14.4189	-0.01115	0.026723	-1.08587	10.2208	-0.29047	1.46879	-1.37634	13.6376	-0.84892	0.318579	0.496881	3.66771	0.847051	1.62011	-1.17502	-0.87421	-2.04924	4.63113	14.4586	7.12713	-0.99672	0.293283	-0.70344	0.898981	3.33031	5.62554
ZMO0522	30S ribosomal protein S3	14.4544	14.5076	14.1672	14.3796	14.8962	13.8382	14.5046	15.0206	14.4963	14.2545	14.7718	-0.0531	0.262137	-0.51662	5.63875	-0.21233	1.46626	-0.72894	9.13283	-0.65811	0.250078	0.248732	4.59778	1.06737	1.05907	-0.51594	-0.66642	-1.18236	4.92227	10.9001	3.34162	-0.51729	0.241764	-0.27552	1.06621	1.2906	3.35496
ZMO0523	50S ribosomal protein L16	14.4845	14.5265	14.1857	14.4274	14.9034	13.912	14.5391	15.0025	14.4594	14.3156	14.8043	-0.04195	0.31357	-0.47604	7.58034	-0.24168	2.76788	-0.71772	12.8657	-0.5474	0.22341	0.198151	5.64021	1.45142	1.21548	-0.46341	-0.62709	-1.09049	6.86155	13.9805	4.40279	-0.48867	0.143722	-0.34494	0.767782	2.80716	4.76779
ZMO0524	50S ribosomal protein L29	13.392	13.3933	12.6844	13.2273	14.2663	12.3182	13.3138	14.5441	13.0506	13.1407	13.9886	-0.00125	0.005	-1.03906	12.8016	-0.54287	5.34987	-1.58193	20.008	-0.73235	0.173102	0.555488	4.98855	0.593279	3.28334	-1.23025	-0.9956	-2.22585	7.76149	19.9119	10.2878	-0.84787	-0.09015	-0.93802	0.258334	7.1429	6.18448
ZMO0525	30S ribosomal protein S17	12.9602	13.0473	12.0996	12.7403	14.1714	11.666	12.7364	14.4782	12.5333	12.7442	13.8645	-0.08714	0.382759	-1.43105	14.7264	-0.64068	5.10039	-2.07173	21.3855	-0.8673	-0.00786	0.613746	4.77891	0.01503	2.82464	-1.74186	-1.0704	-2.81226	6.50506	20.5952	12.3844	-1.12025	-0.21096	-1.33121	0.593156	8.80314	6.94047
ZMO0526	50S ribosomal protein L14	14.5116	14.5019	13.9676	14.5068	15.0458	13.8744	14.4915	15.1688	14.0608	14.5221	14.9229	0.009638	0.056431	-0.53901	9.79311	-0.53921	9.79781	-1.07821	21.1	-0.18638	-0.0306	0.245897	1.15445	0.117622	1.74273	-0.67726	-0.6171	-1.29435	7.36342	18.03	8.36995	-0.40076	-0.46131	-0.86207	4.82944	11.4438	3.90656
ZMO0527	50S ribosomal protein L24	13.9437	13.886	13.2134	13.8975	14.6336	13.1304	13.8644	14.8362	13.2963	13.9307	14.4311	0.057649	0.352346	-0.73611	12.6996	-0.68418	11.6276	-1.42029	24.5392	-0.1659	-0.06635	0.405195	0.807697	0.246342	3.04846	-0.97188	-0.73395	-1.70584	8.12187	21.2875	11.691	-0.50033	-0.63441	-1.13475	6.62484	14.036	4.67807
ZMO0528	50S ribosomal protein L5	14.2602	14.2306	13.6742	14.1974	14.8646	13.608	14.1531	15.0196	13.7404	14.2418	14.7095	0.029667	0.134305	-0.66711	10.4559	-0.52328	7.56512	-1.19039	19.8905	-0.13236	-0.08871	0.310073	0.518571	0.310851	1.7406	-0.8665	-0.54511	-1.4116	4.86297	16.6865	9.36605	-0.46772	-0.50145	-0.96917	4.2903	10.8179	3.86075
ZMO0529	30S ribosomal protein S14	14.2236	14.1168	13.5034	14.125	14.8823	13.6465	13.9834	15.0409	13.3603	14.2666	14.7238	0.106743	0.750005	-0.75732	9.85877	-0.6216	7.56045	-1.37892	19.4094	0.286272	-0.28313	0.317086	1.40725	1.38436	1.63969	-1.05742	-0.3369	-1.39433	1.7967	13.6185	9.69665	-0.45721	-0.9063	-1.36351	7.88615	13.2708	2.86393
ZMO0530	30S ribosomal protein S8	14.2474	14.0512	13.5627	14.0315	14.8537	13.8601	13.9089	14.9731	13.2652	14.1541	14.7343	0.19613	2.92097	-0.82218	15.7118	-0.46885	7.858	-1.29104	24.1752	0.594838	-0.24527	0.238818	6.74962	1.77632	1.70629	-1.06422	-0.0488	-1.11303	0.203986	14.9807	14.2497	-0.58014	-0.88891	-1.46905	11.5239	19.9102	6.51291
ZMO0531	50S ribosomal protein L6	12.8732	13.1336	12.0722	12.8089	14.1292	11.8258	12.4376	14.3563	12.3185	13.1803	13.902	-0.26038	2.0352	-1.32022	14.9451	-0.73677	7.15372	-2.05699	23.0955	-0.49268	-0.74273	0.454284	2.32935	4.35989	2.0579	-1.91873	-0.61175	-2.53048	3.24567	20.3723	15.399	-0.72171	-0.8618	-1.58351	5.44178	12.3638	4.17494
ZMO0532	50S ribosomal protein L18	12.797	13.0675	11.8173	12.8885	14.091	11.5818	12.4797	14.3296	12.0527	13.2974	13.8523	-0.27047	2.17771	-1.20245	15.6958	-1.07124	13.8041	-2.2737	28.0091	-0.47091	-0.81776	0.477273	2.49621	5.753	2.54805	-1.84997	-0.89782	-2.74779	7.04833	24.7384	17.1542	-0.55493	-1.24467	-1.7996	10.9047	16.6693	3.45505
ZMO0533	30S ribosomal protein S5	13.4906	13.5802	12.5716	13.5618	14.4727	12.6116	13.234	14.6261	12.5317	13.8896	14.3194	-0.08967	0.503911	-0.91095	16.0979	-0.99019	17.5593	-1.90114	30.6255	0.079911	-0.65559	0.306679	0.281146	5.61007	1.7716	-1.39208	-0.62244	-2.01452	6.42486	24.551	17.4537	-0.42982	-1.35794	-1.78775	17.0134	22.1577	3.70478
ZMO0534	50S ribosomal protein L30	11.7573	12.3344	11.1334	12.0373	12.9668	10.8419	11.4194	13.0108	11.425	12.6553	12.9229	-0.57705	6.86245	-0.92948	9.95462	-0.9039	9.60019	-1.83337	21.0728	-0.58316	-1.23593	0.087927	3.07303	9.18395	0.224595	-1.5914	-0.57752	-2.16892	3.02754	17.7406	12.6192	-0.26755	-1.23028	-1.49783	9.12844	11.7306	0.956016
ZMO0536	50S ribosomal protein L15	12.09	13.3807	11.6372	12.5418	14.027	10.9996	11.1851	14.0852	12.2749	13.8985	13.9689	-1.29078	13.2115	-1.48527	12.2711	-0.90452	6.35112	-2.38979	20.3832	-1.27524	-2.71339	0.116298	6.32297	16.3825	0.218983	-2.90011	-0.18545	-3.08556	0.388201	18.6775	17.5533	-0.07042	-1.6236	-1.69402	8.8465	9.3591	0.123057
ZMO0537	preprotein translocase subunit SecY	12.9814	13.3179	12.348	12.9033	14.1976	12.4321	12.1832	14.3288	12.2639	13.6234	14.0663	-0.3365	6.21814	-1.29427	23.4818	-0.5553	9.39128	-1.84957	30.9614	0.168225	-1.44021	0.262481	0.964826	18.8514	1.86162	-2.14561	0.248916	-1.8967	1.71805	24.2003	26.7407	-0.44293	-1.35952	-1.80244	17.8002	23.1736	4.1395
ZMO0538	adenylate kinase	12.9454	12.9997	12.4608	12.5199	13.9369	12.7915	12.0237	14.0209	12.1302	13.0161	13.8528	-0.0543	0.26674	-1.41698	22.2989	-0.05906	0.311188	-1.47604	23.1096	0.661295	-0.99234	0.168152	5.22442	9.25125	0.683563	-1.99722	0.767757	-1.22947	7.43163	13.5751	22.233	-0.83673	-0.88588	-1.72261	9.03211	19.3911	8.36552
ZMO0539	30S ribosomal protein S13	13.8566	14.4654	13.3825	14.0269	15.0737	12.8013	13.5642	15.2044	13.9637	14.4896	14.943	-0.60882	6.03359	-1.04678	9.64322	-0.64438	4.86704	-1.69116	16.9306	-1.16238	-0.92547	0.261394	6.93722	4.98023	0.755867	-1.64021	-0.76284	-2.40305	3.7215	17.0142	10.9931	-0.45334	-0.52593	-0.97928	2.10641	5.41489	1.68165
ZMO0540	30S ribosomal protein S11	13.497	13.8635	12.699	13.5645	14.7772	12.4506	13.1142	14.9261	12.9474	14.0148	14.6283	-0.36654	1.80138	-1.21265	7.95005	-0.86554	4.89516	-2.07819	15.467	-0.49681	-0.90061	0.297818	1.24914	3.07344	0.606416	-1.81186	-0.66364	-2.47551	1.92662	12.729	8.56777	-0.61343	-1.06744	-1.68087	3.98364	7.73322	1.71033
ZMO0541	DNA-directed RNA polymerase subunit alpha	14.0493	14.1856	13.4985	13.9875	14.8663	13.446	13.7115	14.9903	13.551	14.2636	14.7422	-0.13631	0.673522	-0.87874	7.81219	-0.48902	3.29409	-1.36776	13.6941	-0.10492	-0.5521	0.248083	0.238834	2.33248	0.720978	-1.27883	-0.26543	-1.54426	0.791998	10.4243	8.12549	-0.47865	-0.71261	-1.19126	3.4485	7.36665	1.87636
ZMO0542	50S ribosomal protein L17	13.692	14.128	13.0259	13.8603	14.8438	12.7648	13.3426	14.9684	13.2871	14.3779	14.7192	-0.4361	2.45337	-0.9835	6.16246	-0.83435	4.83874	-1.81785	13.7578	-0.52225	-1.03532	0.249262	1.40357	3.97381	0.497122	-1.62579	-0.57782	-2.2036	1.63261	11.453	7.68638	-0.34121	-1.09089	-1.43209	4.30099	6.42716	0.760291
ZMO0543	aconitate hydratase	11.5582	12.3572	11.3986	11.8484	12.6261	11.2177	10.8926	12.5643	11.5795	12.8042	12.6878	-0.79899	29.4401	-0.77771	24.6294	-0.44973	14.4824	-1.22745	34.3791	-0.36184	-1.91159	-0.12352	7.06353	36.5231	1.4043	-1.67174	0.32514	-1.3466	6.0618	28.8565	33.5483	0.116322	-1.22461	-1.10829	26.8501	24.7854	1.28481
ZMO0544	isocitrate dehydrogenase	11.9546	12.7497	11.7575	12.3222	12.9768	11.5103	11.4387	12.9149	12.0047	13.2058	13.0387	-0.79511	16.6672	-0.65461	10.5183	-0.5647	8.67078	-1.21932	20.7976	-0.49446	-1.76711	-0.12375	4.3526	21.2702	0.566921	-1.47629	0.071621	-1.40467	0.281836	17.0139	17.9007	0.167067	-1.20103	-1.03396	14.3664	12.0627	0.856562
ZMO0545	indole-3-glycerol-phosphate synthase	12.6328	12.7599	13.0758	12.4425	12.5707	12.9584	12.5884	12.3514	13.1932	12.2965	12.7899	-0.12709	0.27996	-0.12817	0.481794	0.63334	4.97828	0.50517	3.53822	-0.23475	0.291903	-0.43841	0.455599	0.608199	1.07505	0.236986	0.370012	0.606998	1.30361	2.75684	0.690381	-0.49333	0.896668	0.403342	4.98647	1.48168	2.00759
ZMO0546	sulphate transporter	13.7869	11.6922	13.8709	12.3665	11.9813	15.1549	14.2528	11.953	12.5869	10.4802	12.0096	2.09466	12.9141	0.385178	0.837158	1.50446	6.39877	1.88964	8.78439	2.56802	3.77262	-0.05664	8.32491	13.5159	0.056246	2.2998	0.902166	3.20197	1.75135	11.0996	7.14714	-1.52945	2.10676	0.577314	6.30871	0.908872	3.92134
ZMO0547	chloride channel protein	12.5354	12.4705	13.0757	12.0353	12.3979	13.5416	11.8202	12.2445	12.6099	12.2504	12.5513	0.064883	0.236551	-0.36255	1.8539	1.04042	8.85424	0.677876	4.81016	0.93173	-0.43022	-0.30686	4.60933	1.42436	0.871853	-0.42423	1.7214	1.29717	10.8531	7.45416	1.39497	-0.30086	0.359446	0.058583	1.09365	0.111949	0.847906
ZMO0548	signal transduction histidine kinase	12.4613	13.66	12.3808	12.9932	13.808	11.7889	11.9079	13.6872	12.9726	14.0784	13.9289	-1.19861	14.935	-0.81488	9.20126	-0.61242	6.19168	-1.4273	17.7318	-1.18375	-2.17044	-0.24165	8.66601	17.7462	0.827044	-1.77928	-0.11907	-1.89835	0.354964	16.6454	15.5351	0.149516	-1.10576	-0.95625	8.70824	7.13078	0.475357
ZMO0549	polynucleotide phosphorylase/polyadenylase	12.4032	12.058	11.7071	11.6366	13.348	11.6205	12.1054	13.4838	11.7938	11.1679	13.2122	0.345247	3.25879	-1.71133	20.0843	0.070493	0.269941	-1.64083	19.3022	-0.17326	0.937441	0.271557	0.541749	6.45082	1.00786	-1.37838	-0.48486	-1.86324	2.41251	15.4374	10.8744	-2.04427	0.625843	-1.41843	3.56425	11.2807	17.0348
ZMO0550	30S ribosomal protein S15	13.6602	14.3864	13.3562	13.978	14.7357	12.6365	13.5652	14.7788	14.0759	14.3907	14.6927	-0.72629	9.91649	-0.75777	8.00838	-0.62177	6.05661	-1.37955	16.592	-1.43937	-0.82553	0.086038	11.7473	5.5236	0.229799	-1.21356	-0.92869	-2.14225	6.55225	18.2579	9.46292	-0.30199	-0.31485	-0.61684	1.28529	3.56528	1.20888
ZMO0551	tRNA pseudouridine synthase B	12.8029	13.0163	12.774	12.7784	13.1764	12.4001	12.7015	13.307	13.1478	12.8553	13.0458	-0.21343	2.20239	-0.39799	4.18738	-0.00448	0.01714	-0.40247	4.25881	-0.74768	-0.15377	0.26117	6.37308	0.616289	1.30544	-0.60546	-0.30144	-0.90689	1.61633	8.34893	4.67367	-0.19052	0.292475	0.10196	1.54481	0.360335	0.828306
ZMO0552	thymidine kinase	12.4401	11.9222	12.0904	12.032	12.421	12.7729	12.4697	12.0776	11.4078	11.5944	12.7644	0.517861	5.57789	-0.38897	5.01904	0.058324	0.33076	-0.33065	3.93105	1.36504	0.875284	-0.68674	13.3531	7.55913	5.33591	0.392038	0.303201	0.695238	2.02664	7.05053	3.00319	-1.16998	-0.18655	-1.35654	0.985924	16.2067	13.7651
ZMO0553	ribosome-binding factor A	10.999	11.733	10.6154	11.3369	12.1457	10.4116	10.7316	11.8538	10.8192	11.9421	12.4377	-0.73398	9.65577	-0.80887	8.39075	-0.72146	7.16474	-1.53033	17.8802	-0.40762	-1.21045	-0.58386	1.80514	9.05221	3.12588	-1.12216	-0.32004	-1.4422	1.25778	11.3349	8.1745	-0.49558	-1.12287	-1.61845	8.18154	13.0245	2.43119
ZMO0554	translation initiation factor IF-2	12.4987	11.6045	11.6186	11.8733	12.6628	12.1537	12.598	12.7443	11.0836	11.1487	12.5812	0.894164	10.7709	-0.78946	7.81862	-0.25469	1.43875	-1.04415	11.2823	1.07011	1.44929	0.163087	7.06883	10.6161	0.456031	-0.14636	-0.44428	-0.59064	1.97344	3.05102	0.412145	-1.43256	-0.0651	-1.49766	0.155101	11.4809	10.8636
ZMO0555	hypothetical protein	14.0665	12.6708	12.9304	13.3118	13.8637	14.0148	14.221	13.9637	11.8461	12.4026	13.7637	1.39573	9.63566	-0.55194	2.28132	-0.38133	1.30679	-0.93327	5.0726	2.16877	1.81843	0.200005	9.45264	7.44594	0.315966	0.257278	-0.20617	0.051113	0.35126	0.070805	0.466402	-1.36115	-0.5565	-1.91765	1.36898	8.62961	5.30948
ZMO0556	transcription elongation factor NusA	13.9653	12.8655	13.5247	13.2214	13.5	14.2197	14.2543	13.4218	12.8298	12.1885	13.5783	1.09973	9.63865	-0.27863	2.16297	0.303355	2.46336	0.024726	0.094763	1.38988	2.06581	-0.15652	9.41929	15.1956	0.404981	0.832537	-0.03461	0.797927	0.093702	6.27627	6.67006	-1.38979	0.64132	-0.74847	4.54828	5.71963	13.0324
ZMO0557	hypothetical protein	14.0555	12.2443	13.3879	12.4682	13.5938	14.4004	14.1758	13.5903	12.3753	10.7606	13.5972	1.81119	11.1613	-1.12555	11.4059	0.919659	8.79292	-0.20589	0.957283	2.02516	3.41525	-0.00684	9.95572	18.136	0.009385	0.585493	0.224617	0.81011	0.665825	4.46159	2.71952	-2.83659	1.6147	-1.22189	11.6084	8.08038	21.1924
ZMO0558	glucose sorbosone dehydrogenase	11.4753	11.746	11.5085	11.4713	11.8521	11.1913	11.2176	12.017	11.8258	11.725	11.6873	-0.27077	3.90638	-0.38087	7.43039	0.03727	0.273218	-0.3436	6.42254	-0.63457	-0.50744	0.329712	7.88605	5.73947	2.99644	-0.79945	-0.02629	-0.82574	0.121761	12.9007	12.4147	0.037705	0.100834	0.13854	0.628372	0.97899	0.183509
ZMO0559	hypothetical protein	11.6442	11.6997	11.4888	11.407	12.12	11.3875	11.3195	12.2257	11.5902	11.4946	12.0142	-0.05541	0.1743	-0.71294	10.0036	0.081816	0.440387	-0.63112	8.51607	-0.20264	-0.17508	0.211499	0.647898	0.532251	0.686967	-0.90623	0.068039	-0.83819	0.227985	7.81619	8.69243	-0.51965	0.095592	-0.42406	0.345301	2.84811	3.88616
ZMO0560	putative aminotransferase	11.2822	11.025	11.537	11.2991	10.6247	11.6243	11.8848	10.3374	11.4496	10.7134	10.9119	0.257222	1.17668	0.674427	7.34531	0.237897	1.53716	0.912324	10.9713	0.174666	1.17145	-0.57445	0.45988	7.3557	2.53893	1.54737	-0.26049	1.28688	1.05474	10.9358	13.6479	-0.19852	0.736287	0.537769	5.05288	3.13994	0.718368
ZMO0561	TonB-dependent receptor plug	13.386	12.8554	13.4938	13.2875	12.5809	13.941	13.9416	12.2755	13.0465	12.6334	12.8863	0.530658	2.86519	0.706583	5.86749	0.206276	0.926135	0.912859	8.41674	0.894552	1.30819	-0.61077	3.8767	6.79856	2.16216	1.66606	-0.00054	1.66552	0.001017	11.6933	11.6979	-0.25289	0.413093	0.1602	1.54048	0.411643	0.757485
ZMO0562	putative aminotransferase	11.9772	11.8578	12.3719	11.9037	11.477	12.3023	12.7155	10.9139	12.4414	11.0918	12.0402	0.119468	0.336644	0.426642	2.07119	0.468217	2.38734	0.894859	6.33734	-0.13909	1.62378	-1.12629	0.246273	7.9329	4.67919	1.80167	-0.41322	1.38846	1.17547	7.22978	10.2605	-0.94839	1.34965	0.401259	6.94674	1.1262	4.13452
ZMO0563	chorismate mutase	11.8282	12.1699	11.7618	12.2384	11.997	11.6949	11.9382	11.8514	11.8287	12.5386	12.1425	-0.34173	2.05769	0.241436	1.14476	-0.47661	3.19658	-0.23518	1.10183	-0.13379	-0.6004	-0.291	0.301115	2.44824	0.837422	0.086738	-0.24331	-0.15657	0.707818	0.394492	0.192096	0.396134	-0.70991	-0.31378	3.46054	1.0129	1.42486
ZMO0564	polyprenyl synthetase	11.9121	11.1387	11.4453	11.4289	11.7021	12.0284	12.0704	11.6375	10.8621	10.7874	11.7667	0.773413	9.81104	-0.27316	2.18374	0.016362	0.06243	-0.2568	1.98754	1.16635	1.28309	-0.1292	9.76511	11.0275	0.41081	0.432982	-0.04201	0.390976	0.119411	2.22413	2.60023	-0.97931	0.074729	-0.90458	0.231705	7.77339	8.66153
ZMO0565	ATP-dependent helicase HrpB	10.9439	10.4099	10.9134	10.4517	10.6657	11.3377	11.0469	10.4471	10.4891	9.85639	10.8844	0.53398	6.43579	-0.21408	1.46585	0.461735	4.71527	0.247652	1.82469	0.848676	1.19053	-0.43726	6.44113	10.2153	2.37242	0.599812	0.29081	0.890622	1.38062	7.39848	4.14932	-1.02798	0.632661	-0.39532	4.49678	2.19375	8.99755
ZMO0566	major facilitator superfamily protein	11.2036	10.7073	11.1415	11.4521	10.2728	11.775	11.5653	10.2706	10.5081	11.3389	10.275	0.496296	3.67719	1.1793	10.4664	-0.31056	1.47527	0.868744	6.93515	1.26693	0.22631	-0.00435	6.991	0.556423	0.007332	1.29463	0.209749	1.50438	0.51998	9.15508	7.46428	1.06397	-0.83087	0.233106	3.89415	0.598765	5.63678
ZMO0567	succinyl-CoA synthetase subunit alpha	11.6087	11.4902	11.1615	11.3427	12.1441	11.0794	11.5752	12.1715	11.2436	11.1102	12.1167	0.118534	0.778569	-0.80141	9.58889	-0.18121	1.06702	-0.98262	12.3788	-0.16424	0.465026	0.054812	0.573696	2.60831	0.149012	-0.5963	-0.49584	-1.09214	2.87802	9.13261	3.81598	-1.00651	0.133421	-0.87309	0.436353	6.71057	8.18285
ZMO0570	ribosomal L11 methyltransferase	11.5253	11.7187	11.2953	11.4912	12.0795	11.2795	11.4393	11.8572	11.3112	11.5431	12.3018	-0.19335	2.02186	-0.58829	14.5291	-0.19587	3.19955	-0.78416	19.5772	-0.03173	-0.10377	-0.44456	0.130712	0.552368	4.69453	-0.41789	-0.15985	-0.57774	1.38795	9.30998	5.93363	-0.75869	-0.23189	-0.99058	2.43635	17.5091	13.0736
ZMO0571	binding-protein-dependent transport systems inner membrane component	12.2024	13.5546	13.7182	13.1896	11.7277	12.6053	12.5684	11.4335	14.8312	13.8108	12.0218	-1.35222	12.0072	1.4619	11.8507	0.528674	2.77957	1.99057	16.7972	-2.22597	-1.24241	-0.58827	12.332	5.62946	1.81078	1.13483	0.036894	1.17172	0.06007	5.48554	5.23269	1.78896	1.02045	2.80942	4.46551	16.7619	9.88098
ZMO0572	ABC transporter	12.1314	12.864	13.4338	12.861	11.1983	12.5988	12.693	11.1023	14.2688	13.029	11.2942	-0.7326	7.77141	1.66272	16.5211	0.572758	4.03679	2.23548	22.0175	-1.66999	-0.33594	-0.19189	11.1522	1.06927	0.493334	1.5907	-0.09427	1.49643	0.204282	9.69768	10.4906	1.73475	1.23978	2.97453	7.52528	20.8328	11.6883
ZMO0573	glutaredoxin 2	12.0559	11.8557	11.9802	12.0786	11.8087	11.8689	12.2445	12.0543	12.0915	11.9126	11.563	0.20018	1.33569	0.269904	1.54114	-0.09836	0.380355	0.171548	0.798484	-0.22265	0.331888	0.491297	0.708717	1.25226	2.25898	0.190199	-0.37562	-0.18542	1.50457	0.552957	0.57209	0.349609	0.178911	0.52852	0.527268	2.52618	1.35219
ZMO0574	UvrD/REP helicase	12.7156	12.1027	12.4422	12.4806	12.3047	13.2019	12.7922	12.1526	11.6825	12.1689	12.4567	0.61285	5.01784	0.175881	0.871734	-0.03837	0.129903	0.13751	0.619975	1.51939	0.623279	-0.30412	10.4733	2.89598	0.987843	0.639579	0.409683	1.04926	1.81378	7.43134	3.583	-0.28782	-0.48643	-0.77424	2.35592	4.78325	1.07426
ZMO0575	methyltransferase	11.8842	11.7553	11.2686	11.419	12.7717	11.5226	11.4229	12.7073	11.0146	11.4151	12.8361	0.128975	1.1693	-1.35263	25.5077	-0.15042	1.47491	-1.50305	27.708	0.507919	0.007798	-0.12879	4.91137	0.026256	0.643311	-1.28433	0.09964	-1.18469	0.506699	16.3494	17.7737	-1.42092	-0.40048	-1.8214	3.8645	24.5033	19.6323
ZMO0576	pseudouridine synthase	11.4697	11.3218	10.8004	11.043	12.3438	11.0782	11.1963	12.1346	10.5226	10.8898	12.5529	0.14793	1.67609	-1.30075	38.0381	-0.24264	7.6068	-1.5434	41.9072	0.555636	0.306448	-0.41829	8.94499	3.78401	6.01875	-0.93838	-0.11805	-1.05643	1.53734	25.9815	23.5609	-1.66312	-0.36724	-2.03036	8.3492	40.2651	35.7821
ZMO0578	sodium:dicarboxylate symporter	12.7046	12.5521	11.905	12.433	13.5471	12.0812	12.3768	13.6558	11.7288	12.4893	13.4383	0.152478	1.08945	-1.114	25.3228	-0.52802	11.9451	-1.64202	33.617	0.352366	-0.1125	0.217566	2.70238	0.517192	1.30326	-1.27903	-0.29559	-1.57462	3.2247	25.3122	21.1562	-0.94897	-0.76045	-1.70942	12.2108	27.0181	15.7205
ZMO0581	major facilitator superfamily protein	11.7477	11.8283	11.6756	11.4448	12.2437	11.945	11.3911	11.907	11.4062	11.4984	12.5804	-0.08063	0.341177	-0.79896	6.89122	0.230873	1.07178	-0.56809	4.17302	0.538788	-0.10734	-0.67335	2.26587	0.247058	3.18868	-0.51595	0.553935	0.037984	2.36403	0.07629	2.12085	-1.08197	-0.09219	-1.17416	0.206176	7.27455	6.47849
ZMO0582	FolC bifunctional protein	12.249	11.5554	11.6188	11.7532	12.3346	12.093	12.0351	12.6189	11.1445	11.4712	12.0503	0.693652	10.5675	-0.58139	6.46042	-0.13441	0.732798	-0.7158	8.62901	0.948529	0.563902	0.568525	7.83828	3.65725	3.70304	-0.5837	0.057904	-0.5258	0.164842	3.31429	3.88683	-0.57908	-0.32672	-0.9058	1.60427	7.40908	3.84014
ZMO0583	acetyl-CoA carboxylase carboxyl transferase subunit beta	12.5386	12.1016	11.942	12.2112	12.8071	12.0917	12.3453	13.1788	11.7923	12.077	12.4353	0.43705	6.93418	-0.59589	10.7474	-0.26919	3.4633	-0.86508	16.5388	0.299421	0.268257	0.743473	2.1075	1.78347	8.16019	-0.8335	-0.2536	-1.0871	1.861	14.5505	10.5991	-0.35828	-0.28477	-0.64305	2.2201	7.5038	3.1564
ZMO0584	tryptophan synthase subunit alpha	12.0097	11.8425	11.5175	12.0312	12.2297	11.2966	12.0042	12.7283	11.7384	12.0581	11.7311	0.167193	1.00958	-0.19854	0.965841	-0.51368	4.03556	-0.71222	6.54359	-0.44181	-0.05386	0.997244	1.8876	0.121917	6.45086	-0.7241	-0.70765	-1.43174	3.87813	10.5358	4.01578	0.327007	-0.3197	0.007304	1.16526	0.014905	1.20441
ZMO0585	tryptophan synthase subunit beta	13.06	12.7173	12.603	12.9523	13.1107	12.644	13.1018	13.4343	12.562	12.8029	12.787	0.342743	4.99801	-0.15836	1.14544	-0.34936	3.79033	-0.50772	6.59755	0.082005	0.298894	0.647331	0.297776	1.75909	5.67915	-0.33257	-0.4578	-0.79038	3.37416	7.55363	2.06855	0.015863	-0.24092	-0.22505	1.27483	1.15368	0.04726
ZMO0586	N-(5'-phosphoribosyl)anthranilate isomerase	12.6312	12.5418	11.9648	12.6267	13.168	11.9896	12.5271	13.3769	11.94	12.7262	12.9591	0.089457	0.621	-0.5413	6.5733	-0.66187	8.68973	-1.20317	17.6285	0.049673	-0.19912	0.417817	0.152194	0.879089	2.64842	-0.84977	-0.53747	-1.38724	3.89294	14.1573	7.61494	-0.23283	-0.78626	-1.0191	6.82848	9.72404	1.10015
ZMO0587	orotidine 5'-phosphate decarboxylase	13.3178	13.1002	12.6281	13.1778	13.821	12.6962	13.3677	13.8894	12.5601	12.9879	13.7527	0.217522	0.895954	-0.6432	5.50988	-0.54968	4.36003	-1.19288	12.6283	0.136075	0.379812	0.136679	0.301441	1.19986	0.303089	-0.52163	-0.67155	-1.19319	3.49137	8.10459	2.37086	-0.76477	-0.42782	-1.19258	1.75325	8.09898	4.25382
ZMO0588	hypothetical protein	12.8774	13.3517	12.5535	13.2886	13.5017	11.911	13.2469	13.4743	13.1959	13.3302	13.529	-0.47428	4.26357	-0.21312	0.94432	-0.73507	6.04501	-0.94819	8.635	-1.28488	-0.08328	-0.05468	8.14924	0.181378	0.112589	-0.22742	-1.33587	-1.5633	8.59102	10.5531	0.637707	-0.19882	-0.13427	-0.33309	0.321598	1.09046	0.532314
ZMO0589	DNA repair protein RadA	10.6608	10.3333	10.3178	10.1484	11.0248	10.4597	10.2157	11.3068	10.1759	10.0811	10.7428	0.327474	8.1026	-0.87635	20.0702	0.169359	2.24767	-0.70699	16.1818	0.283825	0.13461	0.563986	2.91542	0.954429	8.0398	-1.09104	0.243966	-0.84707	2.31194	13.4625	17.7165	-0.66166	0.094752	-0.56691	0.586371	8.09687	9.94586
ZMO0590	Colicin V production protein	11.462	11.3407	11.2782	11.0576	11.8682	11.3166	11.213	11.8563	11.2399	10.9023	11.8801	0.121205	0.795651	-0.81054	18.3666	0.220607	3.30118	-0.58994	13.0201	0.076656	0.31075	-0.02379	0.312896	2.19777	0.081622	-0.64327	0.10356	-0.53971	0.649402	7.42554	9.4202	-0.97782	0.337654	-0.64016	3.72476	9.36034	15.5729
ZMO0591	NifU-like involved in Fe-S cluster formation	11.2335	12.567	11.9049	12.1443	11.6515	11.0139	11.1944	11.4921	12.7959	13.0942	11.8109	-1.33351	13.8248	0.492802	2.57217	-0.23939	0.879164	0.253416	0.953362	-1.78203	-1.89975	-0.31874	10.0847	10.9381	0.8076	-0.2977	-0.18052	-0.47823	0.378366	1.45309	0.73432	1.28331	-0.29825	0.985061	0.736177	4.36181	6.44245
ZMO0592	hypothetical protein	10.2062	10.5918	10.5414	10.4724	10.1832	10.2813	10.3162	10.0211	10.8015	10.6285	10.3453	-0.3856	8.76346	0.289156	4.33136	0.06908	0.530518	0.358236	5.95134	-0.52017	-0.31234	-0.32429	6.18336	2.87212	3.04235	0.295132	-0.03484	0.260295	0.150307	2.1725	2.63305	0.28318	0.172997	0.456177	1.17774	5.10144	2.47139
ZMO0593	3-dehydroquinate synthase	11.426	11.444	10.9786	11.1067	12.2197	11.0597	11.0103	12.2081	10.8975	11.2031	12.2313	-0.01792	0.114288	-1.11301	20.4074	-0.12809	1.06408	-1.2411	22.5259	0.162245	-0.19279	-0.0232	0.903204	1.15796	0.083806	-1.1978	0.049426	-1.14838	0.196897	14.7902	15.4903	-1.02821	-0.30561	-1.33382	2.326	17.3519	13.0376
ZMO0594	shikimate kinase	11.9124	12.6011	11.3891	11.8258	13.5554	11.1215	11.106	13.5098	11.6567	12.5456	13.601	-0.68868	11.7449	-1.72964	24.4852	-0.43664	4.82628	-2.16628	29.1115	-0.53522	-1.43961	-0.09122	3.87261	14.703	0.314044	-2.40384	0.015556	-2.38828	0.043401	23.9818	24.1358	-1.05544	-0.88884	-1.94428	8.13315	20.0208	10.1987
ZMO0595	hypothetical protein	11.3079	12.4019	11.1017	11.9646	12.4984	10.5432	11.17	12.2106	11.6601	12.7592	12.7862	-1.09394	12.4682	-0.53381	3.52571	-0.86291	7.1596	-1.39672	13.2747	-1.11692	-1.58924	-0.57566	6.27871	10.1447	2.31371	-1.0406	-0.62675	-1.66734	2.65407	10.8334	5.70129	-0.02702	-1.09907	-1.12609	6.17105	6.38404	0.050447
ZMO0597	hypothetical protein	11.5094	11.9557	11.3587	12.1988	11.64	11.5264	11.5288	11.4729	11.1911	12.8689	11.8072	-0.44632	5.98695	0.558792	10.5069	-0.8401	16.8372	-0.28131	3.97479	0.335248	-1.34002	-0.3342	2.37456	16.0527	2.36325	0.055885	-0.00247	0.053417	0.009046	0.239141	0.252474	1.0617	-1.67773	-0.61604	23.3515	7.54013	14.9231
ZMO0598	integrase family protein	12.4451	11.7991	12.2972	12.1922	11.8769	12.8379	12.6885	11.8088	11.7565	11.696	11.945	0.645912	14.5145	0.315372	8.12151	0.104934	1.57035	0.420306	11.7829	1.08138	0.992497	-0.13614	18.3078	16.7752	1.02968	0.87969	0.149376	1.02907	1.58587	21.1458	18.2004	-0.24895	0.060492	-0.18845	0.446309	2.25578	3.45545
ZMO0599	acetyl-CoA carboxylase carboxyltransferase subunit alpha	12.0954	11.1762	11.7862	11.5444	11.5769	12.5319	12.2543	11.5002	11.0405	10.8346	11.6536	0.919196	20.0463	-0.03244	0.229694	0.241741	3.77908	0.209299	3.03203	1.49137	1.41962	-0.1534	21.5582	20.6056	0.986353	0.75407	0.277615	1.03168	2.74816	16.4401	11.4896	-0.81895	0.205867	-0.61309	1.74171	8.80445	12.6946
ZMO0601	histidine kinase	13.4393	12.7433	13.2356	13.1806	12.8577	14.0107	13.8023	12.505	12.4605	12.5589	13.2105	0.696033	5.31938	0.322865	1.30729	0.054955	0.134655	0.377821	1.65261	1.5502	1.24342	-0.70552	7.94104	5.80775	2.46466	1.29733	0.208345	1.50568	0.440327	7.78918	6.31302	-0.6516	-0.09844	-0.75004	0.176338	2.77054	2.23343
ZMO0602	OmpA/MotB domain-containing protein	11.3143	11.5806	11.3009	11.5302	11.5112	11.6566	11.1478	11.1386	10.9452	11.9126	11.8838	-0.26623	3.11333	0.01904	0.077862	-0.22934	1.81837	-0.2103	1.59564	0.711365	-0.76482	-0.74524	5.97249	6.62926	6.38763	0.00925	0.50875	0.518	3.61823	3.71897	0.025373	0.028829	-0.96743	-0.9386	9.16412	8.80233	0.083832
ZMO0603	flagellar motor protein MotA	12.5953	13.3803	12.5347	12.8966	13.532	12.3142	12.1503	13.3214	12.7552	13.6429	13.7427	-0.78494	10.8963	-0.63542	6.21639	-0.36193	2.6639	-0.99735	11.4063	-0.44102	-1.49256	-0.42124	2.12099	12.2205	1.97781	-1.17108	0.16384	-1.00724	0.512597	7.31155	8.98352	-0.09976	-0.8877	-0.98746	6.10753	7.11079	0.273392
ZMO0604	flagellin domain-containing protein	12.7354	13.9996	12.7157	13.608	13.7789	11.5608	13.0727	13.5728	13.8707	14.1432	13.9849	-1.26418	12.5624	-0.1709	0.609509	-0.89222	6.97137	-1.06312	8.87236	-2.30997	-1.07049	-0.41209	14.408	5.21469	1.23027	-0.5001	-1.51196	-2.01206	8.93925	12.8093	1.73199	0.158303	-0.27248	-0.11418	0.718031	0.235364	0.351188
ZMO0605	flagellar hook-associated protein FlgK	12.7342	13.6991	12.4041	13.3512	13.8948	11.8304	12.678	13.6944	12.9778	14.0243	14.0953	-0.9649	13.9972	-0.54369	9.26475	-0.9471	17.727	-1.4908	26.6004	-1.1474	-1.3463	-0.401	12.0399	14.5044	2.69097	-1.01634	-0.84765	-1.864	10.5118	24.0672	13.1173	-0.07104	-1.04655	-1.1176	13.5711	14.6206	0.31079
ZMO0606	hypothetical protein	11.6308	12.77	11.33	12.276	12.9951	10.7215	11.3413	12.8297	11.9386	13.2108	13.1606	-1.1392	19.3791	-0.7191	9.05078	-0.94598	12.7758	-1.66508	22.7922	-1.21714	-1.86954	-0.33092	11.3964	18.3827	1.71375	-1.48841	-0.61978	-2.10819	4.4607	20.6318	14.4461	0.050208	-1.27218	-1.22197	12.0297	11.4523	0.145137
ZMO0607	flagellar basal body P-ring protein	12.5975	13.2265	12.2997	12.9042	13.5322	12.0599	12.1761	13.5564	12.5394	13.6322	13.508	-0.62907	8.94755	-0.62802	12.5759	-0.6045	12.0129	-1.23252	24.7181	-0.47955	-1.45608	0.048428	4.00249	17.2105	0.172047	-1.38027	-0.11623	-1.4965	0.670594	21.6699	20.1134	0.124239	-1.09277	-0.96853	15.8987	13.9117	0.735023
ZMO0608	flagellar L-ring protein	11.9668	12.7058	11.6764	12.2593	13.0731	11.2972	11.4514	13.1519	12.0557	13.0673	12.9942	-0.73895	13.1569	-0.81372	11.5832	-0.58289	7.47255	-1.39661	20.7098	-0.75858	-1.61588	0.15762	6.64609	17.0094	0.650312	-1.70047	-0.15424	-1.85471	0.63143	19.517	17.9195	0.073031	-1.01154	-0.93851	9.84309	8.91914	0.243486
ZMO0609	flagellar basal body rod protein FlgG	12.6468	13.6578	12.8273	12.7255	13.904	12.0848	11.8762	13.9792	13.5698	13.5747	13.8287	-1.011	15.043	-1.17849	14.6655	0.101844	0.460459	-1.07664	13.2301	-1.48504	-1.69853	0.150573	12.7125	14.8289	0.482283	-2.10304	0.20859	-1.89445	0.758016	16.8365	18.7141	-0.25393	-0.0049	-0.25884	0.011294	1.02902	1.00109
ZMO0610	flagellar basal-body rod protein FlgF	12.8238	14.028	13.1683	12.9021	14.2073	12.2327	11.9269	14.3116	14.1039	13.8772	14.1029	-1.20427	17.4372	-1.30518	15.9104	0.266277	1.73693	-1.0389	12.3188	-1.87119	-1.95028	0.208671	15.9595	16.6366	0.726402	-2.38466	0.305824	-2.07883	1.27185	17.995	20.4878	-0.2257	0.226729	0.001026	0.828858	0.002294	0.823596
ZMO0611	hypothetical protein	12.7279	14.1152	13.1105	12.9269	14.2272	11.8266	11.9933	14.3639	14.3945	13.8606	14.0905	-1.3873	19.5895	-1.30028	17.712	0.183614	1.15955	-1.11667	15.0808	-2.56794	-1.86732	0.27336	22.8874	16.8946	1.14277	-2.37062	-0.1667	-2.53732	0.621114	23.8776	22.5185	-0.22994	0.533924	0.30398	3.44828	1.46308	0.97259
ZMO0612	flagellar hook capping protein	12.8443	14.4839	13.2771	13.0866	14.6287	11.9423	11.9051	14.6856	14.612	14.2681	14.5717	-1.63958	27.6425	-1.54208	32.6904	0.190551	2.88845	-1.35153	29.827	-2.66964	-2.36304	0.113946	32.18	29.5388	0.590097	-2.78058	0.037253	-2.74332	0.193331	37.7852	38.0883	-0.30359	0.34385	0.040258	4.18957	0.211774	3.46684
ZMO0613	flagellar basal-body rod protein FlgC	13.1072	14.7866	13.9088	13.2312	14.7005	12.5861	12.0011	14.7343	15.2315	14.4614	14.6668	-1.67939	21.3358	-1.46932	15.2394	0.677569	5.57791	-0.79175	6.98151	-2.64548	-2.46026	0.067585	19.5252	18.1854	0.147094	-2.73324	0.584961	-2.14828	2.64286	15.7998	20.1408	-0.20539	0.770176	0.564785	4.02434	2.50441	0.575813
ZMO0614	flagellar basal-body rod protein FlgB	11.8186	14.076	12.7474	12.1278	13.9667	11.2015	10.4012	13.8531	14.2932	13.8544	14.0803	-2.25736	20.7645	-1.83889	13.6692	0.61954	3.0245	-1.21935	8.17206	-3.09169	-3.45319	-0.22721	16.5096	18.462	0.434144	-3.45188	0.800291	-2.65159	2.6329	13.9711	18.4494	-0.2259	0.438789	0.212888	1.0695	0.39946	0.431087
ZMO0616	MotA/TolQ/ExbB proton channel protein	12.0595	11.7312	11.7534	11.7083	12.2245	12.1083	11.7321	12.3383	11.3985	11.6845	12.1107	0.328311	10.0194	-0.51622	13.5955	0.04512	0.428478	-0.4711	12.2071	0.709725	0.047564	0.227643	13.1575	0.296012	2.64534	-0.60626	0.3762	-0.23006	5.6554	2.68856	10.8701	-0.42618	-0.28596	-0.71214	3.75045	13.2098	6.77132
ZMO0617	hypothetical protein	11.3045	10.7544	10.7994	10.882	11.4068	11.18	11.2478	11.4856	10.4189	10.5163	11.3279	0.550109	10.1179	-0.52473	8.94936	-0.08261	0.597798	-0.60734	10.816	0.761102	0.731535	0.157689	8.56942	8.12066	0.834642	-0.2378	-0.06783	-0.30563	0.29695	2.4214	1.65343	-0.81165	-0.09739	-0.90904	0.469566	11.6058	10.0645
ZMO0619	hypothetical protein	13.2144	13.8404	12.8592	13.6347	14.0882	12.7	12.8997	14.0434	13.0184	14.3697	14.1331	-0.62607	10.0112	-0.45351	4.7869	-0.7755	10.158	-1.22901	17.3007	-0.31839	-1.47002	-0.08979	1.64847	14.4527	0.292126	-1.14363	-0.19968	-1.34331	0.834578	13.0331	10.7142	0.236604	-1.35132	-1.11471	13.1241	10.3717	1.06322
ZMO0621	Anti-sigma-28 factor FlgM family protein	12.0592	12.6759	11.9128	12.4793	12.7106	11.9795	11.707	12.4912	11.846	13.2517	12.9301	-0.61671	8.52361	-0.2313	1.9347	-0.56656	7.41037	-0.79785	11.6223	0.133445	-1.54468	-0.4389	0.488475	15.419	2.72529	-0.78418	0.272504	-0.51168	1.46943	3.83461	7.19055	0.321588	-1.40562	-1.08403	15.0106	11.0604	1.88538
ZMO0622	hypothetical protein	10.3217	10.8253	10.4646	10.4257	10.8302	10.4193	10.1815	10.3642	10.5098	10.6698	11.2962	-0.5036	4.65883	-0.40456	3.28523	0.038891	0.140268	-0.36567	2.81381	-0.09058	-0.48822	-0.932	0.23003	2.30622	6.12376	-0.18267	0.237714	0.055043	0.883346	0.140389	0.613362	-0.62645	-0.15993	-0.78638	0.513461	5.30927	3.77306
ZMO0624	flagellar biosynthesis protein FlhA	12.5639	12.6092	12.6608	11.9742	13.1246	12.7922	11.8802	13.0192	12.5295	12.0682	13.23	-0.04538	0.157	-1.15039	10.1892	0.686605	4.95228	-0.46379	2.72824	0.262701	-0.18807	-0.21076	0.708425	0.452905	0.525939	-1.13905	0.91199	-0.22706	4.50883	0.580906	6.25848	-1.16174	0.461219	-0.70052	1.59641	3.018	6.43852
ZMO0625	cobyrinic acid ac-diamide synthase	13.2126	12.1425	12.6005	12.2396	13.1925	13.738	12.9209	12.9788	11.463	11.5584	13.4062	1.07005	13.2693	-0.95286	8.90504	0.360847	2.11771	-0.59202	4.50843	2.27499	1.36253	-0.42738	16.6442	9.03708	1.61877	-0.05791	0.81708	0.75917	4.34605	3.88836	0.122459	-1.84782	-0.09539	-1.9432	0.217193	14.0118	13.2229
ZMO0626	RNA polymerase, sigma 28 subunit, FliA/WhiG	13.1977	12.4531	12.2842	12.6378	13.5542	13.1431	13.1659	13.2841	11.4253	12.1096	13.8244	0.744541	6.04293	-0.91649	6.08731	-0.35354	1.44275	-1.27003	9.55719	1.71772	1.05622	-0.54032	9.01095	4.49835	1.62036	-0.11822	-0.02279	-0.14101	0.035121	0.262108	0.212312	-1.71476	-0.68429	-2.39905	2.31928	13.6465	8.99029
ZMO0627	hypothetical protein	14.8316	14.4667	14.1802	14.7344	15.0329	14.6209	14.8566	15.0174	13.7395	14.6123	15.0484	0.364846	3.15464	-0.29845	3.03649	-0.55424	7.59629	-0.8527	13.1977	0.88133	0.244253	-0.03105	7.15441	1.04843	0.082576	-0.1608	-0.2357	-0.39651	1.25717	2.75902	0.728052	-0.4361	-0.87278	-1.30888	8.79605	14.494	3.19245
ZMO0628	hypothetical protein	13.0867	12.9169	12.394	13.1465	13.465	12.4886	13.3048	13.4668	12.2994	12.9882	13.4632	0.16976	1.3955	-0.31853	2.66374	-0.7525	9.3721	-1.07103	14.4214	0.189169	0.316565	0.003546	0.740197	1.55801	0.008833	-0.16202	-0.8162	-0.97822	6.50437	8.37437	0.59887	-0.47504	-0.6888	-1.16384	5.07705	10.5216	2.88978
ZMO0629	flagellin domain-containing protein	10.0069	10.6767	10.426	10.1809	10.4185	10.0684	9.95196	10.0004	10.7837	10.4099	10.8366	-0.66978	6.73856	-0.23763	1.05133	0.245127	1.09972	0.007499	0.019273	-0.71527	-0.45789	-0.83618	3.27897	1.66015	4.15945	-0.04848	0.116436	0.067956	0.25902	0.138218	0.094982	-0.42677	0.373818	-0.05296	1.22773	0.104656	1.4939
ZMO0631	Fis family sigma54 specific transcriptional regulator	10.8265	12.107	11.2582	10.7658	12.3763	10.5061	9.78816	12.1852	12.0103	11.7435	12.5673	-1.28055	14.8721	-1.61045	16.6495	0.492346	3.40395	-1.11811	10.9414	-1.50418	-1.95534	-0.38213	9.91384	13.6625	1.31348	-2.39706	0.717925	-1.67913	3.56687	11.7848	17.5529	-0.82385	0.266767	-0.55708	0.814146	2.41847	4.39506
ZMO0632	flagellar hook-basal body complex subunit FliE	11.0916	12.0484	11.2034	10.9547	12.5519	10.6825	10.2244	12.3678	11.7243	11.6849	12.736	-0.95684	13.5381	-1.59723	21.1069	0.248769	1.75799	-1.34846	17.938	-1.04183	-1.46047	-0.36821	8.31013	12.7762	1.76386	-2.14335	0.458088	-1.68526	2.62909	15.7715	20.1021	-1.0511	0.039451	-1.01165	0.105476	8.46892	8.9155
ZMO0634	flagellar M-ring protein FliF	11.728	12.4627	11.6864	11.4571	13.1426	11.3097	10.7874	13.0869	12.0631	12.1268	13.1982	-0.73468	12.4152	-1.68549	23.555	0.229352	1.72912	-1.45614	20.6798	-0.7534	-1.33936	-0.11128	6.18441	13.1893	0.388294	-2.29953	0.52233	-1.7772	3.57982	17.9345	22.8365	-1.07145	-0.06363	-1.13507	0.196453	10.7904	10.0259
ZMO0635	flagellar motor switch protein FliG	11.495	12.4074	11.3271	10.8751	13.6513	10.7886	10.2068	13.4895	11.8656	11.5435	13.8131	-0.9124	19.16	-2.77616	38.2602	0.451961	6.36378	-2.3242	34.2953	-1.07694	-1.33677	-0.3235	12.6752	16.1627	2.27906	-3.28279	0.581876	-2.70092	5.55197	30.0084	34.2675	-2.26952	0.322045	-1.94748	2.2634	23.1977	26.3226
ZMO0636	hypothetical protein	11.6685	11.9499	11.5816	11.0438	12.8022	11.3752	11.2136	12.4167	11.7879	10.8741	13.1877	-0.2814	3.56608	-1.75836	25.7792	0.537748	6.8953	-1.22061	18.6188	-0.41265	0.339478	-0.77104	2.76354	2.05008	7.03085	-1.2031	0.161686	-1.04141	0.695307	10.5287	12.5733	-2.31361	0.91381	-1.3998	8.88013	14.9579	24.3002
ZMO0637	ATPase, FliI/YscN family	12.3178	12.0124	11.9809	11.7269	12.7875	12.1779	12.3303	12.4451	11.7839	11.1234	13.13	0.305366	1.82973	-1.06067	8.61428	0.254048	1.03185	-0.80662	5.86335	0.394074	1.20694	-0.68492	1.18009	6.36219	2.71498	-0.11474	-0.15239	-0.26712	0.326706	0.679993	0.231241	-2.0066	0.660483	-1.34612	2.56787	7.42602	12.4728
ZMO0638	hypothetical protein	13.7032	13.7822	13.5206	13.6149	14.0925	13.7217	13.4969	13.8911	13.3196	13.733	14.294	-0.07898	0.229661	-0.4776	3.61023	-0.09433	0.355298	-0.57194	4.7415	0.402077	-0.23605	-0.40296	1.28593	0.605468	1.29008	-0.39415	0.22473	-0.16942	0.705958	0.482909	1.5879	-0.56106	-0.41339	-0.97445	1.70596	6.23609	2.71744
ZMO0639	hypothetical protein	12.8668	13.1335	12.6027	13.0145	13.3832	12.5675	13.0255	13.0076	12.6379	13.0036	13.7589	-0.26663	1.49827	-0.36868	1.79823	-0.41183	2.1276	-0.78052	5.61138	-0.07041	0.021845	-0.75131	0.13191	0.037477	3.14242	0.017897	-0.45796	-0.44006	1.47966	1.3944	0.030479	-0.75526	-0.36571	-1.12097	1.06296	5.73944	3.16775
ZMO0641	hypothetical protein	11.7436	11.7202	11.8771	12.2225	11.0961	11.7432	12.8882	10.5992	12.011	11.5566	11.5929	0.023351	0.044783	1.12638	6.49869	-0.3453	1.1	0.781079	3.77406	-0.26782	1.3316	-0.99373	0.439544	4.52184	2.89586	2.28905	-1.14501	1.14403	3.9858	3.98062	10.6169	-0.03628	0.454408	0.418126	0.991395	0.880477	0.048261
ZMO0642	flagellar basal body-associated protein FliL	11.9156	12.2875	11.4346	12.6418	12.2283	11.1604	12.7686	11.818	11.7089	12.515	12.6387	-0.3719	3.41572	0.413472	2.94531	-1.20716	13.2249	-0.79369	7.73677	-0.54854	0.253567	-0.82071	2.67037	0.848447	4.9272	0.950611	-1.60822	-0.6576	12.3233	3.52537	6.11471	-0.12367	-0.80611	-0.92977	4.79696	5.92123	0.327684
ZMO0643	surface presentation of antigens (SPOA) protein	12.1048	12.1129	11.3379	12.5485	12.4402	11.5515	12.6949	12.0681	11.1243	12.4021	12.8122	-0.00803	0.024958	0.108335	0.730356	-1.21057	20.1358	-1.10223	18.3896	0.427223	0.292828	-0.74415	2.26451	1.28236	5.26283	0.626826	-1.14337	-0.51654	13.1582	4.46036	5.94074	-0.41016	-1.27776	-1.68792	14.9294	19.8677	3.14071
ZMO0644	flagellar motor switch protein FliN	13.5919	13.459	12.7041	13.8751	13.9971	12.9782	13.9229	13.8746	12.4299	13.8274	14.1196	0.13289	1.09731	-0.12196	0.728787	-1.17105	17.319	-1.29301	19.1199	0.548267	0.095426	-0.24502	4.07175	0.334836	1.20206	0.048269	-0.94463	-0.89636	8.91203	8.3042	0.148944	-0.29218	-1.39747	-1.68965	14.4321	17.677	1.56043
ZMO0646	hypothetical protein	12.9594	12.9318	12.1392	13.2585	13.4391	12.2867	13.3187	13.2728	11.9916	13.1983	13.6054	0.027595	0.1533	-0.18059	1.34564	-1.11936	17.1422	-1.29995	19.8789	0.295024	0.120341	-0.33258	1.6692	0.470954	2.00124	0.045873	-1.03202	-0.98615	10.4703	9.87692	0.146303	-0.40705	-1.2067	-1.61375	12.6884	17.4839	2.72579
ZMO0647	flagellar biosynthesis protein FliP	12.2803	12.1694	11.6336	12.6044	12.4366	11.8222	12.8939	12.1249	11.4451	12.3149	12.7482	0.110928	0.52649	0.167811	1.4171	-0.97075	16.5427	-0.80294	13.4141	0.377094	0.578972	-0.62328	2.03931	3.92877	4.39242	0.768938	-1.07169	-0.30275	12.5325	2.04518	8.19293	-0.43332	-0.86981	-1.30312	9.6576	15.6491	3.54069
ZMO0648	export protein FliQ family 3	13.0065	12.8466	12.6322	13.245	12.9024	12.8465	13.5711	12.6018	12.4178	12.9189	13.203	0.159882	0.877596	0.342552	2.27038	-0.61282	5.4879	-0.27027	1.58496	0.42871	0.652167	-0.60123	1.80353	3.42437	3.02351	0.969252	-0.72455	0.244699	4.20045	0.828066	6.45636	-0.28415	-0.5011	-0.78524	2.39087	4.74066	1.02437
ZMO0649	flagellar biosynthetic protein FliR	12.1333	11.9483	11.9908	12.4942	11.6373	12.2317	12.7999	11.3682	11.7499	12.1885	11.9064	0.184976	0.997404	0.856882	12.3265	-0.50338	6.06212	0.353503	3.57458	0.481837	0.611337	-0.53825	2.59154	3.73091	3.07104	1.43167	-0.56813	0.863544	4.34029	7.96389	14.9364	0.28209	-0.43863	-0.15654	2.926	0.643865	1.49534
ZMO0650	flagellar biosynthesis protein FlhB	11.9325	11.8611	12.0118	12.3415	11.3371	12.2435	12.653	10.9009	11.78	12.0299	11.7734	0.071384	0.311209	1.00434	12.2768	-0.32969	2.50596	0.674645	7.30344	0.463568	0.623064	-0.87248	2.26519	3.5628	5.89778	1.75211	-0.40944	1.34267	2.05453	11.4649	15.6011	0.256567	-0.24995	0.006621	0.987499	0.015423	1.02533
ZMO0651	flagellar hook-associated 2 domain-containing protein	13.1727	13.2734	13.4399	13.4025	12.8268	13.694	13.3336	12.4904	13.1858	13.4713	13.1631	-0.10075	0.35418	0.575698	3.17412	0.037413	0.088641	0.613111	3.49503	0.508202	-0.13776	-0.67268	1.54827	0.264538	2.36892	0.843161	0.360391	1.20355	0.936176	5.71688	3.34881	0.308234	-0.28557	0.022668	0.676109	0.036071	0.751252
ZMO0652	flagellar protein FliS	13.5544	13.8232	13.7866	13.9639	13.3161	13.8583	13.7588	13.0462	13.7148	14.1689	13.586	-0.26883	1.53698	0.647736	6.78564	-0.17729	0.975811	0.470443	4.23879	0.143491	-0.41013	-0.53985	0.387313	1.67379	2.54316	0.712598	0.099517	0.812115	0.286915	5.70376	4.69999	0.582874	-0.4541	0.128771	2.36482	0.395934	3.46669
ZMO0653	hypothetical protein	13.5083	13.7564	13.9845	13.4611	13.4514	14.1107	13.2399	13.1741	13.8583	13.6823	13.7287	-0.24817	1.72652	0.009692	0.027476	0.523357	3.95785	0.53305	4.06953	0.252431	-0.44236	-0.55457	0.794568	1.8031	2.54522	0.065795	0.870755	0.93655	5.05306	5.62651	0.147421	-0.04641	0.175959	0.12955	0.487239	0.329419	0.099848
ZMO0654	polysaccharide deacetylase	12.8591	13.2182	12.5241	13.0741	13.5177	12.6608	12.5714	13.3453	12.3875	13.5768	13.6902	-0.35901	3.07773	-0.44364	3.12021	-0.54997	4.32768	-0.99361	10.0002	0.273266	-1.00531	-0.34497	0.900424	6.32246	1.26131	-0.77381	0.089319	-0.68449	0.212313	3.56475	4.29446	-0.11347	-1.18926	-1.30273	8.00799	9.05649	0.28301
ZMO0655	adenosine/AMP deaminase	11.7561	12.4256	11.2135	12.057	13.002	11.1279	11.5847	12.5557	11.2992	12.5292	13.4482	-0.66948	10.9332	-0.945	12.9892	-0.84341	11.3242	-1.78841	24.5345	-0.1713	-0.94457	-0.89257	0.676653	8.36416	7.74005	-0.971	-0.45677	-1.42777	2.86728	14.0203	8.68174	-0.919	-1.23004	-2.14904	11.7608	21.2928	8.05714
ZMO0656	phosphoribosyltransferase	12.2469	12.6072	11.5859	12.3958	13.2995	11.601	11.9066	13.233	11.5708	12.885	13.3659	-0.36033	3.57752	-0.90368	9.99785	-0.8099	8.65358	-1.71358	20.3804	0.030276	-0.97834	-0.13293	0.070332	6.96152	0.387948	-1.32639	-0.30559	-1.63198	1.21309	13.486	10.4851	-0.48097	-1.31421	-1.79518	10.3627	15.0179	2.40034
ZMO0657	arginine/ornithine succinyltransferase subunit	12.5518	12.8772	12.3372	12.3557	13.4506	12.3698	12.2218	13.0638	12.3045	12.4896	13.8374	-0.32534	4.34017	-1.09487	23.112	-0.01855	0.114154	-1.11342	23.4484	0.065334	-0.2678	-0.77357	0.276413	1.91653	9.19581	-0.84198	0.148019	-0.69396	0.994152	9.70593	12.3608	-1.34776	-0.18511	-1.53287	1.37815	22.9112	20.4004
ZMO0658	hypothetical protein	11.3986	11.6652	11.498	11.2139	11.8838	11.3249	11.0454	11.8254	11.6711	11.3824	11.9421	-0.26662	3.44285	-0.66983	9.69925	0.284048	2.78074	-0.38578	4.43431	-0.34619	-0.33699	-0.11668	2.21428	2.12508	0.468102	-0.77998	0.279447	-0.50054	1.60036	3.89247	7.46217	-0.55967	0.288648	-0.27102	1.68025	1.5286	4.60758
ZMO0659	HAD superfamily subfamily IB hydrolase	12.5374	12.7399	12.1069	12.308	13.5012	12.286	12.0464	13.28	11.9278	12.5697	13.7223	-0.20248	1.51283	-1.19314	17.7723	-0.20115	1.51421	-1.39429	20.6696	0.358186	-0.5233	-0.44231	1.89901	3.39123	2.62088	-1.23364	0.239596	-0.99404	1.1747	9.61673	12.5919	-1.15265	-0.64189	-1.79454	5.20913	18.8952	11.6002
ZMO0660	molecular chaperone DnaK	14.6117	14.6506	14.8306	14.7186	14.3442	14.704	14.8566	14.2746	14.9571	14.5807	14.4139	-0.03882	0.269815	0.374391	5.02377	0.111967	0.825468	0.486359	7.33441	-0.25309	0.275939	-0.13931	1.63514	1.86311	0.690873	0.582016	-0.15255	0.429469	0.783441	3.664	5.77548	0.166767	0.376481	0.543249	2.99561	5.2189	0.888102
ZMO0661	chaperone protein DnaJ	13.017	12.1683	12.5386	12.8292	12.4103	13.1361	13.2402	12.6748	11.9411	12.4181	12.1458	0.848727	5.01814	0.418853	2.69087	-0.29057	1.54335	0.128283	0.487847	1.19501	0.822186	0.528979	5.53166	3.14727	1.60673	0.565456	-0.10416	0.4613	0.243344	1.83701	2.50587	0.272249	-0.47698	-0.20473	1.93258	0.572719	0.847552
ZMO0662	adenylosuccinate lyase	12.2482	13.037	11.8741	12.1662	13.8875	11.5862	11.3581	13.8003	12.1619	12.9744	13.9747	-0.78876	6.7758	-1.72127	14.2276	-0.29216	1.1254	-2.01343	16.8651	-0.5757	-1.61626	-0.17433	1.84339	8.55391	0.349809	-2.44223	0.228121	-2.21411	0.494176	12.7508	14.2804	-1.0003	-0.81244	-1.81274	3.12092	9.95353	4.2843
ZMO0664	hypothetical protein	11.9288	12.1962	11.8393	12.4249	11.9234	12.0885	11.9134	11.7847	11.59	12.9363	12.0622	-0.26736	2.61322	0.501436	6.32944	-0.58561	7.87612	-0.08418	0.467519	0.498409	-1.02295	-0.27752	3.41872	9.64845	1.40366	0.128722	0.175069	0.303791	0.787109	1.75844	0.5181	0.874151	-1.34629	-0.47214	14.4825	3.44894	8.47861
ZMO0665	hypothetical protein	13.2861	13.1047	13.6303	13.4036	12.5522	13.5534	13.6456	12.6592	13.7072	13.1615	12.4453	0.181406	0.716408	0.851347	5.51053	0.226704	0.765931	1.07805	7.72181	-0.15373	0.484123	0.21383	0.289783	1.3671	0.439013	0.986494	-0.09223	0.894268	0.160097	3.52421	4.09168	0.716201	0.545632	1.26183	1.65804	5.90198	2.50799
ZMO0666	hypothetical protein	14.0808	13.5298	13.9965	14.0825	13.3369	14.3871	14.3919	13.4635	13.606	13.7731	13.2103	0.551029	4.98475	0.745566	6.84207	-0.08595	0.310876	0.659616	5.73522	0.781106	0.618775	0.253206	4.1322	2.89566	0.770146	0.928351	-0.00478	0.923566	0.009567	5.65202	5.69493	0.562782	-0.16712	0.395666	0.465724	1.56385	2.67218
ZMO0667	F0F1 ATP synthase subunit A	14.7388	14.9235	14.5938	14.8445	15.0551	14.3595	14.7508	15.106	14.8281	14.9382	15.0042	-0.18471	4.69365	-0.21061	4.2149	-0.2507	5.46714	-0.46132	12.4319	-0.46865	-0.18735	0.101858	8.1307	2.07547	0.845466	-0.35522	-0.39135	-0.74657	6.31249	14.5306	5.48229	-0.06601	-0.11006	-0.17607	0.943584	1.88841	0.469298
ZMO0668	H+transporting two-sector ATPase subunit C	14.6401	15.0149	14.4305	14.9163	15.1356	13.8596	14.8415	15.2192	15.0014	14.9911	15.0521	-0.37478	7.68923	-0.21928	2.56139	-0.48586	8.31283	-0.70514	13.3104	-1.14183	-0.14958	0.167075	15.4984	0.86707	1.01526	-0.37761	-0.98198	-1.35959	13.0734	18.5709	3.46358	-0.06095	0.010265	-0.05069	0.037336	0.214685	0.267748
ZMO0669	H+transporting two-sector ATPase B/B' subunit	14.3286	14.9414	14.2081	14.6749	15.0221	13.4484	14.4222	15.1151	14.9677	14.9276	14.929	-0.61287	12.8326	-0.34723	4.94899	-0.4668	7.58602	-0.81403	15.1904	-1.51928	-0.50542	0.1861	19.7057	4.98932	1.10386	-0.69299	-0.97374	-1.66672	12.5437	21.9355	8.11065	-0.00147	0.040127	0.038661	0.158641	0.152037	0.005015
ZMO0671	H+transporting two-sector ATPase B/B' subunit	12.8005	13.7876	12.8174	13.2491	13.8156	11.9412	12.5301	13.9301	13.6936	13.9681	13.701	-0.98708	9.21154	-0.56645	3.05086	-0.43171	2.01311	-0.99815	7.08941	-1.75238	-1.438	0.229132	9.5155	7.27633	0.496578	-1.40001	-0.5889	-1.98891	1.90573	11.185	7.00745	0.267117	-0.27451	-0.0074	0.632278	0.01135	0.609302
ZMO0672	excinuclease ABC subunit C	12.5491	12.5949	12.2299	12.9013	12.5847	12.4212	12.8293	12.3968	12.0386	12.9732	12.7728	-0.04577	0.217258	0.316511	2.30034	-0.67133	7.10081	-0.35482	2.74037	0.382599	-0.14393	-0.37598	1.81144	0.45479	1.76428	0.43254	-0.40807	0.024474	1.99755	0.058749	2.183	0.200483	-0.93459	-0.73411	6.94497	4.88659	0.708843
ZMO0673	DNA repair protein RecO	12.0647	12.1134	11.9883	12.4161	11.8627	12.1293	12.3786	11.686	11.8472	12.4535	12.0395	-0.04874	0.22331	0.553349	6.80217	-0.42781	4.66874	0.125538	0.750573	0.282084	-0.07486	-0.35344	1.30549	0.224756	1.82963	0.692639	-0.24934	0.443302	1.21936	2.90912	5.70438	0.414059	-0.60629	-0.19223	4.68341	0.838816	2.62005
ZMO0674	hypothetical protein	11.7897	12.4325	12.5352	13.0038	10.7943	12.4652	12.1471	10.7567	12.6051	13.8605	10.8319	-0.64283	4.69352	2.2095	17.6898	-0.46862	2.12764	1.74089	13.6696	-0.13993	-1.71343	-0.07514	0.252139	8.69234	0.122762	1.39036	0.318134	1.70849	0.726915	8.65871	6.50203	3.02864	-1.25536	1.77328	5.60727	9.10003	17.1336
ZMO0675	LysR family transcriptional regulator	13.0137	12.8314	13.2109	12.9395	12.6174	13.4538	13.0686	12.5188	12.9679	12.8103	12.7161	0.182283	0.786765	0.322043	1.33319	0.271398	1.03822	0.593441	3.37196	0.485917	0.258235	-0.1973	1.46785	0.597075	0.418914	0.549812	0.385239	0.935051	1.04379	3.97574	1.76707	0.094274	0.157557	0.251831	0.315373	0.57724	0.170851
ZMO0676	cystathionine gamma-synthase	13.9086	13.7553	13.6355	13.7132	14.1471	13.8559	13.698	14.1718	13.4152	13.7284	14.1224	0.15324	1.18911	-0.43392	4.56005	-0.07767	0.381286	-0.51159	5.81976	0.440741	-0.03036	0.049342	2.68275	0.083825	0.143509	-0.47377	0.157877	-0.31589	0.61338	1.65815	3.07698	-0.39406	-0.31323	-0.70729	1.63715	5.63018	2.32009
ZMO0677	3-isopropylmalate dehydrogenase	13.1244	13.3164	12.8481	13.0009	13.8124	12.9084	12.5799	13.8851	12.7878	13.4218	13.7398	-0.19201	0.62593	-0.81155	3.89712	-0.15279	0.356332	-0.96434	5.0515	0.120597	-0.84194	0.14532	0.176502	2.42585	0.21957	-1.30518	0.328478	-0.9767	0.615523	3.04597	4.7313	-0.31792	-0.63406	-0.95198	1.57716	2.92856	0.588977
ZMO0678	nitroreductase	11.6241	11.4708	11.6956	11.4457	11.501	11.7959	12.1002	10.9761	11.5953	10.7913	12.0259	0.153255	0.576196	-0.05524	0.129751	0.249908	0.854471	0.194667	0.605184	0.20061	1.30892	-1.04977	0.399314	6.05155	4.36475	1.1241	-0.30425	0.819856	0.693521	2.99513	4.83653	-1.23459	0.804064	-0.43052	2.90713	1.13395	5.55678
ZMO0680	CRISPR-associated protein Cas1	10.6836	10.6688	10.7997	11.1788	10.0502	10.578	11.2208	10.2521	11.0214	11.1368	9.84819	0.014827	0.053774	1.12861	11.8366	-0.37907	2.47813	0.749535	6.88794	-0.44345	0.084003	0.403933	1.85549	0.199161	1.61169	0.968644	-0.6428	0.325842	3.27321	1.17206	6.05315	1.28858	-0.11535	1.17323	0.291232	7.93624	9.00952
ZMO0681	CRISPR-associated helicase Cas3 family	11.9308	12.0641	12.1061	12.6654	11.2209	11.9646	12.6484	11.1793	12.2476	12.6823	11.2624	-0.13331	0.541804	1.44449	16.5047	-0.55924	4.8062	0.885244	9.21824	-0.28299	-0.03387	-0.08306	0.885765	0.068182	0.184633	1.46908	-0.6838	0.785278	3.85936	4.75533	11.3137	1.41989	-0.43468	0.985211	1.9306	6.6281	10.8432
ZMO0682	Csy1 family CRISPR-associated protein	14.0456	14.1429	13.8028	14.4277	14.0522	13.663	14.5018	13.972	13.9427	14.3536	14.1323	-0.09728	0.591761	0.375544	3.18514	-0.62486	6.80207	-0.24932	1.70433	-0.27976	0.148237	-0.16032	1.20791	0.498959	0.553597	0.529825	-0.83886	-0.30904	6.3141	1.39903	3.17344	0.221264	-0.41087	-0.1896	2.14969	0.694866	0.861747
ZMO0683	Csy2 family CRISPR-associated protein	13.2386	13.4578	13.0394	13.6783	13.327	12.872	13.6034	13.2403	13.2066	13.7531	13.4137	-0.21923	0.991788	0.351243	1.46995	-0.63891	3.65493	-0.28767	1.09559	-0.33458	-0.14966	-0.17344	0.8286	0.288432	0.346278	0.363134	-0.73137	-0.36824	2.64422	0.949151	0.930429	0.339352	-0.54645	-0.2071	1.69602	0.433969	0.845263
ZMO0684	Csy3 family CRISPR-associated protein	13.491	13.9962	13.137	14.0912	14.0027	12.5518	13.8876	14.0336	13.7222	14.2948	13.9717	-0.50527	5.55169	0.088504	0.33954	-0.95416	10.1133	-0.86566	8.90215	-1.17047	-0.40719	0.061868	8.38029	1.73844	0.146943	-0.14603	-1.3358	-1.48183	9.98231	11.3803	0.412783	0.323035	-0.57252	-0.24949	2.92433	0.848728	1.23115
ZMO0685	Csy4 family CRISPR-associated protein	13.4378	13.941	13.3786	13.9301	13.7595	12.8173	13.7653	13.7308	13.94	14.0948	13.7883	-0.50324	5.35435	0.170527	0.786208	-0.55144	4.53667	-0.38091	2.5808	-1.12266	-0.32953	-0.05755	7.69467	1.22991	0.132287	0.034538	-0.94801	-0.91347	6.05412	5.7358	0.075476	0.306517	-0.15488	0.151641	0.433625	0.421979	1.10652
ZMO0686	signal transduction protein	11.8842	12.0818	12.727	12.3239	10.8979	11.7863	13.3061	10.5601	13.6678	11.3417	11.2358	-0.1976	0.555115	1.42597	8.82272	0.403099	1.34936	1.82907	12.1157	-1.88152	1.96436	-0.67564	7.56773	8.0313	1.63039	2.74597	-1.51984	1.22613	5.93888	4.31855	13.0088	0.105972	2.32604	2.43201	10.6249	11.2349	0.152453
ZMO0688	auxin efflux carrier	11.4842	12.213	11.84	11.7194	11.9865	11.6559	11.4608	11.3361	12.0241	11.978	12.6369	-0.72878	7.5557	-0.2671	1.28973	0.120572	0.429129	-0.14653	0.554264	-0.36822	-0.51725	-1.30086	1.22615	2.04022	8.06568	0.124703	0.195086	0.31979	0.511577	1.01183	0.289587	-0.6589	0.046057	-0.61285	0.092096	2.68042	2.99547
ZMO0691	tRNA (uracil-5-)-methyltransferase Gid	12.6951	12.2457	11.8753	12.0805	13.4554	12.5689	12.1173	13.399	11.1817	12.0436	13.5117	0.449376	5.05089	-1.37493	17.6162	-0.20518	1.24747	-1.58011	20.1849	1.38722	0.073624	-0.11271	11.7836	0.200264	0.335148	-1.28176	0.451617	-0.83014	2.42934	6.09003	10.9802	-1.4681	-0.86198	-2.33008	6.42948	20.9857	12.9466
ZMO0692	DNA gyrase subunit A	12.1773	11.6546	11.7162	11.4618	12.57	12.2489	11.6777	12.6053	11.1835	11.2458	12.5346	0.522681	4.12704	-1.10818	19.4112	0.254424	2.77367	-0.85375	14.8183	1.06547	0.431949	0.070629	8.4904	2.22596	0.192844	-0.92752	0.571183	-0.35633	5.57866	2.73267	10.8468	-1.28884	-0.06233	-1.35117	0.244777	16.7265	15.9111
ZMO0693	OsmC family protein	14.7219	14.7717	15.1962	14.7704	14.2738	15.1423	14.6197	14.4038	15.2501	14.921	14.1439	-0.04974	0.236121	0.496538	4.48225	0.425801	3.5505	0.922338	10.674	-0.10781	-0.30132	0.259908	0.310093	1.2433	1.00282	0.215922	0.522555	0.738477	2.85757	4.83354	0.771318	0.777153	0.329046	1.1062	1.41609	8.60737	5.21461
ZMO0694	hypothetical protein	15.0101	14.5785	15.4803	14.8527	14.0499	15.804	15.0561	14.1703	15.1567	14.6493	13.9295	0.431647	11.2256	0.802747	17.9525	0.627688	13.7792	1.43043	29.4901	0.647303	0.406826	0.240812	9.33514	4.83789	2.17601	0.885754	0.747927	1.63368	11.2311	25.0043	13.7449	0.71974	0.50745	1.22719	6.68235	19.3836	10.7038
ZMO0695	hypothetical protein	9.93426	9.66949	9.8794	9.53393	9.99228	10.0595	9.89816	9.8451	9.69928	9.16971	10.1395	0.264768	2.90276	-0.45835	5.98728	0.345464	3.92926	-0.11289	0.743618	0.360227	0.728447	-0.29437	2.28666	6.59954	1.68261	0.053057	0.161354	0.214411	0.754689	1.13113	0.184537	-0.96976	0.529574	-0.44018	4.43859	3.35178	10.3962
ZMO0697	small multidrug resistance protein	11.654	12.0229	11.9122	12.0675	11.5357	11.8229	12.1312	11.0079	12.0015	12.0037	12.0635	-0.36891	3.33981	0.531742	5.82861	-0.1553	0.920677	0.376445	3.47259	-0.17857	0.127458	-1.05563	0.618575	0.397017	8.40652	1.12328	-0.30831	0.814972	1.51117	6.54654	10.1333	-0.0598	-0.00228	-0.06208	0.005699	0.182427	0.174681
ZMO0698	hypothetical protein	10.2831	10.0359	10.2736	10.0698	10.135	10.377	10.7596	9.71262	10.1703	9.37988	10.5574	0.247235	2.36033	-0.06527	0.31741	0.203892	1.50799	0.138627	0.860081	0.206755	1.37976	-0.84481	0.881796	13.5108	7.18811	1.04702	-0.38261	0.664407	2.31457	5.35092	10.0712	-1.17755	0.790393	-0.38715	6.88016	2.35678	11.6726
ZMO0699	hypothetical protein	12.024	11.8686	11.7762	11.9181	12.1445	12.0305	12.0886	11.9528	11.5219	11.7476	12.3362	0.155415	1.32053	-0.22637	1.71077	-0.14194	0.863786	-0.3683	3.59738	0.508537	0.341073	-0.38336	3.46828	1.88287	2.24978	0.135852	-0.0582	0.077648	0.178343	0.25062	0.506802	-0.58859	-0.22567	-0.81425	1.02086	6.9703	4.33066
ZMO0703	peptidase S9 prolyl oligopeptidase active site domain-containing protein	10.8024	10.3761	10.8642	10.524	10.3795	11.2048	10.7807	10.4216	10.5235	10.2673	10.3374	0.426264	5.25202	0.144484	1.0593	0.340173	3.85538	0.484657	6.5165	0.68127	0.513343	0.084179	5.70661	3.73572	0.28997	0.359066	0.424137	0.783202	3.18084	7.85977	2.46406	-0.0701	0.25621	0.186112	1.47727	0.926405	0.257559
ZMO0704	AMP-dependent synthetase and ligase	11.7974	11.445	10.9498	11.701	12.2129	11.2726	11.8719	12.2478	10.627	11.5301	12.178	0.352437	2.22406	-0.51194	4.96174	-0.75119	8.57155	-1.26313	16.0832	0.645653	0.341826	0.069831	3.33128	1.27047	0.162082	-0.37595	-0.59928	-0.97522	3.73107	7.62482	1.82955	-0.64794	-0.9031	-1.55104	6.84572	13.7574	4.20042
ZMO0705	regulatory protein RecX	11.029	11.2646	10.8056	11.4562	11.1787	10.406	11.4358	11.2453	11.2053	11.4766	11.1121	-0.23561	1.11138	0.277534	1.05037	-0.65061	3.79619	-0.37308	1.62522	-0.79929	-0.0408	0.133259	3.06146	0.0666	0.252563	0.190505	-1.02986	-0.83935	4.50185	3.29959	0.393252	0.364563	-0.27137	0.093195	0.626279	0.165847	0.94471
ZMO0706	endonuclease III	11.0994	10.8222	10.9907	10.8585	11.0333	10.9473	11.1443	11.2067	11.0341	10.5727	10.8598	0.277211	3.19115	-0.17478	3.45883	0.132178	2.25466	-0.0426	0.448422	-0.08675	0.571515	0.346863	0.449737	7.00311	3.33668	-0.06245	-0.19695	-0.2594	2.44228	3.72332	0.469938	-0.2871	0.461309	0.174208	8.59257	2.02481	4.34236
ZMO0707	dihydrodipicolinate reductase	11.741	11.7669	11.8479	11.5234	11.8907	11.3842	11.5376	12.3011	12.3115	11.5091	11.4802	-0.02595	0.136365	-0.36728	3.71337	0.324492	3.07286	-0.04278	0.191764	-0.9273	0.028471	0.82098	8.61736	0.082372	7.28962	-0.76353	-0.15339	-0.91692	0.615205	8.48754	6.57845	0.028978	0.802377	0.831356	7.05858	7.41873	0.083964
ZMO0708	phosphoribosylglycinamide formyltransferase	12.0874	11.8775	11.7103	11.915	12.322	11.5349	11.9256	12.8017	11.8856	11.9045	11.8423	0.209883	2.05572	-0.40697	4.14886	-0.20476	1.45867	-0.61173	7.52508	-0.35075	0.021082	0.95932	1.94683	0.057838	8.66803	-0.87609	-0.39068	-1.26677	2.29466	12.349	7.65789	0.062149	-0.01884	0.043306	0.05136	0.126508	0.19114
ZMO0709	phosphoribosylaminoimidazole synthetase	13.0257	13.0078	12.8209	12.7859	13.4434	12.5669	12.749	13.7612	13.0749	12.8229	13.1256	0.017906	0.091462	-0.65744	8.77371	0.034963	0.153813	-0.62248	8.14848	-0.50798	-0.07394	0.635637	3.64881	0.246249	5.11508	-1.01223	-0.18206	-1.19429	0.790297	12.0757	9.81437	-0.30266	0.251986	-0.05067	1.26022	0.158172	1.65551
ZMO0710	hypothetical protein	11.454	11.8742	11.952	11.6072	11.4332	11.5673	11.416	11.3787	12.3367	11.7984	11.4877	-0.42024	5.99096	0.174006	1.16845	0.344819	3.28522	0.518825	6.06088	-0.76932	-0.38244	-0.10898	6.48895	2.26379	0.384157	0.037275	0.151378	0.188654	0.59051	0.798878	0.10856	0.310737	0.53826	0.848997	3.81957	7.45889	1.65176
ZMO0711	DNA replication initiation ATPase	11.4998	11.1116	11.8862	10.9879	11.043	11.7476	11.6972	11.0547	12.0248	10.2786	11.0313	0.388262	2.78611	-0.05515	0.204738	0.898365	10.0511	0.843212	9.2539	-0.27719	1.41859	0.023379	0.929024	10.2244	0.048739	0.642454	0.050476	0.69293	0.124364	4.25772	3.79646	-0.75276	1.74625	0.993494	14.728	7.21498	4.8217
ZMO0712	polyphosphate kinase	13.4154	13.1771	13.7031	13.3318	12.8537	14.1127	13.2437	12.8897	13.2936	13.42	12.8177	0.238267	1.99339	0.478128	4.23806	0.371263	2.88119	0.849392	9.60947	0.819063	-0.17624	0.071976	5.63903	0.584595	0.191081	0.354021	0.868914	1.22294	6.14542	9.83612	1.58105	0.602235	-0.12639	0.475848	0.378681	2.47774	3.55438
ZMO0713	Ppx/GppA phosphatase	10.8607	10.6096	10.6919	10.5876	10.9261	10.9792	10.7796	10.8233	10.4046	10.3955	11.0288	0.251119	1.71644	-0.33848	2.93997	0.104297	0.530697	-0.23419	1.67635	0.574605	0.38415	-0.2054	3.33164	1.80057	0.724879	-0.04371	0.199524	0.155817	0.801231	0.570988	0.12203	-0.63326	0.00907	-0.62419	0.02303	4.40495	4.50161
ZMO0714	ribonuclease D	11.4886	11.3911	11.1448	11.2425	11.9322	11.2673	11.2014	11.9971	11.0222	11.2836	11.8674	0.097522	1.26937	-0.6897	16.0147	-0.09779	1.01364	-0.78749	18.36	0.245014	-0.08218	0.12973	2.32486	0.484934	0.904675	-0.79566	0.065811	-0.72985	0.371681	11.472	12.7329	-0.58375	-0.26138	-0.84513	2.62923	13.6613	8.59845
ZMO0715	aspartyl-tRNA synthetase	12.5115	12.4183	12.0872	12.0173	13.2903	12.1511	11.9004	13.4831	12.0233	12.1341	13.0975	0.093208	0.790988	-1.27302	21.196	0.069956	0.410529	-1.20306	20.1126	0.127766	-0.23367	0.385531	0.574149	1.3475	2.87829	-1.58262	0.250675	-1.33194	1.49588	15.7071	18.7595	-0.96341	-0.11076	-1.07418	0.4752	12.2932	10.7526
ZMO0716	hypothetical protein	11.39	11.7983	11.2546	11.7759	11.752	11.1345	11.0856	11.95	11.3746	12.4662	11.5539	-0.40823	5.3707	0.023961	0.092975	-0.52137	5.71148	-0.49741	5.33002	-0.24014	-1.38064	0.396088	1.05527	13.146	2.22736	-0.8644	0.048877	-0.81553	0.139644	6.60736	7.17527	0.912326	-1.09162	-0.17929	9.83939	0.698675	7.73574
ZMO0718	transcription elongation factor GreB	10.924	10.4824	10.937	10.7033	10.4692	10.9738	11.1454	10.6527	10.9002	10.2612	10.2857	0.441588	1.73724	0.234065	1.33556	0.233756	1.33295	0.467821	3.82379	0.073573	0.884163	0.367026	0.128086	3.62075	0.9659	0.492634	-0.17154	0.321095	0.530219	1.27687	2.43487	-0.0245	0.639051	0.614547	3.6271	3.41692	0.055277
ZMO0719	lytic transglycosylase catalytic	12.0438	11.2273	12.0244	11.6275	11.2548	12.1833	12.2168	11.7313	11.8655	11.0381	10.7783	0.81651	4.4666	0.372696	1.76533	0.396936	1.94221	0.769632	5.31345	0.317827	1.1787	0.953004	0.674097	4.71564	3.41736	0.485544	-0.0335	0.452044	0.057306	1.40234	1.56022	0.259848	0.827373	1.08722	3.51579	5.30477	0.637014
ZMO0720	dihydrodipicolinate synthase	12.2293	12.4416	11.9091	12.0433	13.0539	11.6008	11.808	13.279	12.2173	12.2786	12.8289	-0.21234	1.28493	-1.01058	9.56183	-0.13428	0.509695	-1.14486	11.2108	-0.61655	-0.47057	0.450098	2.80746	1.85803	1.73711	-1.47091	-0.20727	-1.67818	0.572646	11.7173	9.92658	-0.55024	-0.06129	-0.61153	0.129766	2.77247	2.35817
ZMO0721	SsrA-binding protein	12.2346	13.0859	12.4976	12.9852	12.4979	11.7779	12.1052	12.8207	13.2173	13.8652	12.1752	-0.85132	13.9078	0.487245	5.04092	-0.48759	5.04623	-0.00035	0.0012	-1.43946	-1.75999	0.645482	13.5289	16.8679	4.57216	-0.71549	-0.32732	-1.04282	1.62543	9.0616	5.32984	1.68998	-0.64786	1.04213	4.59741	9.05363	16.1629
ZMO0722	endothelin-converting enzyme 1	13.3433	13.7487	13.6037	13.5059	13.5283	13.5874	13.0823	13.3602	13.62	13.9295	13.6965	-0.40537	2.37007	-0.02242	0.066127	0.097796	0.357724	0.075377	0.259449	-0.03254	-0.84726	-0.3363	0.060275	4.09572	1.01754	-0.2779	0.505157	0.227255	2.20785	0.687288	0.910456	0.233065	-0.30957	-0.0765	1.06283	0.175305	0.71159
ZMO0724	NusG antitermination factor	12.1651	12.5801	11.435	11.8712	13.8116	11.1693	11.6459	13.6802	11.7006	12.0965	13.9431	-0.41495	3.26424	-1.94042	18.9381	-0.43623	2.58289	-2.37664	22.837	-0.5313	-0.45065	-0.26288	2.05539	1.60211	0.734596	-2.0343	-0.47655	-2.51086	1.74278	17.3262	13.7884	-1.84653	-0.3959	-2.24243	1.32089	15.3736	12.3084
ZMO0725	50S ribosomal protein L11	13.2482	13.7939	12.6141	13.3924	14.5566	11.8007	13.2229	14.721	13.4275	13.5619	14.3923	-0.54573	4.77128	-1.1642	10.3717	-0.77834	5.97305	-1.94254	18.5236	-1.62681	-0.33901	0.328639	10.214	1.01763	0.973211	-1.49802	-1.42224	-2.92026	8.55864	19.6576	9.17344	-0.83037	-0.13444	-0.96482	0.297076	4.9196	3.92475
ZMO0726	50S ribosomal protein L1	13.7365	14.0247	13.0926	13.8762	14.6729	12.5991	13.7813	14.829	13.5861	13.9711	14.5169	-0.28824	2.92919	-0.79674	11.114	-0.78356	10.8845	-1.5803	22.8849	-0.987	-0.18983	0.312128	8.87148	0.779717	1.60493	-1.04772	-1.18214	-2.22987	11.7911	22.8402	10.1368	-0.54576	-0.38497	-0.93073	2.35218	8.67557	4.01147
ZMO0727	50S ribosomal protein L10	14.0632	14.2951	13.3894	14.1878	14.9603	13.2074	13.9458	15.0366	13.5714	14.4299	14.884	-0.23186	4.06621	-0.77243	15.4903	-0.79845	16.0525	-1.57088	29.2994	-0.36405	-0.48413	0.15259	3.50198	5.37867	0.949232	-1.09079	-0.7384	-1.82919	9.69803	25.2194	15.4658	-0.45407	-0.85849	-1.31256	11.7303	18.7288	4.8909
ZMO0728	50S ribosomal protein L7/L12	13.0954	13.4641	12.5197	13.0754	14.2442	12.3135	12.6296	14.3431	12.7258	13.5212	14.1452	-0.36865	2.91644	-1.16875	11.3574	-0.55578	4.00578	-1.72453	17.6061	-0.41231	-0.89158	0.197953	1.49966	4.84283	0.531312	-1.71351	-0.31615	-2.02966	1.01553	14.4685	11.8706	-0.62398	-0.79541	-1.41939	4.07879	9.35045	2.81524
ZMO0731	DNA-directed RNA polymerase subunit beta	13.4733	13.7194	13.5207	13.1633	14.1051	12.8127	13.3881	14.2192	14.2287	12.9385	13.9909	-0.24605	0.60688	-0.94176	7.17229	0.357385	1.67222	-0.58437	3.54211	-1.41603	0.449574	0.228314	5.48351	0.977354	0.390847	-0.83113	-0.57542	-1.40654	2.03528	7.73912	3.5729	-1.05239	1.29019	0.237799	6.85765	0.569771	5.10043
ZMO0732	DNA-directed RNA polymerase subunit beta'	12.6786	13.4745	13.2277	12.5711	13.4308	12.3604	12.2407	13.4346	14.0949	12.9015	13.4269	-0.7959	7.61446	-0.85967	9.59224	0.656545	6.63085	-0.20312	1.13781	-1.73452	-0.66085	0.00769	12.8606	3.34285	0.01525	-1.19394	0.119709	-1.07423	0.347685	8.12942	9.36721	-0.52539	1.19338	0.667986	9.36146	4.07718	2.82547
ZMO0733	GCN5-related N-acetyltransferase	9.67759	10.1828	9.75431	10.3781	9.65819	9.6715	9.81061	9.55066	9.83712	10.9456	9.76572	-0.50522	8.73621	0.719912	10.6423	-0.62379	8.83127	0.096123	0.573086	-0.16562	-1.13498	-0.21507	0.750392	12.1707	1.08734	0.259954	-0.13911	0.120845	0.591121	0.490211	1.43677	1.17987	-1.10847	0.071401	11.8271	0.253017	12.7477
ZMO0734	3'(2'),5'-bisphosphate nucleotidase	10.7817	11.6561	11.3277	11.0263	11.3025	10.5768	10.5788	11.1894	12.0787	11.4739	11.4156	-0.87439	8.97729	-0.27615	1.20135	0.301399	1.3667	0.025251	0.064097	-1.50185	-0.89505	-0.22626	8.87756	4.21948	0.55894	-0.61054	-0.002	-0.61254	0.003368	2.36353	2.35173	0.058246	0.604799	0.663044	2.31797	2.6686	0.108977
ZMO0735	acetyl-CoA carboxylase biotin carboxylase	11.6938	10.7063	11.0916	10.8174	11.6911	11.6892	11.2301	12.1621	10.4941	10.4047	11.2202	0.987465	6.36695	-0.87369	8.3721	0.274194	1.49247	-0.5995	4.88971	1.19509	0.825415	0.941893	5.69968	3.2767	4.00527	-0.93193	0.45903	-0.4729	1.92636	2.01546	5.62778	-0.81546	0.089358	-0.7261	0.211453	3.86919	4.61964
ZMO0736	acetyl-CoA carboxylase biotin carboxyl carrier protein	12.3484	11.6531	11.6384	11.627	12.7368	11.9286	12.0286	13.0879	11.3482	11.2253	12.3857	0.695318	4.42751	-1.10987	11.726	0.011415	0.033403	-1.09846	11.5785	0.58042	0.803311	0.702224	2.11625	3.48083	2.8329	-1.05933	-0.10003	-1.15936	0.247677	7.90528	6.97042	-1.16042	0.12286	-1.03756	0.318339	6.76823	7.91519
ZMO0737	3-dehydroquinate dehydratase	11.6039	11.8671	11.4268	11.3718	12.4078	11.1168	11.1533	12.5415	11.7369	11.5903	12.274	-0.26321	1.66744	-1.03596	10.5557	0.055014	0.181612	-0.98094	9.84238	-0.62012	-0.43702	0.26752	2.92439	1.7175	0.838477	-1.38823	-0.03654	-1.42477	0.078182	10.1892	9.85574	-0.68369	0.146567	-0.53712	0.391528	2.47206	3.5789
ZMO0738	bifunctional sulfur carrier protein/thiazole synthase protein	12.1189	12.9274	11.9815	12.1768	13.4112	11.8884	11.1941	13.2742	12.0747	13.1595	13.5482	-0.80855	17.9327	-1.23444	22.0974	-0.19524	1.94333	-1.42968	25.0486	-0.18629	-1.96542	-0.27393	1.08219	24.47	1.92012	-2.08018	0.694322	-1.38586	7.71716	17.744	25.6336	-0.3887	-1.0848	-1.4735	13.6142	18.8614	3.2794
ZMO0739	antibiotic biosynthesis monooxygenase	12.2532	13.3968	12.2787	13.0671	13.1292	11.706	11.9476	13.1059	12.8513	14.1866	13.1525	-1.14365	11.5344	-0.06215	0.193462	-0.78842	6.69996	-0.85057	7.45605	-1.14535	-2.23898	-0.0466	6.37065	15.0359	0.088378	-1.15834	-0.24161	-1.39995	0.694141	9.16432	7.07193	1.03404	-1.33524	-0.30119	8.60302	0.945436	6.0118
ZMO0740	CsbD family protein	13.8453	14.3207	14.2963	14.3308	13.622	13.6127	14.098	13.8254	14.9799	14.5636	13.4186	-0.47536	1.57822	0.708796	2.55095	-0.03448	0.055753	0.674318	2.36335	-1.36721	-0.46561	0.406747	3.84087	0.771358	0.640363	0.272619	-0.48528	-0.21266	0.8683	0.292961	0.399836	1.14497	0.416324	1.5613	0.701125	5.00394	3.12797
ZMO0743	peptide chain release factor 3	12.608	12.218	12.5711	12.2256	12.4424	12.73	12.6029	12.4911	12.4123	11.8482	12.3936	0.389972	4.59212	-0.21681	1.38362	0.345576	2.80558	0.128763	0.657809	0.317727	0.754734	0.097455	1.45882	5.4163	0.292994	0.111828	0.127072	0.238899	0.408672	0.96154	0.347533	-0.54545	0.564079	0.018627	3.4947	0.04603	3.31984
ZMO0744	hypothetical protein	11.5841	11.3362	11.6598	11.1042	11.6165	11.8042	11.4769	11.4713	11.5154	10.7316	11.7617	0.247907	0.763973	-0.51228	2.24237	0.555566	2.53883	0.043286	0.092164	0.288812	0.745338	-0.29043	0.531298	2.07276	0.535249	0.005602	0.327303	0.332905	0.701028	0.717624	0.007743	-1.03016	0.783829	-0.24633	2.52963	0.478646	3.84306
ZMO0745	hypothetical protein	12.5697	12.6667	13.055	12.907	11.8926	13.3826	12.8477	11.4788	12.7274	12.9662	12.3065	-0.09701	0.166353	1.0143	3.49918	0.14807	0.239125	1.16237	4.30386	0.655186	-0.11843	-0.82779	1.02543	0.119534	1.44476	1.36898	0.534878	1.90386	0.803884	5.35895	3.258	0.659619	-0.23874	0.420882	0.280186	0.578647	1.08382
ZMO0746	hypothetical protein	12.7007	11.5494	13.1014	12.0767	11.1971	14.2833	12.8918	10.9271	11.9195	11.2615	11.4672	1.15135	4.99157	0.879557	2.43434	1.02471	3.07672	1.90427	7.69471	2.36382	1.6303	-0.54007	6.40177	3.68374	0.714641	1.96474	1.39148	3.35622	2.89095	10.3176	4.88217	-0.20563	0.657951	0.452325	0.942897	0.56165	0.209213
ZMO0747	hypothetical protein	13.8085	11.7825	14.1403	12.7129	11.5332	15.693	14.2623	11.47	12.5877	11.1636	11.5963	2.02592	18.5324	1.17977	7.62299	1.42741	9.84598	2.60717	19.4492	3.10537	3.09868	-0.12629	16.3554	16.3181	0.205439	2.79225	1.43075	4.223	6.13037	22.0538	14.5709	-0.43272	1.42406	0.991343	6.08894	3.54359	1.01729
ZMO0748	cysteine synthase	14.2372	13.0467	14.9267	13.6576	12.3415	15.736	14.6303	12.3452	14.1173	12.6848	12.3379	1.19049	15.9851	1.31602	14.2836	1.2691	13.7057	2.58512	27.0116	1.61868	1.94545	0.007336	12.1368	15.0068	0.014844	2.28508	1.10571	3.39079	7.37781	25.447	17.7876	0.34696	1.43249	1.77945	10.4306	13.5711	1.29784
ZMO0749	RNA polymerase factor sigma-32	12.4732	13.1643	13.3976	12.9403	12.1184	12.8188	12.4633	12.1374	13.9764	13.4172	12.0994	-0.69119	4.48918	0.821869	4.29367	0.457348	1.75569	1.27922	8.14663	-1.15762	-0.9539	0.037959	4.26758	3.17821	0.05247	0.325937	0.355493	0.68143	0.735863	1.90002	0.653091	1.3178	0.559204	1.87701	1.4116	8.56446	5.18095
ZMO0750	RluA family pseudouridine synthase	11.0979	10.6534	11.0553	10.9516	10.6202	11.3004	11.2999	10.6935	10.8102	10.6032	10.5468	0.444519	6.16297	0.331425	3.0877	0.1037	0.565243	0.435125	4.66936	0.490177	0.696675	0.146707	3.24574	5.51319	0.556362	0.606409	0.000452	0.60686	0.00118	4.57298	4.56788	0.056441	0.206949	0.26339	0.909174	1.2894	0.173234
ZMO0751	Mov34/MPN/PAD-1 family protein	11.4136	11.1784	10.9942	11.0224	11.8713	11.0621	11.1745	12.0041	10.9264	10.8703	11.7386	0.235146	3.17145	-0.84893	22.3082	-0.02816	0.235915	-0.87709	22.9554	0.135676	0.304248	0.265513	0.895274	2.99089	2.42731	-0.82956	-0.11245	-0.94201	0.911276	17.7268	15.514	-0.8683	0.056123	-0.81218	0.359304	15.1597	16.2918
ZMO0752	hypothetical protein	12.1211	12.1893	11.7165	12.0338	12.7153	11.7711	11.8549	12.7373	11.6619	12.2126	12.6933	-0.06817	0.709585	-0.68151	20.8407	-0.31724	8.75667	-0.99875	28.619	0.10921	-0.35773	0.044014	0.85929	5.08315	0.262165	-0.88238	-0.08377	-0.96615	0.738212	20.8877	19.1707	-0.48064	-0.55071	-1.03135	11.404	22.1592	9.59258
ZMO0753	glutaredoxin 3	15.3369	14.9636	15.7678	15.239	14.4439	16.3511	15.4249	14.2346	15.1844	15.053	14.6533	0.373289	7.02099	0.795031	14.2401	0.528799	8.58307	1.32383	23.56	1.16674	0.371861	-0.41873	14.8419	3.08144	3.69461	1.19033	0.926237	2.11656	11.3208	26.0676	15.1729	0.399735	0.131361	0.531096	0.664888	5.28221	3.44192
ZMO0754	sterol-binding domain-containing protein	14.9335	14.4629	15.6052	15.043	13.4464	16.2464	15.289	13.265	14.964	14.797	13.6278	0.470522	9.52012	1.59663	27.2511	0.562185	9.21515	2.15881	33.7585	1.28236	0.491972	-0.36277	16.2997	4.65786	2.93059	2.024	0.957381	2.98138	11.6757	33.2357	24.9806	1.16925	0.166988	1.33624	0.919043	17.0175	14.7461
ZMO0756	TPR repeat-containing protein	10.7622	10.7724	10.114	10.4607	11.7272	10.1347	10.5534	11.5985	10.0933	10.3679	11.8559	-0.01015	0.034009	-1.26653	12.9763	-0.34672	2.03891	-1.61325	16.9578	0.041405	0.185527	-0.25738	0.085415	0.502924	0.784146	-1.04508	-0.41878	-1.46386	1.606	10.123	6.38974	-1.48798	-0.27466	-1.76264	0.867423	12.7332	10.3372
ZMO0757	TPR repeat-containing protein	11.7524	11.9962	11.4121	12.1512	12.0595	11.2884	11.7637	12.2052	11.5359	12.5387	11.9138	-0.24374	1.86592	0.091723	0.35991	-0.73909	7.27563	-0.64736	6.02239	-0.24754	-0.77501	0.291338	0.852112	4.71008	1.07561	-0.44145	-0.47535	-0.9168	2.23545	6.0347	1.99691	0.624895	-1.00282	-0.37793	6.86308	1.57901	3.39898
ZMO0758	isochorismatase hydrolase	13.1117	12.791	12.8053	13.1587	12.8901	12.8299	13.2566	13.2488	12.7808	13.0608	12.5313	0.320781	1.41151	0.268644	1.3947	-0.35339	2.10839	-0.08474	0.292221	0.049104	0.195795	0.717443	0.087634	0.445313	2.88496	0.00782	-0.42673	-0.41891	1.65939	1.61388	0.015175	0.529467	-0.28004	0.249425	0.895323	0.760901	2.30274
ZMO0759	hydroxyacylglutathione hydrolase	13.3243	13.3955	13.3642	13.4862	13.2293	13.0375	13.5377	13.3977	13.6909	13.4347	13.0608	-0.07122	0.461415	0.256965	2.1539	-0.12203	0.72415	0.134936	0.833149	-0.65344	0.102954	0.336835	5.25515	0.36593	1.91879	0.140025	-0.50023	-0.3602	3.5135	2.12502	0.545289	0.373906	0.256169	0.630074	1.27343	4.97881	2.24969
ZMO0760	glyoxalase/bleomycin resistance protein/dioxygenase	12.8829	13.5078	13.0436	13.3756	13.1669	12.3273	13.0933	13.228	13.7599	13.6578	13.1059	-0.62493	13.9048	0.20862	2.21856	-0.33194	4.50738	-0.12332	1.01364	-1.43252	-0.56442	0.122142	18.7218	5.92109	0.616312	-0.13466	-0.76599	-0.90065	9.06703	11.1674	0.704161	0.5519	0.102106	0.654006	0.485402	7.30764	5.73061
ZMO0763	tetratricopeptide domain-containing protein	12.1406	11.5514	12.0136	11.9643	11.5601	11.9709	12.3457	12.1053	12.0563	11.583	11.0149	0.589223	6.38163	0.404255	5.75947	0.049249	0.287198	0.453504	6.79716	-0.08545	0.762738	1.09038	0.277901	6.25481	10.1955	0.240431	-0.37485	-0.13442	3.04947	0.672373	1.5507	0.568079	0.473345	1.04142	4.35056	12.8135	5.70619
ZMO0764	alpha/beta hydrolase fold protein	12.2211	12.2157	12.0702	12.447	12.138	11.9177	12.3533	12.3922	12.2228	12.5407	11.8837	0.005318	0.024436	0.30906	2.729	-0.37677	3.69557	-0.06771	0.321824	-0.30511	-0.18744	0.508502	1.57938	0.779048	3.44121	-0.03891	-0.4356	-0.47451	2.71486	3.09546	0.112402	0.657032	-0.31793	0.339097	1.68025	1.85209	5.0675
ZMO0765	threonyl-tRNA synthetase	12.2524	12.0304	11.7571	12.1861	12.4811	11.733	12.1605	12.8638	11.7812	12.2116	12.0983	0.22203	2.34462	-0.29499	2.75589	-0.42896	4.86926	-0.72395	10.1359	-0.04827	-0.05107	0.765429	0.150592	0.160587	6.75575	-0.70324	-0.42756	-1.1308	2.86178	11.4861	6.05214	0.113259	-0.43035	-0.31709	2.8905	1.81297	0.425582
ZMO0766	PII uridylyl-transferase	10.6656	10.1624	10.7496	10.3964	10.0961	11.0551	10.7712	10.1705	10.4441	10.0215	10.0216	0.503208	10.8543	0.300293	3.93336	0.353247	5.0216	0.653539	11.6733	0.611031	0.749676	0.148918	6.73405	8.92964	0.821372	0.600672	0.283924	0.884596	2.12467	11.0576	6.57185	-8.64e-05	0.422569	0.422483	3.90374	3.90252	0.000292
ZMO0767	hypothetical protein	11.5541	10.7275	11.4479	10.6794	11.2951	11.9448	11.4649	11.2525	10.9509	9.89392	11.3376	0.826599	11.0848	-0.61567	5.61814	0.768479	7.70886	0.152807	0.707595	0.99395	1.57093	-0.08508	6.8016	12.4152	0.215809	0.21233	0.479991	0.692321	2.27771	3.98867	0.690657	-1.44367	1.05697	-0.38671	7.41648	1.64069	11.2003
ZMO0768	hypothetical protein	10.6219	11.0113	10.7408	11.37	10.339	10.3896	11.2687	10.2074	11.0919	11.4712	10.4707	-0.38937	3.76654	1.03094	11.5978	-0.62922	5.9573	0.401716	3.03338	-0.70221	-0.20253	-0.26337	4.12646	0.654704	0.944827	1.06136	-0.87906	0.182298	5.85247	0.575671	7.65266	1.00051	-0.37938	0.621134	1.63889	3.47729	7.04636
ZMO0769	tRNA-specific 2-thiouridylase MnmA	11.5335	11.1751	10.96	11.1471	11.9558	11.131	11.3494	12.12	10.7889	10.9449	11.7916	0.358342	6.09315	-0.80863	13.585	-0.18716	1.67831	-0.99579	17.0569	0.342076	0.404536	0.328414	2.47956	3.20652	2.32955	-0.77057	-0.21839	-0.98896	1.26033	11.423	8.26029	-0.84669	-0.15593	-1.00262	0.7774	11.6174	9.37048
ZMO0770	magnesium transporter	10.8043	11.1912	10.4407	10.8604	11.6922	10.518	10.2194	11.6755	10.3634	11.5013	11.709	-0.38694	5.94117	-0.83188	12.5768	-0.41969	4.96832	-1.25157	19.5031	0.154596	-1.28196	-0.03346	0.674436	13.9007	0.104902	-1.45613	0.298591	-1.15754	1.74635	12.3357	16.0012	-0.20763	-1.13797	-1.3456	12.0851	14.6809	1.02086
ZMO0773	peptidyl-prolyl cis-trans isomerase cyclophilin type	12.7162	13.8309	13.3583	12.9165	13.5458	12.7717	12.0246	13.3523	13.9449	13.8085	13.7393	-1.11471	12.8184	-0.62929	4.44566	0.441795	2.59166	-0.18749	0.7327	-1.17326	-1.78388	-0.38698	6.67238	11.6551	1.25765	-1.32774	0.747109	-0.58063	3.40854	2.31642	7.93442	0.069163	0.136482	0.205645	0.307576	0.519376	0.138126
ZMO0774	LysR family transcriptional regulator	10.8033	10.6131	10.7708	10.481	10.8727	10.8225	10.814	10.7734	10.7192	10.1479	10.972	0.190237	0.559782	-0.39172	4.06157	0.289863	2.56311	-0.10186	0.561179	0.103274	0.666131	-0.19869	0.212605	2.7427	0.478972	0.040694	0.008434	0.049128	0.022863	0.149902	0.121239	-0.82413	0.571291	-0.25284	4.25518	1.23675	7.27323
ZMO0776	methyltransferase type 12	11.6506	11.9187	11.2321	11.1806	12.9412	11.2969	10.8191	12.8358	11.1674	11.5421	13.0467	-0.2681	3.22026	-1.76059	25.4276	0.051516	0.244266	-1.70908	24.8181	0.129554	-0.72295	-0.21091	0.503397	6.24838	0.984418	-2.01662	0.477769	-1.53885	3.36358	16.2469	21.2088	-1.50457	-0.37474	-1.87931	2.31821	19.8603	15.8611
ZMO0777	beta-lactamase domain-containing protein	10.7123	10.4307	10.583	10.509	10.6226	10.5285	11.2091	10.3994	10.6374	9.8089	10.8459	0.281589	3.74985	-0.11364	0.792954	0.07399	0.444916	-0.03965	0.206162	-0.10889	1.4002	-0.44654	0.454198	16.2607	3.50868	0.809732	-0.68055	0.129181	6.79582	0.587674	8.64402	-1.03701	0.828531	-0.20848	8.91394	1.15012	11.8714
ZMO0778	acriflavin resistance protein	11.3026	10.8167	10.9152	10.9672	11.2966	11.1646	11.3418	11.4015	10.6659	10.5925	11.1916	0.485957	8.69113	-0.32943	3.68196	-0.05192	0.273102	-0.38135	4.59485	0.498693	0.749265	0.209914	4.08316	7.41068	1.10448	-0.05975	-0.17721	-0.23696	0.866461	1.31913	0.2133	-0.5991	0.073361	-0.52574	0.272776	4.42219	5.37297
ZMO0779	RND family efflux transporter subunit MFP	11.6319	10.9217	11.3477	11.0846	11.398	11.7502	11.6588	11.4867	10.9453	10.5105	11.3093	0.710184	10.4586	-0.31334	4.20274	0.263104	3.22068	-0.05024	0.310333	0.804893	1.14824	0.177424	7.9476	12.5487	0.842468	0.172063	0.091432	0.263495	0.426667	1.89987	1.01033	-0.79875	0.434776	-0.36397	4.08338	3.11377	9.72282
ZMO0780	NodT family RND efflux system outer membrane lipoprotein	10.7563	10.452	10.3965	10.2747	11.1411	10.5482	10.519	11.2015	10.2448	10.0305	11.0807	0.304297	6.5747	-0.86635	18.4424	0.121789	1.22194	-0.74456	15.7693	0.303423	0.488584	0.120884	2.87477	5.8937	0.737188	-0.6825	0.029209	-0.65329	0.127364	8.85154	9.38012	-1.0502	0.214369	-0.83583	1.69236	12.1141	15.7247
ZMO0781	LysR family transcriptional regulator	13.1374	12.7463	12.6061	12.4994	13.7201	13.3522	12.4935	13.5665	11.86	12.5053	13.8737	0.39107	2.01739	-1.22072	13.1886	0.106716	0.414365	-1.11401	11.8255	1.4922	-0.01179	-0.3072	8.98236	0.020543	0.869191	-1.07302	0.858708	-0.21431	5.16507	0.659297	7.12994	-1.36843	-0.64528	-2.0137	3.35482	15.678	9.90719
ZMO0782	aspartyl/glutamyl-tRNA amidotransferase subunit B	11.7012	11.3706	11.438	11.2876	11.8821	11.2705	11.4794	12.3537	11.6054	11.0959	11.4105	0.330563	1.91996	-0.59445	3.53395	0.150334	0.479259	-0.44411	2.26109	-0.33492	0.383453	0.943152	0.884281	1.07348	4.17744	-0.8743	-0.20885	-1.08315	0.468223	5.17817	3.75166	-0.3146	0.509519	0.19492	1.64593	0.42811	0.815294
ZMO0783	aspartyl/glutamyl-tRNA amidotransferase subunit A	11.9844	11.3857	11.0526	11.4759	12.5266	11.2212	11.7157	13.0163	10.884	11.2361	12.0368	0.598754	4.46914	-1.05067	9.22061	-0.4233	2.42318	-1.47397	13.9912	0.337234	0.47952	0.979509	0.950294	1.59254	4.72265	-1.30066	-0.49445	-1.79511	1.81065	11.7289	7.70034	-0.80067	-0.35216	-1.15283	1.09402	6.49676	3.78185
ZMO0784	glutamyl-tRNA(Gln) amidotransferase subunit C	12.3994	11.9066	11.4059	12.0996	12.9535	11.6295	12.2661	13.3027	11.1824	11.9331	12.6044	0.492804	3.67489	-0.85388	6.16515	-0.6937	4.53708	-1.54759	13.4548	0.447064	0.333006	0.698342	1.37508	0.896502	2.70275	-1.03655	-0.63667	-1.67323	2.34576	9.66614	4.92647	-0.67122	-0.75073	-1.42195	3.01986	7.76821	2.54346
ZMO0785	Holliday junction resolvase YqgF	10.7535	11.4414	10.7527	10.8848	11.6549	10.4315	10.3025	11.5266	11.0739	11.467	11.7831	-0.68784	9.73977	-0.77009	8.64896	-0.13207	0.648478	-0.90216	10.6344	-0.64244	-1.16451	-0.25657	4.03397	9.45389	1.01186	-1.22407	0.128971	-1.0951	0.397859	8.71323	10.0869	-0.31612	-0.3931	-0.70922	1.90438	4.68246	1.37284
ZMO0786	hypothetical protein	11.2686	12.1685	11.2828	12.1437	11.7292	10.9068	11.1296	11.7695	11.6589	13.1579	11.6889	-0.89992	11.2472	0.414538	4.56989	-0.8609	12.3826	-0.44637	5.10543	-0.75208	-2.02831	0.080643	5.42368	18.5958	0.234789	-0.63994	-0.22279	-0.86273	1.06414	7.97351	5.2095	1.46902	-1.49902	-0.03	15.6513	0.088945	15.3146
ZMO0787	glucose-methanol-choline oxidoreductase	11.499	11.7162	11.6298	12.0591	11.1339	11.5872	11.4583	11.4514	11.6724	12.6599	10.8164	-0.2172	1.45667	0.925187	9.23736	-0.42928	3.01519	0.49591	3.75933	-0.08516	-1.2015	0.635074	0.203233	8.23909	3.23073	0.006899	0.128894	0.135793	0.335616	0.3583	0.013902	1.84347	-0.98745	0.856027	6.25586	5.0753	14.0817
ZMO0788	gluconate 2-dehydrogenase	11.7048	12.2948	12.0177	12.4006	11.5812	11.9297	11.5706	11.6142	12.1057	13.2305	11.5481	-0.58994	5.60032	0.819397	10.6928	-0.38288	3.62435	0.436515	4.42132	-0.17603	-1.65988	0.06609	0.565228	13.8703	0.168358	-0.04359	0.359042	0.315456	1.93331	1.59006	0.123502	1.68238	-1.12481	0.557575	10.2959	3.78976	16.4698
ZMO0789	TonB-dependent receptor	12.8543	11.8808	13.2417	12.2776	11.5833	14.0779	13.6417	10.8433	12.4055	10.9136	12.3233	0.973505	4.22622	0.69434	4.23493	0.964088	6.86128	1.65843	13.8079	1.67246	2.72807	-1.48002	6.41844	12.2813	5.37216	2.79838	0.436285	3.23467	1.23811	19.373	16.7508	-1.4097	1.49189	0.082187	7.78274	0.14484	7.19219
ZMO0791	aspartate carbamoyltransferase catalytic subunit	12.275	11.8273	11.7661	11.895	12.4923	12.2159	11.9158	12.6933	11.3162	11.8742	12.2914	0.447709	2.49515	-0.59728	2.84473	-0.12897	0.326908	-0.72625	3.83595	0.899657	0.041573	0.401898	3.13343	0.060873	0.937149	-0.77744	0.300074	-0.47737	0.624092	1.20194	2.50497	-0.41712	-0.55801	-0.97513	1.5144	3.54432	0.988341
ZMO0792	dihydroorotase	11.7637	11.6108	11.5772	11.5569	11.9277	12.0023	11.3355	11.9533	11.1521	11.7783	11.9021	0.152821	0.645448	-0.37082	2.13102	0.020311	0.055818	-0.35051	1.95584	0.850119	-0.44284	0.051184	4.12977	1.52935	0.098479	-0.61783	0.66679	0.048959	3.07858	0.099111	2.73884	-0.12381	-0.62617	-0.74998	2.79572	3.68478	0.289144
ZMO0793	hypothetical protein	9.60495	9.8046	9.47679	9.69171	9.94583	9.43082	9.53755	9.84647	9.52277	9.84586	10.0452	-0.19966	4.75539	-0.25412	5.87339	-0.21492	4.63204	-0.46904	13.1638	-0.09195	-0.3083	-0.19872	0.738286	4.46601	2.24615	-0.30891	-0.10674	-0.41565	0.961703	7.1613	4.65519	-0.19933	-0.32309	-0.52242	5.07292	9.909	2.43808
ZMO0794	prolyl oligopeptidase	10.6776	10.8614	10.4634	10.7294	11.1156	10.5009	10.7516	10.7802	10.4259	10.7071	11.4511	-0.18382	1.34377	-0.38622	3.04692	-0.26599	1.72434	-0.65221	6.66647	0.074933	0.044493	-0.67089	0.199588	0.110309	4.16903	-0.02853	-0.25077	-0.2793	0.94941	1.10886	0.068032	-0.74392	-0.28121	-1.02513	1.11991	7.73259	4.86921
ZMO0795	TonB-dependent receptor plug	10.6156	10.0284	10.7888	10.2084	9.96886	11.1771	10.8877	9.78204	10.4004	9.5292	10.1557	0.587163	2.65812	0.239576	0.743114	0.580314	2.74626	0.81989	4.64802	0.776657	1.35847	-0.37364	2.19392	5.13543	0.749705	1.10563	0.289407	1.39504	0.598996	6.10557	4.32718	-0.62648	0.871222	0.244741	3.0098	0.479367	1.81848
ZMO0797	short-chain dehydrogenase/reductase SDR	11.4682	10.9247	11.2262	10.7512	11.612	11.4049	10.9265	12.0732	11.0474	10.5759	11.1508	0.543519	5.30948	-0.86081	7.67659	0.47498	3.18895	-0.38583	2.31887	0.357532	0.35059	0.922435	1.22789	1.19309	5.15198	-1.14673	0.478452	-0.66828	1.89794	3.16394	7.06141	-0.57489	0.471509	-0.10338	1.85634	0.236876	2.51185
ZMO0798	NodT family RND efflux system outer membrane lipoprotein	11.1465	10.6918	11.5252	11.2809	9.95142	11.9617	11.127	10.3509	11.0887	11.4349	9.55192	0.454695	1.44342	1.32949	8.57758	0.244277	0.706781	1.57377	10.6916	0.872983	-0.3079	0.798999	2.25723	0.505092	1.97212	0.776042	0.834717	1.61076	2.58785	6.92623	2.31449	1.88294	-0.34616	1.53678	0.708763	6.47762	8.59453
ZMO0799	ABC-2 type transporter	10.2953	10.9226	10.7228	11.1753	9.92878	10.3902	10.1631	10.3326	11.0554	12.1874	9.52499	-0.62729	11.5231	1.24649	19.8785	-0.45244	5.75105	0.794044	12.2426	-0.66523	-2.02422	0.807583	6.03599	22.4431	7.94001	-0.16941	0.227055	0.05764	1.20379	0.199826	0.791404	2.66239	-1.13194	1.53045	12.3604	17.2876	28.1866
ZMO0800	ABC transporter-like protein	10.3041	11.0425	10.6689	11.2544	10.0967	10.3649	10.2695	10.278	10.9728	12.2392	9.91533	-0.7383	18.2479	1.15767	22.97	-0.58551	11.2171	0.57216	10.8988	-0.60796	-1.96966	0.362707	7.45843	26.7489	3.48127	-0.00851	0.095342	0.086829	0.497735	0.440527	0.032171	2.32386	-1.26637	1.05749	18.0708	14.9462	30.2623
ZMO0801	secretion protein HlyD family protein	11.3543	11.4456	11.6178	12.352	10.23	11.5655	11.7621	10.7352	11.67	12.942	9.72478	-0.09133	0.344843	2.12205	19.3728	-0.73426	5.15168	1.38779	12.233	-0.10446	-1.1799	1.01038	0.208356	6.21082	4.94646	1.02692	-0.19654	0.830377	0.454983	3.67915	5.06738	3.21719	-1.27198	1.94521	6.9153	12.1022	20.6897
ZMO0803	sporulation domain-containing protein	11.6723	11.5603	11.496	11.7327	11.6203	11.4132	11.5939	12.0099	11.5787	11.8716	11.2306	0.112024	0.821072	0.112472	0.624096	-0.23679	1.82541	-0.12431	0.715703	-0.16549	-0.27776	0.779319	0.658677	1.379	6.52952	-0.41607	-0.18065	-0.59672	0.743148	4.4073	2.54202	0.64101	-0.29292	0.348091	1.49254	1.93586	4.90645
ZMO0804	N-acetyl-gamma-glutamyl-phosphate reductase	11.9723	12.4036	12.1259	11.9308	12.5073	11.5163	11.7648	12.6359	12.7355	12.0969	12.3786	-0.4313	3.51064	-0.57641	4.00946	0.195034	0.795239	-0.38137	2.13187	-1.21922	-0.33202	0.257349	7.24115	1.03498	0.722177	-0.87109	-0.24856	-1.11965	0.688426	6.41653	4.43237	-0.28172	0.638631	0.356911	2.76124	1.14938	0.819178
ZMO0805	NLP/P60 protein	11.1027	11.3343	11.2828	10.9975	11.3753	10.755	10.6733	11.8798	11.8106	11.3216	10.8707	-0.23156	4.23088	-0.37782	6.46256	0.285359	4.27059	-0.09246	0.793469	-1.05558	-0.64823	1.00914	15.3777	8.46191	14.6338	-1.20651	0.081683	-1.12483	0.421973	16.4609	17.6981	0.450866	0.489034	0.939901	5.68433	13.4992	5.04229
ZMO0806	leucyl aminopeptidase	11.145	11.6215	11.5605	11.1333	11.4559	10.8237	10.8749	11.7364	12.2973	11.3917	11.1754	-0.4765	4.74929	-0.32263	1.92435	0.427164	2.95593	0.104539	0.395037	-1.47362	-0.51688	0.561014	10.6611	2.32757	2.63882	-0.86157	-0.0512	-0.91278	0.112771	5.51445	5.0636	0.216324	0.905531	1.12186	5.45019	7.4132	0.652721
ZMO0807	30S ribosomal protein S12 methylthiotransferase	11.2075	11.024	10.3514	10.9807	12.0151	10.5038	10.8171	12.3017	10.1991	11.1444	11.7286	0.183442	2.15605	-1.0344	17.4197	-0.62927	9.77377	-1.66367	26.6918	0.304592	-0.32731	0.57305	2.02162	2.25616	5.28382	-1.48458	-0.31332	-1.7979	2.11056	21.2623	17.6832	-0.58421	-0.94523	-1.52944	10.5601	18.2211	5.43635
ZMO0809	hypothetical protein	10.8768	10.9814	10.3119	10.8146	11.6608	10.4858	10.4489	11.6956	10.138	11.1803	11.6259	-0.10466	0.686536	-0.84618	10.7355	-0.50272	5.22783	-1.3489	18.1868	0.347811	-0.73144	0.069656	1.76321	5.4516	0.204358	-1.24673	0.036902	-1.20983	0.099459	10.8841	11.2995	-0.44563	-1.04235	-1.48798	8.97563	13.9452	2.5726
ZMO0810	tRNA pseudouridine synthase A	11.86	11.2446	11.4467	11.2167	11.9934	11.7107	11.4585	12.4107	11.1826	10.9749	11.5761	0.615405	10.3177	-0.77664	16.545	0.229941	3.21133	-0.5467	11.0487	0.528078	0.483557	0.834582	5.25855	4.61201	9.95622	-0.95216	0.252201	-0.69995	2.17563	9.7329	14.1575	-0.60113	0.20768	-0.39345	1.62074	4.29198	7.93923
ZMO0811	methionyl-tRNA formyltransferase	10.754	10.5333	10.2568	10.2301	11.444	10.288	10.1116	11.8623	10.2257	10.3486	11.0257	0.220638	4.29987	-1.21393	25.6961	0.026711	0.177284	-1.18722	25.2376	0.062257	-0.23694	0.836595	0.322514	2.07174	12.621	-1.75069	0.176308	-1.57438	1.32835	23.9266	26.1016	-0.67716	-0.12289	-0.80005	0.790031	11.962	9.69794
ZMO0812	recombination protein RecR	12.5619	11.6757	12.0949	12.1608	12.1008	12.6959	13.1315	11.8583	11.4938	11.19	12.3433	0.886221	11	0.059996	0.196758	-0.06589	0.219712	-0.00589	0.016438	1.20211	1.94154	-0.48499	7.97957	14.5315	2.0612	1.27326	-0.4356	0.83766	1.75123	4.74178	8.62829	-1.15327	0.303828	-0.84944	1.02808	4.84179	7.53516
ZMO0813	peptide deformylase	14.0907	13.2501	13.3969	13.7028	13.9116	14.3171	14.2779	13.6772	12.4766	13.1278	14.146	0.840609	8.20689	-0.20873	0.902686	-0.306	1.57939	-0.51473	3.49016	1.84051	1.15013	-0.46881	12.1423	6.508	1.67978	0.600742	0.039189	0.639932	0.077312	2.8652	2.60055	-1.01819	-0.65119	-1.66938	2.94286	11.3038	5.77355
ZMO0814	hypothetical protein	12.9549	12.0341	12.5147	12.7253	12.2436	13.3246	13.5731	11.9672	11.7048	11.8775	12.52	0.920825	10.8316	0.481665	3.31209	-0.21056	0.95685	0.271102	1.38306	1.61977	1.69556	-0.55286	11.2335	11.8827	2.37971	1.60588	-0.24846	1.35742	0.741457	9.03089	11.2109	-0.64255	-0.17267	-0.81521	0.454826	4.3523	3.02879
ZMO0815	hypothetical protein	10.9253	10.7172	10.7772	10.9668	10.7198	10.9032	11.2966	10.5763	10.6512	10.637	10.8634	0.208115	1.11567	0.24696	1.22609	-0.18961	0.83835	0.057354	0.182761	0.251935	0.659529	-0.28712	0.73266	3.04542	0.879833	0.720284	-0.3934	0.326881	1.46223	1.11307	3.67162	-0.22636	0.014191	-0.21217	0.027832	0.606958	0.662782
ZMO0818	queuosine biosynthesis protein QueD	11.6121	11.5514	11.2248	11.4956	12.0248	11.1188	11.7652	11.9523	11.3307	11.226	12.0974	0.060726	0.209175	-0.52922	5.54686	-0.27082	2.00643	-0.80005	9.85112	-0.21191	0.539194	-0.14511	0.671206	2.64449	0.406522	-0.18707	-0.64637	-0.83345	4.46005	6.48405	0.705982	-0.87137	0.104726	-0.76665	0.330151	5.74567	6.90836
ZMO0819	nucleotide sugar dehydrogenase	12.1259	11.2012	12.0526	11.1893	11.7487	12.3986	12.0825	11.8967	11.7067	10.2962	11.6006	0.924764	15.5452	-0.55932	6.32726	0.863292	11.3428	0.303972	2.52596	0.691857	1.78637	0.296068	5.2032	17.4373	1.43555	0.185829	0.316037	0.501866	1.58264	3.20266	0.734396	-1.30447	1.41055	0.106078	13.4826	0.35061	12.2961
ZMO0820	phosphoribosylformylglycinamidine synthase II	12.2567	11.4995	11.689	11.3799	12.5654	12.1878	11.7408	12.8415	11.1901	11.019	12.2894	0.757185	5.73175	-1.18551	16.6601	0.309058	2.66913	-0.87645	11.8333	0.997723	0.721749	0.552083	6.05355	3.73432	2.4776	-1.10068	0.447045	-0.65363	2.76307	4.92153	10.2004	-1.27034	0.171071	-1.09927	0.673008	10.1837	12.191
ZMO0821	cysteine synthase A	10.8054	10.5557	10.7589	10.7852	10.4976	10.7478	10.8506	10.8178	10.7699	10.7198	10.1774	0.249711	7.80549	0.287637	7.16641	-0.02636	0.244688	0.261273	6.24948	-0.02207	0.130774	0.640425	0.133121	1.30452	12.9125	0.032812	-0.10278	-0.06997	0.919874	0.54167	0.210175	0.542463	0.050055	0.592518	0.35128	11.7633	10.5395
ZMO0822	hypothetical protein	11.815	11.7734	12.2281	12.0546	11.0998	12.0977	12.6178	10.7294	12.3584	11.4914	11.4703	0.04159	0.161484	0.954802	9.24595	0.17346	0.752104	1.12826	11.4437	-0.26071	1.12641	-0.74093	0.818869	7.22136	3.89985	1.88847	-0.5201	1.36837	2.26928	9.40934	13.9751	0.02113	0.867025	0.888155	4.94096	5.12099	0.042568
ZMO0823	S-adenosyl-methyltransferase MraW	13.3316	12.825	12.5082	13.2058	13.521	13.1012	13.5901	13.3035	11.9152	12.8215	13.7385	0.506544	2.38066	-0.31523	1.56983	-0.6976	5.24497	-1.01283	8.88575	1.18603	0.768589	-0.43499	5.33472	2.76491	1.17219	0.286558	-0.48888	-0.20232	1.80384	0.513518	0.825331	-0.91702	-0.90632	-1.82333	4.62239	12.0824	4.70439
ZMO0824	hypothetical protein	13.9217	13.7348	13.8821	13.7721	13.8305	14.2021	13.9639	13.5992	13.5622	13.5804	14.0618	0.186916	0.90224	-0.05836	0.208829	0.110002	0.457129	0.051638	0.180978	0.639919	0.383488	-0.46266	3.09352	1.42083	1.88392	0.36471	0.238218	0.602928	0.813044	3.24265	1.50833	-0.48144	-0.01821	-0.49965	0.039842	2.43119	2.29686
ZMO0825	peptidoglycan glycosyltransferase	12.3676	11.6063	12.0563	11.7406	12.164	12.5559	12.3352	12.2117	11.5567	11.1459	12.1163	0.761295	9.17402	-0.42347	2.89473	0.315763	1.84868	-0.1077	0.407805	0.999151	1.18934	0.095392	6.24523	7.9826	0.228889	0.123508	0.220668	0.344175	0.66617	1.25262	0.31318	-0.97044	0.410858	-0.55958	1.6302	2.60864	5.98725
ZMO0826	UDP-N-acetylmuramoylalanyl-D-glutamate--2, 6-diaminopimelate ligase	11.9081	11.3191	11.5534	11.2715	12.0159	11.8395	11.9672	11.9175	11.2674	10.5757	12.1143	0.588985	9.2428	-0.74441	9.63247	0.281985	2.3202	-0.46242	4.92697	0.572137	1.39159	-0.19677	4.02971	13.5773	0.817376	0.049769	-0.12774	-0.07797	0.45587	0.246098	0.145786	-1.53858	0.691709	-0.84687	5.35441	7.16951	15.1996
ZMO0827	UDP-N-acetylmuramoylalanyl-D-glutamyl-2, 6-diaminopimelate/D-alanyl-D-alanyl ligase	12.1873	11.9194	11.7065	11.7742	12.6793	12.0098	11.8856	12.6665	11.4031	11.6629	12.6922	0.267908	2.94332	-0.90512	12.3608	-0.06772	0.317739	-0.97285	13.4568	0.606719	0.222697	-0.02569	4.4279	0.979405	0.070686	-0.78093	0.124287	-0.65664	0.442047	4.98431	6.42318	-1.02932	-0.25974	-1.28905	1.22434	12.465	9.39785
ZMO0828	phospho-N-acetylmuramoyl-pentapeptide-transferase	11.8851	11.7506	11.2888	11.639	12.5257	11.3906	11.5345	12.7303	11.187	11.7436	12.3211	0.134533	1.25398	-0.8867	15.4652	-0.3502	4.52046	-1.2369	21.5299	0.203522	-0.20908	0.409153	1.12206	1.16698	3.2185	-1.19581	-0.1439	-1.33972	0.71865	16.5967	14.678	-0.57758	-0.5565	-1.13408	5.37753	13.8258	5.67938
ZMO0829	UDP-N-acetylmuramoylalanine/D-glutamate ligase	11.7563	11.5361	11.3019	11.5318	12.1048	11.3663	11.5524	12.3501	11.2375	11.5113	11.8594	0.220194	1.05784	-0.57295	6.87925	-0.2299	1.7397	-0.80286	10.8166	0.128769	0.04108	0.490732	0.35255	0.093319	2.31458	-0.79778	-0.18606	-0.98384	0.771767	8.98471	6.72905	-0.34813	-0.27375	-0.62188	1.34499	4.67303	1.92936
ZMO0830	cell division protein FtsW	11.5812	11.3474	11.1329	11.3162	11.9437	11.2612	11.276	12.2065	11.0047	11.3564	11.681	0.233833	1.00656	-0.62755	6.2453	-0.18323	0.985158	-0.81078	8.91875	0.25643	-0.08043	0.525497	0.744341	0.172705	2.12993	-0.93051	-0.0148	-0.94532	0.033872	6.8355	6.68382	-0.32459	-0.35166	-0.67625	1.54203	4.17525	1.36851
ZMO0831	undecaprenyldiphospho-muramoylpentapeptide beta-N- acetylglucosaminyltransferase	12.0428	12.0038	12.0888	11.6699	12.3112	11.9081	11.7226	12.4977	12.2696	11.6171	12.1246	0.039039	0.23815	-0.64129	16.3017	0.418939	9.86941	-0.22235	3.99938	-0.36148	0.105494	0.373102	3.56926	0.584599	3.74569	-0.7751	0.185453	-0.58964	1.78558	9.80842	13.7082	-0.50749	0.652425	0.144936	11.1547	1.23609	8.02805
ZMO0832	UDP-N-acetylmuramate--L-alanine ligase	12.1043	11.731	11.4687	11.7097	12.5746	11.5973	11.8523	12.8633	11.3401	11.567	12.2859	0.373264	2.20935	-0.8649	18.6998	-0.24094	3.51703	-1.10584	23.4373	0.25716	0.285249	0.577381	1.04054	1.2099	3.51934	-1.01096	-0.25498	-1.26595	2.25589	19.3371	15.348	-0.71883	-0.22689	-0.94573	1.88843	14.2532	10.24
ZMO0833	UDP-N-acetylenolpyruvoylglucosamine reductase	11.7139	11.7396	11.2282	11.5942	12.3578	11.0291	11.4205	12.6922	11.4274	11.7678	12.0234	-0.02564	0.067305	-0.7636	10.7251	-0.36593	3.78012	-1.12953	16.8373	-0.39837	-0.34733	0.668779	1.56526	1.27666	3.4479	-1.27166	-0.39145	-1.66311	2.46558	17.5511	13.0841	-0.25555	-0.34041	-0.59596	1.99184	4.67872	1.29539
ZMO0834	D-alanine--D-alanine ligase	11.6375	11.7742	11.0379	11.6592	12.4205	10.9607	11.2608	12.6911	11.1152	12.0575	12.1499	-0.1367	0.471619	-0.76134	12.9663	-0.62122	10.1126	-1.38256	23.571	-0.15447	-0.79677	0.541133	0.445965	4.83763	2.69417	-1.43029	-0.30007	-1.73036	2.10487	21.1879	17.6209	-0.09239	-0.94237	-1.03475	11.0652	12.3947	0.400749
ZMO0835	cell division protein FtsQ	11.4618	11.7905	11.2687	11.6186	11.9912	11.2598	11.0163	12.1093	11.2776	12.2209	11.873	-0.3287	3.41301	-0.37253	6.88978	-0.34993	6.30076	-0.72246	15.8236	-0.0178	-1.20459	0.236293	0.058325	14.3075	1.40252	-1.09297	0.243463	-0.84951	2.15942	12.8521	16.9905	0.347919	-0.94333	-0.59541	14.4969	8.16859	3.72955
ZMO0836	cell division protein FtsA	11.8067	12.3672	12.223	12.291	11.7468	11.895	11.6492	11.8758	12.5511	12.9327	11.6179	-0.56054	14.6585	0.544132	11.1424	-0.06793	0.550142	0.476197	9.39368	-0.65608	-1.28353	0.257971	9.07496	19.5716	2.29201	-0.22662	0.245791	0.019174	2.12879	0.081427	1.88136	1.31488	-0.38166	0.933221	4.17091	14.02	20.0265
ZMO0837	cell division protein FtsZ	13.445	13.0107	13.6109	13.0877	12.9849	13.8093	13.2995	13.2262	13.4125	12.876	12.7436	0.434296	1.33001	0.102834	0.243249	0.523134	2.26732	0.625968	2.98504	0.396815	0.423495	0.48258	0.723565	0.792073	0.952686	0.073292	0.509794	0.583086	1.29399	1.5803	0.110657	0.132377	0.536474	0.668851	1.39549	1.94421	0.217459
ZMO0840	sporulation domain-containing protein	11.0098	11.6171	10.9127	11.1575	11.8702	10.9437	10.2578	11.8279	10.8817	12.0571	11.9125	-0.60729	6.18615	-0.71276	17.9635	-0.24473	4.54205	-0.9575	23.6192	0.062014	-1.79934	-0.08454	0.207803	19.5152	0.301792	-1.57016	0.685942	-0.88422	11.697	15.6699	26.6564	0.144633	-1.17541	-1.03078	20.8321	18.3693	1.21145
ZMO0841	chloride channel protein	10.3797	10.7852	10.1757	10.8592	10.7125	10.0676	10.1011	10.9705	10.2838	11.6174	10.4544	-0.40545	10.5078	0.146797	1.76328	-0.68357	15.3283	-0.53678	11.5808	-0.21619	-1.51635	0.516195	1.87481	23.6928	6.94423	-0.86948	-0.03349	-0.90297	0.159027	14.21	13.6104	1.16307	-1.33366	-0.17059	21.1562	1.31463	18.575
ZMO0842	deoxyguanosinetriphosphate triphosphohydrolase	11.5747	11.5532	11.8463	11.5619	11.2837	11.8326	11.3782	11.5132	11.8599	11.7455	11.0542	0.021459	0.167997	0.27821	4.29155	0.284383	4.43587	0.562594	11.4476	-0.02732	-0.36729	0.458978	0.118564	3.86676	5.40103	-0.13492	0.454368	0.319446	5.32122	3.12464	0.863185	0.691342	0.114399	0.805741	0.685944	11.6268	9.57625
ZMO0843	arginyl-tRNA synthetase	12.909	13.0226	12.5326	12.8368	13.5281	12.5818	12.522	13.6232	12.4834	13.1516	13.4329	-0.11361	1.22271	-0.69128	19.5532	-0.30418	7.38884	-0.99546	26.8189	0.098433	-0.62962	0.190361	0.641862	9.67938	1.65667	-1.10127	0.059847	-1.04142	0.422175	20.7534	21.8371	-0.28129	-0.66821	-0.94949	13.04	19.0092	3.96219
ZMO0844	sporulation domain-containing protein	13.1741	13.1653	12.9204	13.1723	13.4165	13.0595	12.7263	13.7366	12.7813	13.6182	13.0965	0.008786	0.028881	-0.24428	1.14815	-0.2519	1.20087	-0.49617	3.3496	0.278176	-0.89191	0.640087	0.841619	4.81694	2.90975	-1.01027	0.333145	-0.67713	1.08912	3.17178	5.79048	0.52172	-0.83694	-0.31522	4.3785	1.0055	2.12752
ZMO0845	alanyl-tRNA synthetase	12.1511	12.9924	12.3284	12.2085	13.1784	11.9147	11.41	13.1287	12.7422	13.007	13.2281	-0.84128	10.4612	-0.96989	9.67758	0.119936	0.469451	-0.84995	8.1133	-0.82745	-1.59702	-0.09937	4.74143	11.7279	0.240711	-1.71871	0.50472	-1.21399	2.23171	8.22381	12.8097	-0.22106	-0.26485	-0.48591	0.860036	2.10603	0.668964
ZMO0846	sodium/hydrogen exchanger	12.0931	12.1738	12.477	12.3901	11.5333	12.5711	11.8376	11.8705	12.3829	12.9426	11.196	-0.08078	0.383776	0.856837	10.4206	0.086914	0.391535	0.94375	11.755	0.188127	-1.10504	0.674554	0.63928	8.61188	4.22801	-0.03296	0.733495	0.700537	5.19073	4.8478	0.084525	1.74663	-0.55967	1.18696	3.45167	10.1488	15.9955
ZMO0847	carbohydrate-selective porin OprB	12.7606	13.64	13.1565	12.9626	13.4818	12.7099	12.3262	13.2456	13.6031	13.5989	13.7181	-0.87942	7.95656	-0.51929	2.87427	0.193987	0.674513	-0.3253	1.41321	-0.89322	-1.2726	-0.47244	3.79485	6.42005	1.43969	-0.91937	0.383677	-0.53569	1.0825	1.77567	4.0507	-0.11921	0.004296	-0.11492	0.006882	0.222869	0.232822
ZMO0849	Alg9 family protein mannosyltransferase	13.2396	12.4024	13.3188	13.1662	11.978	13.8152	14.3789	11.5247	12.8223	11.9535	12.4313	0.837266	9.75783	1.18819	11.7497	0.152567	0.60524	1.34076	13.5617	0.99291	2.42542	-0.90653	5.77155	17.7068	5.0473	2.85417	-0.56369	2.29048	2.4506	16.6931	20.7336	-0.47779	0.868824	0.391034	4.73749	1.40899	1.90421
ZMO0850	Fis family sigma54 specific transcriptional regulator	12.5019	12.6595	12.5694	12.2778	12.895	12.7719	12.2455	12.4884	12.3669	12.3102	13.3016	-0.15764	0.817011	-0.61716	4.646	0.291532	1.48514	-0.32563	1.75358	0.405004	-0.06464	-0.81329	1.44618	0.135229	4.17734	-0.24284	0.526355	0.283516	2.14821	0.861453	0.694205	-0.99149	0.056708	-0.93478	0.116787	5.14632	5.61314
ZMO0851	pyridoxamine 5'-phosphate oxidase	12.2821	12.634	12.0729	12.1939	13.1072	11.9815	11.9021	12.9626	12.1644	12.4857	13.2518	-0.3519	3.28677	-0.91328	17.4479	-0.12096	1.03425	-1.03424	19.7287	-0.18294	-0.58358	-0.28917	0.822824	4.66696	1.60257	-1.06048	0.079356	-0.98113	0.36627	12.8961	14.1089	-0.76607	-0.32128	-1.08736	2.66003	14.5123	9.47549
ZMO0852	S-adenosylmethionine:tRNA ribosyltransferase-isomerase	12.1196	11.2986	11.4992	11.6591	11.9689	12.1874	12.4036	11.7676	10.811	10.9146	12.1702	0.820927	15.4908	-0.30981	4.46089	-0.15994	1.629	-0.46975	8.13736	1.37633	1.48903	-0.40257	17.447	18.8759	3.40923	0.635988	-0.21628	0.419705	1.52326	4.18085	7.66376	-1.25561	-0.10359	-1.3592	0.537006	18.8982	17.4584
ZMO0853	peptidyl-prolyl cis-trans isomerase cyclophilin type	12.0087	11.0936	11.5351	11.7654	11.353	11.8779	12.5719	11.5764	11.1923	10.9589	11.1296	0.915125	7.30959	0.412411	3.27961	-0.23025	1.35352	0.182165	0.962222	0.68556	1.61301	0.446809	3.0782	10.5313	1.60294	0.99551	-0.69397	0.301541	4.27269	1.20866	7.24391	-0.17069	0.233477	0.062789	0.836812	0.159348	0.544872
ZMO0854	pantetheine-phosphate adenylyltransferase	11.7519	11.3202	11.4002	11.0914	12.1166	11.2056	11.8622	12.188	11.5948	10.3207	12.0453	0.431685	5.01241	-1.02522	12.3387	0.308768	2.21056	-0.71645	7.76149	-0.38915	1.54148	0.142721	1.85501	13.2648	0.449108	-0.32584	-0.65655	-0.98238	4.12366	7.43563	1.4207	-1.7246	1.27408	-0.45052	10.5193	2.31868	15.0623
ZMO0855	polyprenyl synthetase	12.151	11.9746	11.3596	11.8478	12.981	11.1323	12.1942	13.1264	11.5869	11.5013	12.8356	0.176368	0.816848	-1.13326	9.38261	-0.48823	2.74031	-1.62149	14.5207	-0.45461	0.692921	0.290794	1.45303	2.7553	0.762508	-0.93219	-1.062	-1.99419	5.26358	12.351	4.33201	-1.33432	0.085538	-1.24878	0.163643	6.66115	7.31476
ZMO0856	exodeoxyribonuclease VII small subunit	12.1049	11.9293	11.2424	11.8059	13.0031	11.0192	12.0904	13.2051	11.4655	11.5213	12.801	0.175601	0.735693	-1.19721	9.18919	-0.56348	3.06327	-1.76069	14.7111	-0.4463	0.569049	0.404052	1.27322	1.83098	1.10087	-1.11471	-1.07115	-2.18587	4.79945	12.6654	5.09297	-1.27971	-0.05581	-1.33552	0.093773	6.62758	6.23385
ZMO0857	hypothetical protein	11.8254	11.1347	10.6362	11.0341	12.7699	10.5413	11.8054	13.1295	10.731	10.2628	12.4102	0.690753	4.8917	-1.73574	12.9399	-0.39796	1.55397	-2.1337	16.2968	-0.18968	1.54262	0.71932	0.347071	7.07758	2.25383	-1.32409	-1.26411	-2.5882	5.30799	13.7605	5.68235	-2.14739	0.468192	-1.6792	1.18321	7.96431	11.0014
ZMO0859	class V aminotransferase	10.8143	10.3917	10.6202	10.7226	10.4661	10.5266	11.1848	10.7314	10.7138	10.2604	10.2008	0.422591	2.86842	0.256476	1.80581	-0.10239	0.490229	0.154083	0.855322	-0.18724	0.92441	0.530604	0.549481	5.75713	2.4857	0.453379	-0.65822	-0.20484	4.48142	0.784208	2.53764	0.059573	0.453432	0.513005	2.5381	3.06699	0.1653
ZMO0860	ferredoxin	11.6482	11.8031	12.1266	12.2558	10.7947	11.902	12.3524	10.6903	12.3511	12.1591	10.8991	-0.15485	1.66516	1.46107	29.3475	-0.12921	1.37618	1.33187	27.3822	-0.44913	0.193291	-0.20871	4.62801	1.28849	1.44377	1.66208	-0.45042	1.21166	5.39873	18.6317	24.7871	1.26007	0.192003	1.45208	1.48142	22.0774	19.3573
ZMO0861	DNA polymerase III subunits gamma and tau	12.0736	11.4941	11.7362	11.8162	11.7992	12.3867	12.4063	11.4276	11.0857	11.2261	12.1707	0.579407	5.40452	0.017065	0.044723	-0.08003	0.248121	-0.06297	0.186843	1.30107	1.18027	-0.74312	7.83285	6.83455	3.43769	0.978756	-0.01963	0.959129	0.036047	5.05427	5.2084	-0.94463	-0.14043	-1.08506	0.322989	6.05784	4.94102
ZMO0862	hypothetical protein	12.7888	13.1142	12.404	13.2614	13.189	12.4417	12.8966	13.0281	12.3665	13.6261	13.3499	-0.32537	2.43463	0.072363	0.233897	-0.85731	7.62848	-0.78495	6.73952	0.075216	-0.72943	-0.32188	0.163147	3.61454	1.05296	-0.13141	-0.45499	-0.5864	1.75756	2.58752	0.31705	0.276137	-1.25964	-0.9835	8.04094	5.65838	0.846029
ZMO0863	deoxycytidine triphosphate deaminase	11.8976	12.0785	11.242	11.7552	12.967	11.4646	11.4449	12.7833	11.0194	12.0655	13.1507	-0.18092	1.73577	-1.21184	17.9474	-0.51317	6.18102	-1.72501	24.7758	0.44521	-0.62058	-0.36738	2.96691	4.91151	2.21033	-1.33844	0.019722	-1.31872	0.056046	13.5227	13.7557	-1.08525	-1.04606	-2.13131	10.1956	22.0667	10.6841
ZMO0864	cytidine deaminase	11.8132	11.8771	10.9863	11.8464	12.7027	11.2125	11.824	12.403	10.7601	11.8688	13.0023	-0.0639	0.261452	-0.85628	10.9754	-0.8601	11.0365	-1.71638	22.8945	0.452348	-0.04474	-0.59929	2.26659	0.110445	3.48747	-0.57901	-0.61155	-1.19056	4.20864	10.7436	3.87392	-1.13356	-1.10864	-2.2422	9.80718	21.3343	10.0929
ZMO0865	replicative DNA helicase	11.9663	11.3732	11.5333	11.5286	11.9472	11.8396	12.0611	11.9982	11.2271	10.9961	11.8963	0.593106	9.53459	-0.41863	5.36302	0.004749	0.020456	-0.41388	5.27345	0.612432	1.06501	0.101873	5.22786	11.183	0.390258	0.062941	-0.22154	-0.1586	1.21355	0.752814	0.229755	-0.9002	0.231039	-0.66916	1.29083	6.40985	9.63438
ZMO0866	cation diffusion facilitator family transporter	13.2864	13.4854	12.4695	13.6386	14.0497	12.5718	13.2275	14.06	12.3671	14.0497	14.0395	-0.19899	0.732682	-0.41114	2.23191	-1.16915	10.262	-1.58029	14.7186	0.204714	-0.82214	0.020466	0.442643	3.29654	0.032949	-0.83244	-0.65572	-1.48816	2.68309	8.9428	3.86515	0.010163	-1.68257	-1.67241	10.4932	10.4126	0.017644
ZMO0867	hopanoid-associated sugar epimerase	11.7255	11.8769	10.9992	11.7518	12.6525	11.1757	11.3404	12.6604	10.8228	12.1632	12.6447	-0.15141	0.542098	-0.90076	11.9184	-0.75255	9.49719	-1.65331	22.4733	0.352911	-0.82276	0.015623	1.25295	4.52049	0.030874	-1.31995	-0.16472	-1.48467	0.620767	14.2604	12.4397	-0.48157	-1.34039	-1.82196	12.6694	17.7528	2.99666
ZMO0868	hopene-associated glycosyltransferase HpnB	12.2551	12.5691	11.6888	12.4526	13.095	11.7142	11.9763	13.0748	11.6633	12.9289	13.1152	-0.31403	3.13388	-0.64247	9.02346	-0.76378	11.2702	-1.40625	21.6389	0.050903	-0.95259	-0.04042	0.152428	8.62506	0.117563	-1.09855	-0.26203	-1.36059	1.42525	14.7822	11.5079	-0.18638	-1.26552	-1.45191	13.6201	15.8683	0.869014
ZMO0869	squalene synthase HpnC	12.3602	12.5986	11.8511	12.3929	13.1943	11.5143	12.2106	13.3557	12.1878	12.5751	13.0329	-0.23841	1.44827	-0.80141	10.5304	-0.54176	6.17561	-1.34317	18.825	-0.67352	-0.36448	0.322772	4.13557	1.62162	1.35264	-1.14503	-0.69628	-1.84131	5.37064	18.2545	10.6679	-0.45778	-0.38725	-0.84503	2.20304	7.1021	2.84664
ZMO0870	squalene synthase HpnD	11.4837	11.0881	10.8873	11.1598	11.8105	10.9665	11.368	12.1164	10.8081	10.9515	11.5045	0.395601	2.5115	-0.65073	10.3055	-0.27246	2.93076	-0.92319	15.5779	0.158349	0.416554	0.6119	0.497089	1.97661	3.56006	-0.7484	-0.40156	-1.14996	3.1223	13.5159	7.82865	-0.55305	-0.14335	-0.69641	0.682541	7.08104	5.06966
ZMO0871	squalene-associated FAD-dependent desaturase	11.0091	10.826	10.4523	10.5483	11.7521	10.6302	10.5436	11.8536	10.2744	10.5531	11.6506	0.183114	1.3766	-1.2038	32.3866	-0.09604	1.45489	-1.29984	34.0738	0.355838	-0.00947	0.202978	3.02102	0.033298	1.29076	-1.31003	0.086616	-1.22341	0.760208	25.3538	26.773	-1.09758	-0.2787	-1.37627	4.3421	27.8097	23.1513
ZMO0872	squalene-hopene cyclase	10.8137	10.5843	10.4638	10.1446	11.4886	10.6027	10.4448	11.3936	10.3249	9.84438	11.5836	0.2294	3.06762	-1.34404	27.5247	0.319197	5.39777	-1.02484	21.9947	0.277743	0.600406	-0.18995	2.23066	7.08972	1.25975	-0.94886	0.157865	-0.79099	1.10644	11.5946	14.3615	-1.73921	0.480528	-1.25869	5.91512	19.2934	25.6714
ZMO0873	hopanoid-associated phosphorylase	10.1234	10.2751	10.0089	9.86586	10.7229	9.90979	9.95781	10.5025	10.1079	9.77391	10.9433	-0.15168	2.21367	-0.85705	17.7655	0.143005	1.4902	-0.71405	14.631	-0.19815	0.183903	-0.44079	1.4455	1.2941	4.86945	-0.5447	-0.04802	-0.59273	0.218922	7.47454	6.63497	-1.1694	0.334033	-0.83537	3.19825	11.7219	17.1267
ZMO0874	hopanoid biosynthesis associated radical SAM protein HpnH	13.5563	13.5022	13.1095	13.4161	14.0621	13.2058	13.5242	13.9388	13.0133	13.308	14.1855	0.054014	0.230028	-0.64606	5.67566	-0.30653	1.83177	-0.95259	9.73273	0.192494	0.216221	-0.24667	0.571669	0.669151	0.803067	-0.41461	-0.31839	-0.73301	1.15691	4.08583	1.71253	-0.87751	-0.29466	-1.17217	1.03395	8.08253	5.34866
ZMO0875	4-hydroxy-3-methylbut-2-enyl diphosphate reductase	13.2494	12.7052	12.4482	12.9107	13.5731	12.6572	13.4888	13.6023	12.2393	12.3326	13.5438	0.544199	3.00482	-0.66241	3.53886	-0.46244	2.04169	-1.12485	7.70864	0.417944	1.15617	0.058481	0.989034	4.5774	0.087715	-0.11356	-0.83156	-0.94512	2.94888	3.58703	0.193626	-1.21125	-0.09333	-1.30458	0.154376	5.81314	5.21239
ZMO0876	hopanoid biosynthesis associated membrane protein HpnM	13.3773	14.2479	13.2979	13.7401	14.3998	12.4667	13.0814	14.5837	14.1291	14.3987	14.216	-0.87068	8.99297	-0.65977	4.53012	-0.44217	2.46033	-1.10194	9.39202	-1.66238	-1.31731	0.367638	10.2136	7.4795	1.10895	-1.50225	-0.61471	-2.11695	2.39662	13.7027	8.94677	0.182703	-0.26964	-0.08694	0.714676	0.172344	0.425267
ZMO0877	hypothetical protein	11.9081	12.3694	11.7796	12.232	12.4048	11.3315	11.6159	12.777	12.2277	12.8481	12.0326	-0.46127	6.14704	-0.17283	1.03705	-0.45236	4.4257	-0.62519	7.10373	-0.89613	-1.23217	0.744486	7.23935	11.0531	5.54608	-1.16116	-0.28434	-1.4455	1.29322	13.3961	10.254	0.815494	-0.62038	0.195119	4.22532	0.753745	6.33153
ZMO0878	response regulator receiver modulated CheB methylesterase	11.8929	12.158	11.9077	11.7569	12.4117	11.5542	11.5596	12.5649	12.2613	11.9541	12.2586	-0.26509	2.52722	-0.65489	13.0395	0.15086	1.58041	-0.50403	9.41353	-0.70706	-0.39453	0.306317	7.06503	2.9617	2.01071	-1.00531	-0.00541	-1.01072	0.020437	14.4148	14.3281	-0.30446	0.307127	0.002662	2.75136	0.009946	2.71486
ZMO0882	methyl-accepting chemotaxis sensory transducer	12.6525	12.5619	12.5023	12.2803	13.039	12.7418	12.4147	12.8009	12.2629	12.1458	13.277	0.090544	0.207635	-0.75874	3.96828	0.222064	0.644846	-0.53668	2.33644	0.478921	0.268814	-0.4761	1.0464	0.472801	1.03752	-0.38628	0.327117	-0.05917	0.681813	0.086927	0.859351	-1.1312	0.11701	-1.01419	0.186832	3.64207	4.29838
ZMO0883	30S ribosomal protein S9	10.8779	11.3226	10.0835	10.7311	12.4861	10.1018	10.0825	12.4493	10.0653	11.3797	12.5228	-0.44474	3.88736	-1.75497	17.9275	-0.64757	5.04295	-2.40254	23.9603	0.036475	-1.29718	-0.07352	0.072661	8.29315	0.157724	-2.3668	0.01925	-2.34755	0.03701	16.9357	17.0796	-1.14314	-1.3144	-2.45754	8.44289	17.7498	6.9591
ZMO0884	50S ribosomal protein L13	11.3167	11.8002	10.2979	11.3932	12.9842	10.3529	10.608	12.9891	10.2429	12.1784	12.9794	-0.48353	6.48806	-1.59106	20.9897	-1.09527	14.3383	-2.68633	31.8364	0.110077	-1.57037	0.009697	0.349447	14.5609	0.023888	-2.3811	-0.25504	-2.63614	1.08764	24.124	22.0919	-0.80103	-1.93549	-2.73652	18.1667	24.885	6.08502
ZMO0885	hypothetical protein	13.1832	13.6748	13.993	13.8187	12.4753	13.6993	14.0034	11.8468	14.2866	13.6341	13.1039	-0.49169	3.4906	1.34342	10.9228	0.17424	0.566689	1.51766	12.6747	-0.58724	0.369303	-1.25712	1.97642	0.993556	6.24359	2.15663	-0.30403	1.85259	0.754828	10.5813	12.7471	0.530203	0.652514	1.18272	2.32119	5.71418	1.69311
ZMO0886	hypothetical protein	13.738	14.1241	13.6118	13.9667	14.2147	13.6569	13.5244	14.0327	13.5666	14.4089	14.3967	-0.38613	1.19769	-0.24803	0.995777	-0.35489	1.68841	-0.60292	3.79158	0.090252	-0.88455	-0.36409	0.133066	2.79145	0.751057	-0.50826	0.132511	-0.37575	0.274809	1.09979	1.72085	0.012197	-0.84229	-0.83009	3.72159	3.63978	0.020477
ZMO0888	resolvase domain-containing protein	12.5813	13.2469	13.3697	12.7851	12.5875	12.4829	12.8498	12.4112	14.2566	12.7203	12.7637	-0.66556	14.3164	0.197597	1.92976	0.584661	9.54771	0.782258	13.6611	-1.77367	0.129464	-0.35246	22.0826	0.634094	2.7517	0.438561	-0.36691	0.071654	2.9265	0.2954	3.84393	-0.04337	1.53623	1.49286	19.3269	18.7957	0.162868
ZMO0889	aldose 1-epimerase	13.4071	13.9291	14.36	13.9096	12.7346	13.6934	13.7764	12.7513	15.0266	14.0428	12.7179	-0.52203	4.94742	1.17499	11.4365	0.450429	2.90717	1.62542	16.5665	-1.33316	-0.2664	0.033469	8.60506	0.796768	0.066258	1.02505	-0.08295	0.9421	0.18123	5.25838	5.95099	1.32492	0.983811	2.30873	5.60474	16.6424	8.5334
ZMO0890	lysyl-tRNA synthetase	12.3558	12.169	11.5576	12.0851	13.1445	11.6175	12.3744	13.0755	11.4976	11.7959	13.2135	0.186768	3.50698	-1.05939	23.581	-0.52755	11.4273	-1.58694	32.0936	0.119865	0.578478	-0.13804	0.798433	8.20877	0.975137	-0.70113	-0.75686	-1.45799	11.6308	23.0359	10.5731	-1.41764	-0.29825	-1.71589	3.09699	26.359	22.4784
ZMO0892	helicase c2	10.5488	9.81619	10.6361	10.1689	9.74253	10.9711	10.761	9.9144	10.3012	9.57671	9.57067	0.732642	12.158	0.426327	4.35272	0.467281	4.99381	0.893608	12.0977	0.669897	1.1843	0.343728	5.09589	11.1722	1.8463	0.846615	0.210078	1.05669	0.894709	9.66187	7.15234	0.006039	0.724484	0.730523	5.71932	5.78909	0.015623
ZMO0893	beta-lactamase	11.762	11.429	11.8781	11.9277	10.9807	11.9482	12.2539	11.0841	11.8079	11.6016	10.8773	0.333074	8.05835	0.947054	21.5945	-0.04969	0.397195	0.897366	20.5534	0.14023	0.652243	0.20675	1.00341	9.68706	1.78082	1.1698	-0.3057	0.864106	3.275	13.8011	19.0191	0.724308	0.206318	0.930626	1.79587	15.0001	11.1784
ZMO0894	NERD domain-containing protein	12.8509	12.4755	12.7782	12.5055	12.7058	13.0333	13.1135	12.4058	12.5231	11.8976	13.0058	0.375365	2.46921	-0.2003	0.996952	0.272647	1.56843	0.07235	0.260524	0.510176	1.21591	-0.59999	2.10312	7.69869	2.69546	0.707651	-0.08022	0.627433	0.19507	3.29413	3.95744	-1.10824	0.625513	-0.48273	3.27872	2.20447	7.62882
ZMO0895	hypothetical protein	11.8647	11.6101	12.5128	12.247	10.4525	12.5237	12.7032	10.3673	12.5018	11.7908	10.5378	0.254607	1.31194	1.79444	15.5624	0.265781	1.0389	2.06022	17.9768	0.021892	0.912404	-0.17047	0.035909	3.95675	0.357402	2.33588	-0.17948	2.1564	0.381432	12.9482	14.1985	1.253	0.711037	1.96404	2.70249	11.5727	6.33499
ZMO0896	hypothetical protein	11.2209	11.4269	10.5259	11.2533	12.1925	10.5934	10.8995	12.1697	10.4583	11.6072	12.2152	-0.206	1.22309	-0.93914	17.5191	-0.72749	13.2566	-1.66663	28.8868	0.135162	-0.70768	-0.04547	0.489189	5.51705	0.131274	-1.27024	-0.30607	-1.57631	2.38053	20.6963	16.7314	-0.60803	-1.14891	-1.75694	15.0227	22.8167	6.68034
ZMO0899	NAD synthetase	11.4222	12.3276	11.4295	11.878	12.3171	11.1123	10.9021	12.2521	11.7466	12.8539	12.3821	-0.90535	17.8059	-0.4391	5.54209	-0.44856	5.7179	-0.88765	14.0233	-0.63429	-1.95179	-0.12999	5.71703	21.9292	0.554567	-1.35	0.210195	-1.1398	1.08312	12.5327	15.2084	0.471805	-1.10731	-0.6355	12.1054	5.73303	3.66988
ZMO0900	glutamyl-tRNA synthetase	12.2965	11.9331	12.0878	12.2798	11.9767	12.3618	12.5431	11.9844	11.8139	12.0166	11.9689	0.36335	0.965043	0.303171	1.09388	-0.19202	0.57786	0.11115	0.286857	0.547969	0.526581	0.0155	1.15198	1.08717	0.018379	0.558711	-0.18133	0.377384	0.34235	0.910673	1.6178	0.04763	-0.20271	-0.15508	0.394156	0.282167	0.073701
ZMO0901	hypothetical protein	10.5421	10.4985	10.6318	10.6788	10.2505	10.7488	10.7255	10.1522	10.5148	10.6321	10.3487	0.043588	0.254839	0.42833	5.68297	-0.04702	0.25026	0.381315	4.78481	0.233987	0.093325	-0.19655	1.27012	0.361614	0.985678	0.573266	0.023316	0.596582	0.07642	5.55736	5.24029	0.283394	-0.11735	0.166047	0.511855	0.82139	1.79564
ZMO0902	TonB-dependent receptor	10.6793	9.99987	11.0095	10.2144	9.79493	11.5928	10.9997	9.4456	10.4262	9.42911	10.1443	0.679466	7.21947	0.41946	2.60203	0.795108	6.76996	1.21457	11.8393	1.16651	1.57056	-0.69867	7.134	10.5889	3.34474	1.55408	0.593086	2.14716	2.60315	15.2887	10.4617	-0.71516	0.997129	0.281973	5.69229	0.863086	3.46075
ZMO0903	2-isopropylmalate synthase	13.2006	12.3865	13.6178	12.2421	12.5207	13.4685	13.2295	12.9038	13.7672	11.2547	12.1376	0.81411	11.0492	-0.27861	2.0422	1.37574	18.0375	1.09713	14.1673	-0.29872	1.97483	0.766222	1.26818	17.5743	5.27656	0.325687	0.23897	0.564658	0.97279	3.54226	1.53156	-0.88292	2.51251	1.6296	22.9111	14.9658	6.8733
ZMO0904	Beta-galactosidase	11.0085	10.2116	11.0138	10.9453	9.87106	11.2981	11.4626	10.2648	10.7294	10.4279	9.47733	0.79694	6.47365	1.07422	17.6077	0.068484	0.388202	1.1427	18.7301	0.568681	1.03467	0.787464	2.90805	7.0967	4.76941	1.19782	-0.16451	1.03331	0.786973	11.4096	13.6089	0.950616	0.30148	1.2521	1.90955	14.3133	10.274
ZMO0905	glucan biosynthesis protein D	12.1129	11.5203	11.3441	11.5691	12.5366	11.3062	11.7333	13.2992	11.3821	11.4048	11.774	0.592602	17.082	-0.96756	22.4817	-0.22493	3.60877	-1.19249	26.7397	-0.07587	0.328463	1.52522	0.452062	3.78945	24.6638	-1.56594	-0.4271	-1.99303	5.61506	30.2889	25.2033	-0.36919	-0.02276	-0.39195	0.108009	4.94574	4.52234
ZMO0907	glycosyl transferase family 2 protein	12.1184	11.642	11.502	12.034	12.1046	11.7611	12.1262	12.4678	11.2428	11.9417	11.7415	0.476374	6.2565	-0.07069	0.305981	-0.53197	5.46904	-0.60266	6.55461	0.51829	0.184442	0.726391	3.11641	0.678434	5.19308	-0.34166	-0.36505	-0.70671	1.82397	4.98563	1.65048	0.200287	-0.6989	-0.49861	4.90376	2.93688	0.760218
ZMO0908	lipopolysaccharide biosynthesis protein	14.2715	13.5795	13.3781	14.062	14.3364	14.1643	14.4949	14.1555	12.592	13.6292	14.5173	0.692074	6.941	-0.27433	1.48	-0.68391	5.89621	-0.95824	9.4211	1.57226	0.865724	-0.36177	10.8876	4.74714	1.265	0.339414	-0.33064	0.008775	1.16869	0.017397	1.21437	-0.88807	-1.03718	-1.92525	6.52182	14.456	5.20181
ZMO0909	glycosyl transferase group 1 protein	13.2518	13.0857	12.8201	13.3845	13.3017	13.1557	13.6199	12.9799	12.4844	13.1491	13.6235	0.166177	0.638759	0.082745	0.205235	-0.56442	2.85425	-0.48167	2.23879	0.671293	0.470826	-0.64359	2.18929	1.28405	2.05299	0.639952	-0.46418	0.175768	1.25747	0.335915	2.03535	-0.47446	-0.66465	-1.13911	2.15631	4.89902	1.29871
ZMO0910	ABC transporter-like protein	12.8788	13.2051	12.647	13.2043	13.2745	12.5257	12.9917	13.1189	12.7683	13.4167	13.4302	-0.3263	4.21611	-0.07029	0.349213	-0.55726	6.87411	-0.62755	8.111	-0.24257	-0.42499	-0.31132	1.17189	2.72849	1.69779	-0.12713	-0.46605	-0.59318	3.14283	4.53493	0.478642	-0.01346	-0.64847	-0.66192	5.1799	5.33962	0.037213
ZMO0911	polysaccharide export protein	13.0014	12.7003	12.3749	12.5893	13.5883	12.8876	12.5948	13.5218	11.8621	12.5838	13.6548	0.301145	1.45153	-0.99894	10.7275	-0.21447	1.12356	-1.21341	13.5674	1.02551	0.010955	-0.13303	5.58592	0.019791	0.302359	-0.92694	0.292806	-0.63414	1.06754	3.42223	6.04152	-1.07093	-0.72175	-1.79268	4.1669	14.2609	7.42015
ZMO0912	hypothetical protein	11.9405	12.5672	12.3919	12.4476	11.922	12.8272	12.0446	10.9496	11.9566	12.8505	12.8944	-0.62666	2.40356	0.525551	1.89561	-0.05565	0.104608	0.469899	1.60088	0.870665	-0.80586	-1.94479	2.11622	1.88134	7.07221	1.09501	0.782612	1.87763	2.05036	7.59234	3.4288	-0.04391	-0.89392	-0.93783	2.51249	2.70417	0.055747
ZMO0913	branched-chain amino acid aminotransferase	12.8816	13.1201	12.6323	12.8365	13.5338	12.7966	12.397	13.451	12.4679	13.276	13.6166	-0.2386	1.97916	-0.69732	8.73642	-0.20423	1.40681	-0.90156	12.1242	0.328746	-0.87899	-0.16555	1.58937	6.98043	0.596527	-1.05405	0.399636	-0.65441	2.2979	4.8703	9.54211	-0.3406	-0.8081	-1.1487	6.62938	10.6583	1.80163
ZMO0914	methenyltetrahydrofolate cyclohydrolase	11.5275	11.7361	11.2941	12.1448	11.4565	11.3371	11.6173	11.628	11.2511	12.6723	11.2849	-0.20866	1.3403	0.688349	5.98843	-0.85069	8.07593	-0.16234	0.700505	0.086032	-1.05506	0.343056	0.201864	6.72309	1.24118	-0.01071	-0.28014	-0.29085	0.925732	0.976698	0.021411	1.3874	-1.42123	-0.03383	10.0777	0.071157	9.76861
ZMO0915	copper-translocating P-type ATPase	13.7555	13.5562	14.478	14.1917	12.2979	14.894	14.1484	12.2242	14.062	14.235	12.3716	0.199301	1.78812	1.89376	25.1077	0.286339	2.27974	2.18009	28.0443	0.831931	-0.08665	-0.14738	6.731	0.270661	0.531046	1.92412	0.745631	2.66975	5.74735	25.0431	18.6513	1.86339	-0.17295	1.69044	0.658746	16.3415	18.0661
ZMO0916	heavy metal transport/detoxification protein	13.9901	13.3139	14.7707	14.3868	11.7984	15.2407	14.9636	11.7659	14.3007	13.81	11.8308	0.67621	7.51458	2.58841	27.863	0.383969	2.71117	2.97238	30.8231	0.939987	1.15361	-0.06497	5.93421	7.9308	0.150849	3.1977	0.277155	3.47485	0.990728	26.7686	25.0472	1.97911	0.490782	2.4699	2.32198	19.9464	15.9537
ZMO0917	2-nitropropane dioxygenase NPD	15.0297	13.9663	14.9331	14.3905	14.1704	16.0289	15.1006	13.9596	13.8373	13.6804	14.3813	1.06333	12.2089	0.220081	0.925824	0.542578	3.58475	0.762659	5.96517	2.19157	1.42018	-0.42174	14.9231	8.76826	1.44189	1.14105	0.92827	2.06932	4.78086	13.9929	6.4702	-0.70088	0.156885	-0.544	0.368967	2.11722	3.1211
ZMO0918	catalase	12.5506	12.8751	13.4799	13.0648	11.5939	12.8815	12.4378	12.3326	14.0784	13.6917	10.8553	-0.32448	1.79425	1.47082	11.9194	0.41513	1.91692	1.88595	15.8422	-1.19689	-1.2539	1.47735	5.64821	6.04452	7.62888	0.105195	0.443638	0.548833	1.2603	1.73104	0.191366	2.83645	0.386622	3.22307	1.03141	19.2195	16.9063
ZMO0919	diguanylate cyclase with beta propeller sensor	12.5597	13.0171	13.3093	13.2939	11.7621	13.0422	13.4845	11.1525	13.5765	13.1033	12.3716	-0.4574	4.05868	1.53181	15.5581	0.015447	0.042243	1.54726	15.7277	-0.53432	0.3812	-1.21909	2.22228	1.33598	7.61894	2.33195	-0.44231	1.88964	1.66809	13.3465	16.825	0.731668	0.473206	1.20487	1.84719	7.49579	3.59628
ZMO0920	hypothetical protein	13.1147	13.5003	13.416	14.0928	12.4136	12.8811	14.2199	12.243	13.9508	13.9658	12.5842	-0.3856	1.50578	1.67921	9.78915	-0.67685	2.60066	1.00236	4.72906	-1.06963	0.25408	-0.34126	3.08344	0.393899	0.579483	1.97688	-1.33871	0.638174	4.3395	1.40705	7.65159	1.38155	-0.01499	1.36655	0.017468	4.47613	4.55014
ZMO0921	hypothetical protein	12.213	12.1921	12.9408	12.0457	11.6211	12.7097	12.4281	11.5011	13.1719	11.6633	11.741	0.020856	0.192468	0.424662	9.63906	0.89511	21.8813	1.31977	29.8951	-0.46219	0.76473	-0.23997	6.73938	13.0076	2.51987	0.927012	0.281649	1.20866	3.22109	20.9821	16.1326	-0.07769	1.50857	1.43088	25.4093	24.3277	0.496027
ZMO0922	helix-turn-helix domain-containing protein	11.4699	11.9873	12.4094	11.7727	11.0038	12.254	11.3352	10.8206	12.5648	12.2101	11.1869	-0.51733	6.30795	0.768918	8.27416	0.636739	6.35297	1.40566	17.0839	-0.31086	-0.87491	-0.36623	1.27881	6.09423	1.63229	0.514578	0.918759	1.43334	6.53869	11.8207	2.73987	1.02326	0.354718	1.37798	1.55593	11.262	7.61087
ZMO0923	bifunctional ornithine acetyltransferase/N-acetylglutamate synthase protein	11.2761	11.4048	11.3761	11.4645	11.1807	11.1924	11.2509	11.3849	11.5597	11.6781	10.9765	-0.12871	0.546448	0.283872	1.24712	-0.08846	0.262541	0.195409	0.731588	-0.36733	-0.42719	0.4084	1.09535	1.36695	1.279	-0.13392	-0.05853	-0.19246	0.109316	0.450377	0.285231	0.70167	-0.11839	0.583275	0.245652	2.18602	2.90131
ZMO0924	preprotein translocase subunit SecA	13.5573	13.0846	13.0643	13.299	13.5995	13.8348	13.3392	13.4979	12.2939	13.2587	13.7011	0.472705	4.0337	-0.30048	1.80737	-0.23464	1.24925	-0.53512	4.36	1.54084	0.080474	-0.2032	11.0303	0.184634	0.585608	-0.15864	0.495543	0.336902	2.28378	1.27745	0.449446	-0.44231	-0.96482	-1.40714	6.24284	10.4415	1.92057
ZMO0925	cold-shock DNA-binding domain-containing protein	11.6426	12.6154	12.6346	12.0147	11.7377	11.3566	12.2386	11.3326	13.9126	11.7908	12.1428	-0.97283	14.6557	0.276986	2.10201	0.619952	7.04836	0.896939	11.4987	-2.55606	0.4478	-0.81022	23.2094	2.47469	6.05718	0.905996	-0.88198	0.024017	7.10771	0.062322	7.38062	-0.35202	2.12188	1.76986	20.106	16.7932	1.78712
ZMO0926	mammalian cell entry related domain-containing protein	13.9001	13.9441	13.808	13.9009	14.0573	14.0188	13.8461	13.8353	13.5972	13.9558	14.2794	-0.04406	0.379008	-0.1564	1.6661	-0.09291	0.781237	-0.24931	3.39448	0.421623	-0.10967	-0.44412	4.45359	0.609461	4.81457	0.010828	0.172735	0.183563	1.15456	1.26215	0.041818	-0.32362	-0.35856	-0.68218	3.48287	8.87072	2.97703
ZMO0927	leucyl/phenylalanyl-tRNA--protein transferase	12.4335	12.4616	12.7264	12.4704	12.1459	12.9417	12.5023	11.8565	12.511	12.4385	12.4354	-0.02812	0.123646	0.32445	2.37588	0.255964	1.65702	0.580414	5.73166	0.430696	0.063799	-0.57887	2.15674	0.167897	3.3921	0.645783	0.439413	1.0852	2.22375	8.4969	4.00719	0.003117	0.072516	0.075632	0.194789	0.204642	0.007059
ZMO0928	peptidase S58 DmpA	11.9087	11.6275	12.2416	11.5252	11.5375	12.1642	11.8639	11.698	12.3189	11.1866	11.3771	0.281141	2.02292	-0.0123	0.034428	0.71631	6.12449	0.704007	5.97261	-0.15473	0.677325	0.320832	0.401817	3.35236	1.08632	0.165944	0.300281	0.466225	0.987386	1.89352	0.439657	-0.19055	1.13234	0.94179	7.17882	5.50672	0.526963
ZMO0929	hypothetical protein	12.865	13.3304	13.6299	12.29	13.3732	13.0502	11.8446	13.7002	14.2095	12.7354	13.0463	-0.46542	2.83262	-1.08323	7.36425	1.33988	9.81135	0.256644	0.863084	-1.15932	-0.89082	0.653881	4.91912	3.30121	2.05622	-1.85558	1.20563	-0.64996	5.21374	2.03745	9.5471	-0.31088	1.47413	1.16324	6.97679	4.94395	0.695513
ZMO0930	hypothetical protein	12.4417	13.2073	13.1348	11.9958	13.3428	12.1958	11.2876	13.8416	14.0738	12.7041	12.8441	-0.76564	5.47195	-1.34701	9.10197	1.13897	7.23829	-0.20803	0.592592	-1.87792	-1.41646	0.997472	8.93058	6.02496	3.56653	-2.55397	0.908242	-1.64573	3.09022	7.45899	13.1294	-0.14004	1.3697	1.22966	5.73763	4.89287	0.231663
ZMO0931	hypothetical protein	12.6372	13.6287	13.3971	12.4036	13.5982	12.2938	11.5853	14.0325	14.5004	13.2219	13.1638	-0.99149	6.1348	-1.19459	5.99084	0.993532	4.56208	-0.20105	0.446446	-2.20659	-1.63659	0.868702	8.7082	5.71996	2.19041	-2.44723	0.70853	-1.7387	1.60825	6.24543	9.98013	0.058059	1.27853	1.33659	3.95617	4.23139	0.070337
ZMO0932	hypothetical protein	11.8092	13.4521	13.2164	11.8294	12.8462	11.4803	10.6532	13.2941	14.9525	13.0055	12.3983	-1.64287	11.8448	-1.01686	12.2016	1.38703	17.2529	0.370164	2.91352	-3.47217	-2.35226	0.895833	21.2546	14.3012	3.84459	-2.64091	0.827071	-1.81384	5.80607	15.8913	22.8692	0.60718	1.94699	2.55417	17.1209	22.2078	3.65565
ZMO0934	hypothetical protein	11.5495	13.5096	12.9387	12.0273	12.6227	10.9224	10.7692	12.9567	14.9549	13.2854	12.2886	-1.96019	13.3598	-0.59533	10.2793	0.911329	16.8522	0.315995	4.19588	-4.03248	-2.51616	0.668072	24.9635	16.0228	2.59414	-2.18745	0.153167	-2.03428	0.844587	25.6348	27.1462	0.99678	1.66949	2.66627	21.6604	31.3782	12.6586
ZMO0935	glutathione S-transferase domain-containing protein	11.7045	13.0676	11.8032	12.9272	12.4278	10.8322	11.658	12.6235	12.7742	14.1964	12.2322	-1.36305	8.17024	0.49935	1.47961	-1.12405	5.0728	-0.6247	2.07486	-1.94199	-2.53841	0.391237	6.5819	9.50585	0.617844	-0.96548	-0.82584	-1.79131	1.87264	6.045	2.37621	1.96418	-1.42227	0.54191	4.29417	1.0036	6.89833
ZMO0936	hypothetical protein	10.9984	11.5762	10.9955	10.9833	11.8832	10.714	10.8359	11.4452	11.2769	11.1307	12.3211	-0.57787	13.8631	-0.89989	23.0366	0.012179	0.088823	-0.88772	22.7653	-0.56291	-0.29477	-0.87593	8.24221	3.18624	14.3121	-0.60932	-0.12189	-0.73121	0.991471	13.1341	10.5149	-1.19047	0.146249	-1.04422	1.2926	19.2161	21.7183
ZMO0937	aromatic amino acid aminotransferase	11.8003	13.1209	12.0567	12.4147	12.9103	11.4108	11.7315	12.2585	12.7027	13.0979	13.5621	-1.32063	22.0044	-0.49559	5.27281	-0.358	3.22639	-0.85359	11.1301	-1.2919	-1.36641	-1.30357	12.0959	12.9322	12.2278	-0.52701	-0.32074	-0.84775	1.60857	6.9455	3.43054	-0.46417	-0.39526	-0.85942	2.20794	7.08089	2.8242
ZMO0938	type I phosphodiesterase/nucleotide pyrophosphatase	13.1838	12.9173	12.8889	12.6439	13.6188	13.2057	12.8722	13.4736	12.5723	12.4157	13.7641	0.266492	1.62622	-0.97489	17.9522	0.245011	2.82126	-0.72988	13.103	0.633402	0.456541	-0.29047	4.36356	2.64765	1.33569	-0.60138	0.333441	-0.26794	2.65986	1.90447	6.45274	-1.34839	0.156581	-1.19181	0.864371	15.4127	17.5527
ZMO0939	guanine deaminase	12.2372	11.9839	11.9478	12.21	12.1739	12.3314	12.2595	12.1208	11.5642	12.1605	12.2271	0.253302	2.30362	0.036105	0.156293	-0.26219	2.19161	-0.22608	1.7498	0.767233	0.098968	-0.1063	6.10454	0.323782	0.35403	0.138737	0.071945	0.210682	0.233202	0.946811	0.532397	-0.06653	-0.59632	-0.66285	4.52565	5.29833	0.212503
ZMO0940	MarR family transcriptional regulator	11.8549	12.2088	11.4892	12.3316	12.2749	11.3068	11.976	12.282	11.6715	12.6872	12.2678	-0.3539	6.45676	0.056712	0.486293	-0.84244	19.8124	-0.78573	18.517	-0.36472	-0.71116	0.014172	3.79064	9.85704	0.057807	-0.30596	-0.66922	-0.97517	10.4317	16.1965	3.40269	0.41938	-1.01566	-0.59628	16.9037	8.97578	5.47001
ZMO0941	NAD-dependent epimerase/dehydratase	10.8654	11.0871	11.4262	11.2682	10.2343	10.9798	11.2757	10.3408	11.8726	11.2608	10.1279	-0.22167	1.85946	1.03388	12.6888	0.157973	0.84026	1.19185	14.9324	-0.89283	0.014886	0.212947	6.63702	0.035381	0.785611	0.934847	-0.29589	0.638962	1.25954	4.04885	7.08418	1.13291	0.611831	1.74474	3.79067	15.5077	9.21225
ZMO0942	sucrose-6-phosphate hydrolase	12.1582	12.9798	12.7017	12.8941	12.1112	12.1865	12.1525	12.1356	13.217	13.6356	12.0868	-0.82159	7.404	0.782853	5.31453	-0.19232	0.662487	0.59053	3.47545	-1.03053	-1.48305	0.04882	4.72806	7.98906	0.08363	0.016919	0.033935	0.050855	0.057064	0.088087	0.027602	1.54879	-0.41858	1.1302	1.22096	5.47862	8.55532
ZMO0945	aldose 1-epimerase	12.2464	13.048	11.9399	12.3535	13.6481	11.6116	11.4168	13.7109	12.2683	13.2903	13.5854	-0.80157	7.42421	-1.29459	16.2462	-0.41361	3.51388	-1.7082	21.341	-0.65667	-1.87357	0.125533	3.33831	14.1482	0.319922	-2.29414	0.194836	-2.0993	0.690002	18.685	20.3473	-0.29503	-1.02206	-1.3171	7.96686	11.1105	1.24541
ZMO0946	trigger factor	13.3283	13.7462	12.2037	13.5752	14.8329	12.0595	12.9256	14.9998	12.3478	14.2247	14.6661	-0.41792	5.03595	-1.25778	16.1851	-1.37149	17.7066	-2.62927	30.7708	-0.28838	-1.29911	0.333736	1.24996	11.271	1.55269	-2.0742	-0.86612	-2.94032	6.54421	25.7954	18.9297	-0.44136	-1.87685	-2.31821	17.121	21.0328	2.37259
ZMO0947	glycosyl transferase family 2 protein	11.0344	11.5076	10.3476	10.7414	12.7241	10.4381	10.1357	12.5293	10.257	11.3471	12.9188	-0.47327	8.10391	-1.98263	31.5782	-0.39384	5.48208	-2.37647	35.5676	0.181081	-1.21142	-0.38946	0.954522	14.436	3.0058	-2.39361	0.302414	-2.0912	2.16938	25.3559	28.1786	-1.57165	-1.09009	-2.66174	13.3975	30.4506	19.7139
ZMO0948	ATP-dependent Clp protease proteolytic subunit	13.9437	13.3478	13.6593	13.8144	13.4635	14.143	14.3088	13.3793	13.1756	13.3201	13.5476	0.59592	3.35659	0.350955	1.65241	-0.15514	0.518858	0.195816	0.71069	0.967368	0.988727	-0.16834	3.89127	4.02241	0.322517	0.929487	-0.16582	0.763668	0.361391	3.18866	4.30049	-0.22758	-0.14446	-0.37204	0.304296	1.07907	0.544683
ZMO0949	ATP-dependent protease ATP-binding subunit ClpX	14.3842	13.5751	14.4896	13.9028	13.5465	15.226	14.3827	13.5438	13.7531	13.4229	13.5492	0.809098	15.2914	0.356268	7.82809	0.586772	14.623	0.94304	23.3234	1.47287	0.959825	-0.0054	21.0073	13.4832	0.020271	0.838882	0.843294	1.68218	14.887	28.1161	14.8007	-0.12635	0.33025	0.203904	4.23537	2.02746	0.996338
ZMO0950	GCN5-related N-acetyltransferase	11.833	12.0292	12.0631	12.0424	11.6879	12.0716	11.8615	11.566	12.0545	12.2232	11.8098	-0.19614	0.509474	0.354488	1.60469	0.020701	0.049012	0.375189	1.74789	0.017105	-0.36172	-0.2438	0.023221	0.766865	0.451071	0.295528	0.210113	0.50564	0.471515	1.6255	0.746473	0.413449	-0.16871	0.244738	0.35587	0.577071	1.2055
ZMO0951	coproporphyrinogen III oxidase	12.3027	12.4574	12.1764	12.2145	12.7493	12.0737	12.1253	12.7091	12.2791	12.3038	12.7894	-0.15475	0.419271	-0.53473	7.62563	-0.03811	0.191513	-0.57284	8.38085	-0.20545	-0.17844	-0.08035	0.513552	0.42724	0.162408	-0.58377	-0.05162	-0.63539	0.182113	5.95389	5.25834	-0.48568	-0.02461	-0.51029	0.079622	4.30047	3.99062
ZMO0952	tRNA/rRNA methyltransferase SpoU	11.7851	11.7239	11.1685	11.3971	12.6979	11.2668	11.4518	12.6368	11.0703	11.3424	12.7591	0.061175	0.160059	-1.30087	14.9151	-0.22854	1.25901	-1.52941	17.7047	0.196453	0.109383	-0.12231	0.468365	0.226033	0.258419	-1.18502	-0.185	-1.37003	0.573994	10.5071	8.69217	-1.41672	-0.27207	-1.68879	0.980314	13.5405	10.9605
ZMO0956	ubiquinol-cytochrome c reductase, iron-sulfur subunit	12.5238	12.3114	12.0172	12.6782	12.5576	12.3906	12.4123	12.7685	11.6437	12.944	12.3466	0.212372	1.493	0.120614	0.505454	-0.66101	6.11462	-0.54039	4.54112	0.746844	-0.53167	0.421939	4.38659	2.61168	1.83536	-0.35619	-0.02175	-0.37794	0.047213	1.55476	1.42307	0.597416	-1.30026	-0.70285	9.64286	4.00187	3.12294
ZMO0957	cytochrome b/b6 domain-containing protein	12.477	12.4932	12.1226	12.7796	12.5532	12.3473	12.4504	12.6333	11.8978	13.1087	12.4731	-0.0162	0.096462	0.226401	2.26003	-0.65701	10.6407	-0.43061	5.97561	0.449549	-0.65832	0.160163	3.79928	6.68441	0.81342	-0.18284	-0.10308	-0.28592	0.448748	1.90206	0.981467	0.635641	-1.21095	-0.5753	14.5886	5.499	6.35735
ZMO0958	cytochrome c1	11.4179	11.3142	11.2241	11.3901	11.484	11.4749	11.282	11.497	10.9732	11.4983	11.471	0.103784	1.65225	-0.09382	2.04493	-0.16606	4.88065	-0.25988	9.20457	0.501691	-0.21635	0.02601	10.6936	3.20628	0.177898	-0.215	0.192956	-0.02204	3.62746	0.184132	4.27474	0.027361	-0.52508	-0.49772	14.2617	13.4153	0.237556
ZMO0959	monofunctional biosynthetic peptidoglycan transglycosylase	10.4455	10.8473	10.5133	11.0145	10.4114	10.632	10.321	10.3835	10.3946	11.7081	10.4393	-0.40179	8.51898	0.603136	11.4885	-0.50128	9.06569	0.101854	0.861634	0.237421	-1.38704	-0.05574	1.76772	19.3814	0.247361	-0.06251	0.310947	0.248435	2.70666	1.92083	0.287562	1.26879	-1.31351	-0.04473	18.5489	0.192732	17.9186
ZMO0961	cytochrome c class I	11.1448	11.1159	11.1386	11.0578	11.1946	11.2919	10.9831	11.1593	10.9854	11.1325	11.2299	0.028855	0.209121	-0.13682	1.33709	0.080844	0.633031	-0.05598	0.390323	0.306553	-0.14933	-0.07066	2.61312	0.895661	0.330953	-0.17616	0.308786	0.132626	2.71306	0.776564	1.16475	-0.09748	-0.1471	-0.24458	0.898395	1.90019	0.511304
ZMO0962	N-acetylglucosamine-6-phosphate deacetylase	10.9481	10.9188	10.3933	10.7076	11.6995	10.6218	10.4388	11.7836	10.1647	10.9763	11.6154	0.029225	0.125259	-0.99194	19.985	-0.31431	4.7435	-1.30625	25.4386	0.457066	-0.53754	0.168147	3.47444	4.444	0.783739	-1.34478	0.18299	-1.16179	1.23655	16.5576	19.1923	-0.63909	-0.81161	-1.45071	10.9539	20.6242	8.00269
ZMO0963	TetR family transcriptional regulator	11.6852	12.4732	11.1541	12.1304	12.9532	10.908	11.1089	13.0388	11.4002	13.1519	12.8675	-0.78797	10.8349	-0.82277	8.80797	-0.97635	10.9939	-1.79912	21.2673	-0.49218	-2.04304	0.171296	2.47669	17.1898	0.537755	-1.92994	-0.20092	-2.13086	0.666824	17.9425	16.1957	0.284395	-1.75178	-1.46738	14.5736	11.851	1.08825
ZMO0964	NodT family RND efflux system outer membrane lipoprotein	11.6073	10.8737	11.0114	10.6574	12.0527	11.5769	11.0263	12.2187	10.446	10.2886	11.8867	0.733528	7.35462	-1.39526	21.1497	0.354019	3.71733	-1.04124	15.8134	1.13085	0.737721	0.332011	8.94433	4.87406	1.44934	-1.1924	0.550585	-0.64182	4.29377	5.39799	12.4462	-1.59811	0.157454	-1.44066	0.670837	15.4437	17.2346
ZMO0965	efflux pump membrane protein	12.1608	11.9841	11.4994	11.5295	13.1884	11.8404	11.3329	13.3091	11.1585	11.726	13.0678	0.176695	3.63467	-1.659	34.8067	-0.03004	0.231959	-1.68904	35.2049	0.681865	-0.39312	0.241339	11.2714	5.2973	2.52628	-1.97623	0.507451	-1.46877	7.64115	24.7782	31.0423	-1.34177	-0.56753	-1.9093	8.89815	30.2973	22.9524
ZMO0966	drug resistance transporter, EmrB/QacA subfamily	11.5949	11.4439	11.2686	10.9233	12.3663	11.4948	10.8844	12.4056	11.0424	10.9622	12.327	0.151078	1.90084	-1.44301	26.0474	0.34531	4.91603	-1.0977	20.5786	0.452372	-0.07776	0.078626	4.38346	0.350454	0.355342	-1.52121	0.610378	-0.91083	6.80506	11.5854	20.1917	-1.36482	0.080242	-1.28457	0.364574	17.0893	18.1748
ZMO0967	Na+ dependent nucleoside transporter domain-containing protein	10.4909	10.3816	10.2359	10.2346	10.8382	10.5866	10.3092	10.5769	9.88514	10.16	11.0995	0.109357	1.15507	-0.60364	10.6556	0.001264	0.006112	-0.60238	10.6274	0.70144	0.149245	-0.52261	8.19913	0.827646	5.39396	-0.26771	0.277362	0.00965	2.0694	0.034015	1.96083	-0.93957	-0.27483	-1.2144	2.04074	16.0711	11.9982
ZMO0968	hypothetical protein	10.6014	10.2351	10.257	10.2547	10.7431	10.7367	10.5558	10.5116	9.77732	9.95357	10.9745	0.366253	3.8855	-0.48837	4.4188	0.002336	0.007468	-0.48603	4.38701	0.959398	0.602228	-0.46287	7.14427	3.58975	2.39873	0.044178	0.180921	0.2251	0.610975	0.825758	0.110606	-1.02092	-0.17625	-1.19717	0.589782	9.64865	7.79055
ZMO0969	Xanthine/uracil/vitamin C permease	11.6527	11.6293	11.3368	11.6252	11.961	11.7566	11.4352	11.7663	10.917	11.8153	12.1557	0.023375	0.105048	-0.3358	4.1349	-0.28842	3.2798	-0.62422	9.97875	0.839605	-0.38011	-0.38937	7.99362	2.46288	2.5555	-0.33117	0.321438	-0.00973	2.27689	0.03141	2.38315	-0.34043	-0.89827	-1.23871	10.2047	14.9758	2.48606
ZMO0970	purine nucleoside permease	10.8706	10.8813	10.3486	10.4856	11.7936	10.61	10.5542	11.4475	10.0872	10.4169	12.1397	-0.01074	0.083316	-1.30803	27.9342	-0.13694	1.6034	-1.44497	30.0592	0.522799	0.137252	-0.69228	7.13393	0.967049	10.4025	-0.89327	0.055832	-0.83744	0.293415	13.1272	14.1393	-1.7228	-0.32972	-2.05251	3.60992	30.154	26.4406
ZMO0971	adenosine deaminase	11.8479	12.3268	11.0231	11.9843	13.2546	11.0041	11.4179	13.1216	11.0421	12.5506	13.3876	-0.47889	11.9377	-1.2703	25.8536	-0.96119	20.2985	-2.2315	38.097	-0.03796	-1.13268	-0.26602	0.170685	16.9534	2.33374	-1.70364	-0.41383	-2.11747	4.57941	29.3167	24.7622	-0.83697	-1.50856	-2.34552	22.3186	31.5244	12.0687
ZMO0972	hopanoid biosynthesis associated glycosyl transferase protein HpnI	12.3903	12.4782	11.3109	12.2582	13.7337	11.484	11.8645	13.8223	11.1377	12.6518	13.6451	-0.08794	1.22661	-1.47552	31.8094	-0.94728	22.5414	-2.4228	42.906	0.346296	-0.78725	0.177142	4.25915	13.0975	1.53447	-1.95772	-0.38051	-2.33822	4.90601	34.3085	30.4253	-0.99333	-1.51405	-2.50738	25.0085	35.8588	16.9311
ZMO0973	hopanoid biosynthesis associated radical SAM protein HpnJ	13.317	13.1487	12.5262	13.1197	14.0527	12.7935	13.1355	14.022	12.2588	13.1039	14.0834	0.168241	0.902358	-0.93298	8.46931	-0.59353	4.4165	-1.52651	15.4684	0.53467	0.03151	-0.06146	2.2182	0.062036	0.128528	-0.88649	-0.34195	-1.22845	1.13586	7.68025	4.79352	-0.97946	-0.84511	-1.82457	4.46196	12.7818	5.55676
ZMO0974	hopanoid biosynthesis associated protein HpnK	12.5382	12.568	12.1519	12.2913	13.2162	12.1643	12.2768	13.1736	12.1395	12.3058	13.2588	-0.02979	0.124782	-0.92496	10.1846	-0.13943	0.644408	-1.06438	12.13	0.02482	-0.02899	-0.08519	0.056376	0.066501	0.222221	-0.89685	-0.11252	-1.00938	0.311271	7.18425	6.06885	-0.95306	-0.16633	-1.11939	0.512908	8.28908	6.62325
ZMO0975	hypothetical protein	10.9323	11.2596	10.3043	10.6704	12.3132	10.3977	10.0536	12.3458	10.2109	11.2873	12.2805	-0.32722	2.87153	-1.64274	18.7048	-0.36613	2.49995	-2.00887	22.5545	0.186815	-1.23369	0.065228	0.568851	8.973	0.155756	-2.2922	0.344126	-1.94808	1.34801	15.595	18.4584	-0.99329	-1.07638	-2.06966	7.44996	16.6336	6.65191
ZMO0978	periplasmic binding protein	10.0661	10.3517	10.076	10.1324	10.4182	9.99252	9.69159	10.5142	10.1595	10.5733	10.3222	-0.28558	1.92598	-0.28577	2.91438	-0.0564	0.298273	-0.34217	3.83825	-0.16701	-0.88167	0.191933	0.588052	6.82059	0.710759	-0.82257	0.300927	-0.52164	1.8571	4.30073	8.30484	0.25103	-0.41373	-0.1627	3.02111	0.757286	1.41437
ZMO0979	TonB-dependent receptor	11.3819	11.2717	11.2077	10.4936	12.2792	11.4429	10.8573	11.8456	10.9725	10.1298	12.7129	0.110184	0.940877	-1.78569	27.1431	0.714112	10.7888	-1.07158	17.1727	0.470382	0.727437	-0.86727	3.64578	6.95015	8.8536	-0.98834	0.585585	-0.40275	5.07228	2.87491	10.4983	-2.58304	0.84264	-1.7404	8.51746	19.7011	27.6183
ZMO0980	DNA polymerase III subunit beta	12.3031	12.3585	12.4863	12.0444	12.4617	12.4993	12.0035	12.4066	12.4733	12.0854	12.5168	-0.0554	0.214037	-0.41729	4.99408	0.441899	5.43617	0.024613	0.110688	0.026008	-0.08196	-0.11025	0.06555	0.237644	0.341569	-0.40314	0.495882	0.092744	3.84302	0.349319	2.79996	-0.43143	0.387915	-0.04352	2.63945	0.142126	3.10685
ZMO0981	ABC transporter-like protein	10.3724	10.2211	10.2198	10.1144	10.5561	10.2619	10.3754	10.48	10.1777	9.85335	10.6322	0.15135	1.61323	-0.44171	12.442	0.10545	1.57113	-0.33626	8.80276	0.084219	0.522034	-0.1522	0.490679	7.0599	1.11305	-0.10459	-0.11346	-0.21804	1.05023	2.80084	0.934408	-0.77883	0.324358	-0.45447	5.11639	8.28052	15.9713
ZMO0982	binding-protein-dependent transport systems inner membrane component	10.6657	10.1024	10.5287	10.0566	10.5669	10.8635	10.3899	10.7438	10.194	9.7233	10.39	0.563299	8.62272	-0.51029	5.63627	0.472086	5.02471	-0.0382	0.158714	0.669487	0.666632	0.353777	5.04548	5.01354	1.91107	-0.35386	0.473514	0.119654	2.98451	0.414892	1.91175	-0.66671	0.470659	-0.19606	2.95696	0.804755	5.01446
ZMO0984	peptidase M23	11.1182	11.1491	10.737	11.0869	11.5771	10.7079	10.6935	11.9532	10.766	11.4803	11.201	-0.03087	0.272949	-0.4902	10.211	-0.34996	6.45169	-0.84016	18.7919	-0.05804	-0.78675	0.752173	0.30177	11.957	11.3162	-1.25966	0.014395	-1.24527	0.062171	19.6657	19.8822	0.279256	-0.71431	-0.43506	10.6077	5.34789	2.73175
ZMO0985	stationary phase survival protein SurE	11.7728	12.0175	11.1369	11.7713	12.7772	10.9612	11.315	13.0422	11.3125	12.2276	12.5122	-0.24464	3.79734	-1.00593	18.3949	-0.63438	10.9634	-1.64031	28.1185	-0.3513	-0.91264	0.530008	2.8508	11.1999	5.31413	-1.72726	-0.35371	-2.08097	2.88086	25.8431	22.0797	-0.28461	-0.91505	-1.19966	11.2366	15.4057	2.06549
ZMO0986	seryl-tRNA synthetase	11.6304	11.6875	10.9418	11.3452	12.6898	10.8248	11.0076	13.0589	11.0587	11.6828	12.3208	-0.05703	0.419239	-1.34464	22.6203	-0.40344	5.353	-1.74808	28.0095	-0.23397	-0.67513	0.738016	1.38639	6.83085	7.73853	-2.05122	-0.18286	-2.23408	0.967696	25.8889	24.1389	-0.63807	-0.62403	-1.26209	6.10194	15.1046	6.30108
ZMO0987	TraR/DksA family transcriptional regulator	11.0754	12.1382	11.7347	11.5881	11.4977	11.2584	10.6753	11.2925	12.2111	12.5008	11.7029	-1.06284	12.9604	0.090379	0.304324	0.146665	0.566749	0.237044	1.10814	-0.95265	-1.8255	-0.41038	5.35692	12.8328	1.49304	-0.61718	0.583091	-0.03409	2.5441	0.067677	2.77569	0.797938	-0.28976	0.508178	0.898803	2.0617	4.10918
ZMO0988	hypothetical protein	12.6068	12.4722	13.1704	12.8799	11.5681	13.8328	12.7426	11.2452	12.5081	13.0173	11.8911	0.134684	0.136339	1.3118	3.50607	0.290499	0.400908	1.6023	4.74583	1.32469	-0.27472	-0.64592	1.69639	0.206607	0.605517	1.4974	1.0902	2.5876	1.5592	5.77489	2.52504	1.1262	-0.50921	0.616993	0.530259	0.687181	1.63711
ZMO0989	heat shock protein Hsp20	15.538	14.9654	15.9884	15.244	14.5227	16.6693	15.4384	14.5062	15.3076	15.0496	14.5391	0.572556	8.19873	0.72133	8.51916	0.744417	8.8873	1.46575	19.3982	1.3617	0.388855	-0.03289	12.3189	2.03406	0.086064	0.932203	1.23084	2.16304	10.8822	20.2006	7.52907	0.510458	0.257993	0.76845	1.10312	5.71361	3.08502
ZMO0992	peptidase S10 serine carboxypeptidase	10.3073	10.3257	10.3665	10.2051	10.378	10.4184	10.3923	10.1112	10.3146	10.0178	10.6448	-0.0184	0.093484	-0.17291	1.1928	0.161371	1.07868	-0.01154	0.045697	0.103821	0.374504	-0.53354	0.370746	2.26196	3.88766	0.281113	0.02603	0.307143	0.075039	1.67379	1.46574	-0.62693	0.296713	-0.33022	1.58908	1.86741	4.95629
ZMO0994	hypothetical protein	14.4407	14.7894	14.6731	14.385	14.7871	14.4975	13.9551	14.8694	14.8487	14.8149	14.7047	-0.34876	2.67396	-0.40203	2.75025	0.28806	1.65507	-0.11397	0.449278	-0.35118	-0.85979	0.164682	1.27304	4.94329	0.445684	-0.91426	0.542367	-0.3719	2.55844	1.44397	5.63925	0.110212	0.033752	0.143964	0.072649	0.38857	0.278563
ZMO0996	mechanosensitive ion channel protein MscS	13.2474	12.62	12.4726	12.4703	13.8583	12.5037	13.4002	13.8385	12.4416	11.5403	13.8781	0.627415	8.46678	-1.38806	18.9786	0.002361	0.008334	-1.3857	18.9471	0.062064	1.85984	-0.03966	0.174335	17.3539	0.105206	-0.43832	-0.89653	-1.33484	7.45479	12.4966	2.56471	-2.33781	0.901248	-1.43656	7.50954	13.6198	22.3244
ZMO0997	2-dehydro-3-deoxyphosphogluconate aldolase/4-hydroxy-2-oxoglutarate aldolase	14.0958	14.854	14.4057	14.2134	14.8056	13.5225	13.893	14.8719	15.2888	14.5338	14.7394	-0.75818	9.79443	-0.59222	5.23654	0.192258	0.968276	-0.39997	2.89386	-1.7663	-0.64075	0.132513	14.0272	3.50531	0.36728	-0.97886	-0.37052	-1.34937	1.52343	10.1288	6.55801	-0.20559	0.755032	0.549439	4.49321	2.77116	0.65508
ZMO0998	peptide methionine sulfoxide reductase	11.029	12.4224	11.729	12.2018	11.2463	11.0868	10.5473	11.453	12.3713	13.8563	11.0396	-1.39334	9.05287	0.955451	3.92501	-0.47274	1.34755	0.482713	1.38992	-1.28446	-3.30898	0.413421	3.63374	13.413	0.678458	-0.90575	0.539525	-0.36623	0.985695	0.575597	2.12866	2.81665	-1.485	1.33165	4.52683	3.83899	11.0486
ZMO0999	Sua5/YciO/YrdC/YwlC family protein	10.9939	11.2954	11.2128	10.8265	11.3946	11.1084	10.5045	11.3687	11.3172	11.1484	11.4206	-0.30155	3.76772	-0.56815	7.1123	0.386367	4.03508	-0.18178	1.28513	-0.20884	-0.64393	-0.05187	0.950368	5.16257	0.161211	-0.86418	0.603913	-0.26027	4.69193	1.30872	7.87139	-0.27212	0.168821	-0.1033	0.705073	0.368702	1.39792
ZMO1000	5-methyltetrahydropteroyltriglutamate-- homocysteine S-methyltransferase	12.9861	13.35	13.3953	12.3374	13.7713	12.4921	12.3462	14.1199	14.2985	12.3286	13.4228	-0.36392	3.81231	-1.43394	17.6703	1.05787	12.6421	-0.37607	2.94035	-1.80644	0.017546	0.697134	15.6546	0.040861	4.44022	-1.77374	0.145874	-1.62786	0.455493	13.9469	15.3472	-1.09415	1.96986	0.875714	17.1531	6.21843	8.49246
ZMO1001	amino acid/peptide transporter	12.4442	12.0206	13.0485	12.0462	11.6026	13.4302	12.6475	11.2548	12.6667	11.4449	11.9504	0.423537	3.95842	0.443617	3.11777	1.00225	10.1064	1.44587	15.6034	0.763604	1.20263	-0.69562	4.20631	8.12645	3.65103	1.39274	0.782737	2.17548	4.36639	16.6671	9.88018	-0.50551	1.22176	0.716253	8.30315	3.81717	2.23935
ZMO1002	phosphoglucosamine mutase	12.316	11.8537	12.3529	12.145	11.7566	12.5929	12.3462	12.0089	12.1128	11.9439	11.5042	0.462326	4.97778	0.388491	2.80915	0.207819	1.09622	0.59631	5.37446	0.480034	0.402283	0.504661	2.28427	1.74599	2.46607	0.337302	0.246694	0.583997	0.853222	3.08481	1.3415	0.439681	0.168943	0.608624	0.508864	3.28625	1.99788
ZMO1003	phosphomethylpyrimidine kinase	11.4056	10.9708	11.0503	11.3577	11.1566	11.2926	11.5293	11.3949	10.8079	11.1862	10.9183	0.43479	6.25068	0.201148	1.43703	-0.30745	2.73583	-0.1063	0.581373	0.484659	0.343062	0.476649	3.23115	1.90471	3.14972	0.134354	-0.23665	-0.1023	1.09632	0.352554	0.50063	0.267941	-0.37825	-0.11031	2.21011	0.387829	1.31497
ZMO1004	ribonuclease H	11.9219	11.341	11.5373	11.6901	11.6669	12.0783	12.1611	11.5264	10.9963	11.2192	11.8075	0.580918	5.59626	0.023193	0.09463	-0.1528	0.972411	-0.12961	0.770595	1.08198	0.941929	-0.28115	8.41817	6.94747	1.13283	0.634735	-0.08277	0.55196	0.273923	3.98652	4.91929	-0.58835	-0.22282	-0.81117	1.01621	7.02683	4.39051
ZMO1005	DNA methylase N-4/N-6 domain-containing protein	13.5246	13.2128	13.3928	13.1802	13.5331	13.7925	13.3024	13.479	12.9931	13.058	13.5873	0.3118	2.51823	-0.35293	3.94791	0.21256	1.81957	-0.14037	0.98556	0.799418	0.244353	-0.10837	6.29178	1.06016	0.353664	-0.17657	0.490093	0.313527	3.83997	1.93949	0.834435	-0.52929	-0.06497	-0.59426	0.229228	5.13093	4.31468
ZMO1006	dihydropteroate synthase	11.7055	10.9971	11.3553	11.1252	11.5734	11.7922	11.9418	11.3825	10.9184	10.3086	11.7644	0.708375	13.5172	-0.44826	5.63593	0.230134	2.04995	-0.21812	1.88954	0.873777	1.63319	-0.38185	8.84854	18.3761	2.61737	0.559263	-0.14957	0.409689	0.66207	2.91566	4.68052	-1.45578	0.609843	-0.84594	5.32379	8.47155	16.3322
ZMO1007	hypothetical protein	11.5012	12.9895	12.6351	12.3596	11.7414	11.661	11.2121	11.6304	13.6092	13.507	11.8524	-1.48836	11.6568	0.618177	2.46711	0.27556	0.750174	0.893737	4.33167	-1.94817	-2.29494	-0.22197	8.10313	10.0727	0.356456	-0.41831	0.448942	0.030636	0.915275	0.038621	0.828214	1.65466	0.102179	1.75684	0.141634	7.01863	6.44498
ZMO1008	FAD linked oxidase domain-containing protein	11.3726	11.9268	12.158	12.0082	10.783	11.6096	12.0197	10.4884	12.7063	11.9966	11.0776	-0.55425	15.402	1.22516	26.5088	0.149825	1.86678	1.37498	28.9486	-1.09667	0.02313	-0.58921	17.7134	0.106821	8.52803	1.53133	-0.41007	1.12125	5.10233	18.1093	24.0417	0.918984	0.709724	1.62871	10.8031	25.2834	14.6453
ZMO1009	SapC family protein	11.5437	12.2311	11.5534	11.455	12.6537	11.443	11.1724	12.0156	11.6638	11.7376	13.2918	-0.68738	8.09659	-1.19865	13.1216	0.098384	0.380193	-1.10026	11.8467	-0.22076	-0.56517	-1.27622	0.69137	2.75912	9.10102	-0.84312	0.270586	-0.57254	0.930765	2.85315	5.13123	-1.55417	-0.07382	-1.62799	0.176624	12.51	11.8297
ZMO1010	hypothetical protein	12.1484	12.5442	12.7347	12.4626	11.8416	12.4752	12.3045	11.6654	12.9942	12.6208	12.0178	-0.3959	2.93551	0.62102	4.28104	0.272071	1.22565	0.893091	7.2825	-0.51898	-0.3163	-0.35242	1.91721	0.92321	1.07831	0.639077	0.170734	0.80981	0.40151	3.78558	2.63491	0.602964	0.373408	0.976372	1.17302	5.01743	2.4102
ZMO1011	hypothetical protein	12.0652	11.8571	12.4817	12.2344	11.1674	12.3554	12.9605	10.8796	12.6079	11.5083	11.4552	0.208074	1.01348	1.06698	8.503	0.247262	0.970511	1.31424	11.147	-0.25249	1.4523	-0.57559	0.616522	8.07195	2.03186	2.08092	-0.60513	1.47579	2.19304	8.25068	12.7847	0.053035	1.09966	1.15269	5.43144	5.81958	0.094406
ZMO1012	hypothetical protein	11.2182	10.6661	11.06	9.95458	11.8119	11.1877	10.7386	11.7284	10.9323	9.17056	11.8955	0.552117	11.132	-1.85736	30.9009	1.10543	20.258	-0.75193	13.5419	0.255451	1.56804	-0.16714	1.71579	19.9397	0.92006	-0.98977	0.449138	-0.54063	4.18313	5.51687	12.448	-2.72495	1.76172	-0.96322	22.5796	12.0477	31.6985
ZMO1013	maf protein	11.4934	11.5226	10.7756	10.6968	13.0515	10.8162	10.751	12.9131	10.7351	10.6426	13.1899	-0.02913	0.158474	-2.3547	31.2028	0.078838	0.412742	-2.27586	30.4504	0.081104	0.108416	-0.27691	0.276853	0.398832	1.46294	-2.16203	0.065182	-2.09685	0.213011	21.6867	22.3277	-2.54736	0.092494	-2.45486	0.326456	24.8495	25.5995
ZMO1014	translation initiation factor IF-1	12.3108	12.9033	11.6077	12.1068	14.1067	11.3477	11.4268	14.158	11.8678	12.7869	14.0553	-0.59253	6.32545	-1.99985	21.3098	-0.49911	3.67089	-2.49896	25.7828	-0.52013	-1.36015	0.102679	2.28959	9.40627	0.246375	-2.73126	-0.0791	-2.81036	0.181705	21.1871	20.6372	-1.26843	-0.91912	-2.18755	5.457	16.5713	8.60573
ZMO1015	hypothetical protein	12.0857	11.8117	11.6781	12.2099	11.9582	11.8009	12.3122	12.144	11.5553	12.1075	11.7724	0.273973	0.983963	0.251673	1.08936	-0.53178	3.36673	-0.28011	1.27389	0.245609	0.204723	0.371588	0.528571	0.416727	0.93452	0.16824	-0.51134	-0.3431	1.86644	1.03306	0.392603	0.335105	-0.55222	-0.21712	2.09804	0.547443	0.998603
ZMO1016	mammalian cell entry related domain-containing protein	12.9877	12.8173	12.5267	13.2625	12.9182	12.8294	13.076	13.0575	12.2239	13.449	12.7789	0.170356	0.41574	0.344277	1.63873	-0.73584	5.19727	-0.39156	1.99098	0.605554	-0.37309	0.278601	1.64659	0.81313	0.545439	0.018432	-0.24651	-0.22808	0.617669	0.556366	0.031647	0.670121	-1.22516	-0.55504	6.5917	1.99803	2.66511
ZMO1017	ABC transporter-like protein	12.324	12.2168	11.6841	12.7324	12.3948	12.055	12.3971	12.5199	11.3132	13.0677	12.2696	0.107185	0.295195	0.337596	3.18961	-1.04825	15.0416	-0.71065	9.39874	0.741833	-0.67058	0.250299	3.4891	2.98935	0.697867	-0.12284	-0.34204	-0.46489	1.91515	3.0621	0.449138	0.798033	-1.75445	-0.95642	17.9618	8.80063	6.85521
ZMO1018	hypothetical protein	12.7678	12.7158	12.0012	13.1744	13.0499	12.2656	12.9007	13.1371	11.7367	13.4481	12.9627	0.052006	0.309323	0.124527	0.788917	-1.17328	18.0013	-1.04875	16.0256	0.528967	-0.54739	0.174437	3.9852	4.19723	0.762932	-0.23638	-0.6351	-0.87149	5.35627	8.39498	1.20252	0.485438	-1.71146	-1.22602	18.5654	12.9435	3.57497
ZMO1019	deoxyhypusine synthase-like protein	12.6664	13.1119	11.9675	12.9927	13.7072	12.2619	12.3669	13.3704	11.6732	13.6185	14.044	-0.44552	4.71291	-0.71454	6.98423	-1.02511	11.2889	-1.73965	20.0961	0.588704	-1.25161	-0.67366	3.12484	9.35595	3.83921	-1.00352	-0.10495	-1.10847	0.27841	7.94543	6.9159	-0.42557	-1.94526	-2.37084	15.8611	19.3992	1.9024
ZMO1020	Orn/DAP/Arg decarboxylase 2	11.9542	11.9647	11.4948	12.2061	12.1775	12.128	12.0843	11.6502	10.8616	12.3278	12.7048	-0.01059	0.038707	0.028549	0.0895	-0.71127	6.60458	-0.68272	6.22742	1.26642	-0.24357	-1.05463	9.0759	0.798548	7.06327	0.434083	0.043723	0.477806	0.097646	2.15207	1.85973	-0.37699	-1.46627	-1.84325	10.9646	14.39	1.50395
ZMO1021	alpha/beta fold family hydrolase-like protein	12.8366	11.9204	12.698	12.2227	12.2147	13.0603	13.1384	12.311	12.3357	11.307	12.1184	0.916211	6.17542	0.007988	0.024743	0.475346	3.93001	0.483334	4.03064	0.724603	1.83142	0.192611	2.96793	11.183	0.440811	0.827392	-0.07806	0.74933	0.199575	4.6298	5.36517	-0.81142	1.02875	0.217338	7.34039	0.732843	5.21282
ZMO1022	cysteine desulfurase	11.1767	11.0945	10.9165	10.8701	11.6201	10.8761	10.9985	11.6553	10.9568	10.7417	11.5848	0.082206	0.773343	-0.74999	18.2285	0.046357	0.389912	-0.70363	17.0848	-0.08073	0.256866	0.070481	0.446202	2.32922	0.37494	-0.6568	-0.12244	-0.77924	0.90388	13.0474	10.592	-0.84318	0.215153	-0.62803	2.08039	10.0026	14.2857
ZMO1023	exsB protein	13.0442	12.7456	12.7461	12.4909	13.4476	13.0592	12.8313	13.2421	12.433	12.1507	13.653	0.298607	1.6527	-0.95661	8.941	0.255168	1.25692	-0.70144	5.78971	0.626171	0.6806	-0.41095	2.61505	2.97163	1.38191	-0.41084	0.227953	-0.18288	0.654864	0.487642	1.52367	-1.50239	0.282382	-1.22	0.881998	7.77055	10.2539
ZMO1025	anaerobic ribonucleoside triphosphate reductase	13.0217	12.1538	12.3668	11.345	14.0514	12.188	12.7357	14.1413	12.5455	9.95425	13.9616	0.867915	6.52592	-2.70647	20.0401	1.02179	6.16542	-1.68468	12.0292	-0.35747	2.78144	0.179775	0.769549	14.4108	0.312217	-1.40564	-0.54766	-1.9533	1.42387	9.35817	5.92325	-4.0073	2.59125	-1.41605	13.2901	5.98715	20.917
ZMO1026	hypothetical protein	13.1268	14.0117	12.5983	13.5	14.6093	11.853	12.8462	14.6812	13.3437	14.1539	14.5375	-0.88491	6.72839	-1.10932	6.95436	-0.90167	5.14879	-2.011	14.8061	-1.49072	-1.30768	0.143667	6.46665	5.34419	0.238266	-1.835	-0.99319	-2.82819	3.53219	14.7148	8.63462	-0.38365	-0.81016	-1.19381	2.58541	4.66695	0.852099
ZMO1027	anaerobic ribonucleoside-triphosphate reductase activating protein	12.0875	12.5479	11.4873	11.8053	13.6606	10.9966	11.6074	13.6586	11.978	12.0032	13.6627	-0.46042	3.85809	-1.85536	18.2177	-0.31801	1.61062	-2.17338	21.1906	-0.9814	-0.39576	-0.00409	5.26876	1.33109	0.007322	-2.0512	-0.61083	-2.66203	2.56568	18.4811	14.0075	-1.65953	-0.0252	-1.68472	0.047043	11.0769	10.87
ZMO1029	ABC transporter-like protein	12.8338	12.131	12.0571	11.7422	13.6478	12.4317	12.5189	13.5508	11.6825	10.9656	13.7448	0.702806	8.22515	-1.90552	20.5285	0.31486	1.83694	-1.59066	17.198	0.74913	1.55331	-0.19402	4.06605	11.2981	0.558771	-1.03185	-0.08723	-1.11909	0.205569	7.323	6.52837	-2.77919	0.716951	-2.06224	3.80385	15.6919	21.1214
ZMO1030	hypothetical protein	12.5289	11.9465	11.8681	11.8303	13.0146	12.2734	12.4809	12.8323	11.463	11.1796	13.1969	0.582362	6.43625	-1.18436	12.5749	0.037868	0.119404	-1.14649	12.0945	0.810392	1.30129	-0.3646	4.66656	9.15269	1.38729	-0.35141	-0.20758	-0.55899	0.622599	2.65056	1.31361	-2.0173	0.283319	-1.73398	0.960331	13.0997	15.536
ZMO1032	Cfr family radical SAM enzyme	11.5814	10.9729	11.0517	10.598	12.1818	11.2923	11.2391	12.2128	10.8112	9.9568	12.1507	0.608515	10.9827	-1.58384	34.767	0.453788	11.0484	-1.13005	27.4549	0.481099	1.28232	0.062126	5.45262	18.5863	0.294655	-0.97374	0.053177	-0.92056	0.321825	16.7138	17.7086	-2.19393	0.854398	-1.33953	15.4361	23.8128	34.3081
ZMO1033	Cyclopropane-fatty-acyl-phospholipid synthase	12.4031	12.4752	13.823	12.3855	11.1089	13.6488	12.2061	11.3544	13.9971	12.565	10.8635	-0.07211	0.277273	1.27662	11.8873	1.4374	13.6774	2.71402	25.3978	-0.34835	-0.35892	0.490943	1.08516	1.13335	1.80565	0.851685	1.44269	2.29438	8.92899	15.6529	4.18678	1.70155	1.43212	3.13367	8.8417	21.3359	11.0504
ZMO1034	calcium-binding EF-hand-containing protein	14.9429	13.8105	15.511	14.3614	13.2577	15.9165	14.8461	14.0662	15.1055	13.8768	12.4492	1.13246	13.9662	1.10372	10.6108	1.1496	11.1672	2.25332	22.7255	0.810983	0.969333	1.61705	4.21863	5.50504	11.0926	0.779858	1.07043	1.85028	6.35933	13.0557	3.97589	1.42758	1.22878	2.65636	7.72605	19.2194	9.4573
ZMO1036	argininosuccinate synthase	11.8613	12.5305	11.4908	12.0082	13.0888	11.2284	11.3247	13.0309	11.7532	12.6917	13.1467	-0.66917	6.8034	-1.08063	9.90943	-0.51739	3.43478	-1.59802	15.7641	-0.52478	-1.36699	-0.11575	2.06487	8.55143	0.259557	-1.70625	-0.09628	-1.80253	0.208353	12.1799	11.391	-0.45501	-0.9385	-1.3935	5.00332	8.77516	1.6635
ZMO1039	ribonucleoside-diphosphate reductase subunit alpha	11.9747	11.2943	11.1236	10.4282	13.3517	11.1799	11.295	13.4491	11.0672	9.56139	13.2543	0.68041	14.0923	-2.92346	39.4534	0.695362	11.3715	-2.2281	33.391	0.112729	1.73367	0.194834	0.50208	20.9371	1.07001	-2.15404	-0.11511	-2.26915	0.516102	26.3449	25.2679	-3.69287	1.50583	-2.18704	18.2939	25.5811	36.9138
ZMO1040	TonB-dependent receptor	11.579	11.006	11.7139	11.6047	10.5589	12.2248	12.2046	10.3076	11.203	11.0048	10.8101	0.573078	3.04219	1.04581	13.5032	0.109197	0.536656	1.155	15.1025	1.02186	1.19987	-0.5025	5.30429	6.69722	1.80364	1.89699	0.020189	1.91718	0.050824	17.8786	17.6882	0.194621	0.198206	0.392826	0.753397	2.05118	0.734561
ZMO1041	NUDIX hydrolase	12.1472	11.6961	12.5388	11.9799	11.2463	12.8842	12.3805	11.1771	12.1934	11.5794	11.3156	0.451096	4.83019	0.733578	8.23574	0.558895	5.60074	1.29247	16.3792	0.690738	0.801109	-0.13856	4.37468	5.45625	0.425776	1.20341	0.503709	1.70712	2.83513	15.219	10.0272	0.263745	0.61408	0.877825	3.83838	6.52051	1.072
ZMO1042	hypothetical protein	13.5873	12.5235	13.4969	13.2305	12.4387	14.1236	13.9112	12.7271	12.8702	12.5499	12.1504	1.06377	13.3793	0.791797	8.14764	0.266358	1.60201	1.05815	11.8563	1.25339	1.36128	0.576654	9.01099	10.04	2.89208	1.18411	0.212414	1.39652	0.700969	10.8855	8.78716	0.399487	0.320301	0.719788	1.25878	4.2975	1.75026
ZMO1043	LemA family protein	13.783	12.9509	13.4883	13.5026	13.11	13.8846	14.0131	13.4512	13.0919	12.9922	12.7687	0.83211	7.28071	0.39269	2.25545	-0.01438	0.038044	0.378307	2.13052	0.792749	1.02099	0.682588	3.52841	5.16727	2.80593	0.561892	-0.1285	0.433388	0.29527	1.54907	2.29622	0.223487	0.09974	0.323227	0.217536	1.00676	0.601866
ZMO1044	large conductance mechanosensitive channel protein	11.8138	12.9268	11.8725	12.3726	12.8659	11.2942	11.4044	12.7428	12.4507	13.3408	12.989	-1.11302	15.8677	-0.49327	6.90374	-0.50019	7.04107	-0.99346	16.4973	-1.15646	-1.93642	-0.24618	11.1403	19.6415	1.15944	-1.33839	-0.11021	-1.4486	0.467651	17.0325	15.6654	0.351852	-0.89017	-0.53832	9.62488	4.72907	2.47404
ZMO1045	phosphate-selective porin O and P	11.3998	10.5845	11.6195	10.8412	10.5157	12.3095	11.9169	9.97302	10.9296	9.76553	11.0584	0.815311	9.81828	0.325508	3.36576	0.778336	11.5579	1.10384	17.1535	1.37993	2.15135	-1.08536	12.5207	20.1033	9.25809	1.94386	0.392625	2.33649	2.63746	24.894	21.2252	-1.29285	1.16405	-0.1288	12.3691	0.524983	13.9818
ZMO1047	phosphate ABC transporter periplasmic phosphate-binding protein	12.9218	12.9624	12.9408	12.8694	13.0162	12.5792	13.2855	12.9009	13.3025	12.4532	13.1315	-0.04054	0.077936	-0.14682	0.440734	0.071445	0.182632	-0.07537	0.19438	-0.72331	0.832316	-0.23063	2.03094	2.51693	0.40493	0.384654	-0.70637	-0.32171	2.54318	0.794627	1.02412	-0.67829	0.849256	0.170967	3.37287	0.34412	2.38997
ZMO1048	phosphate ABC transporter inner membrane subunit PstC	13.1252	12.6776	12.5554	13.0427	13.1061	13.2108	13.087	13.078	11.9001	12.9984	13.1341	0.447709	5.95388	-0.0634	0.277043	-0.48723	5.00421	-0.55063	5.99025	1.31065	0.088625	-0.05615	12.0397	0.273149	0.15949	0.008987	0.12378	0.132768	0.414664	0.453971	0.022497	-0.13579	-1.09825	-1.23404	9.63868	11.1822	0.467464
ZMO1049	phosphate ABC transporter inner membrane subunit PstA	13.21	12.6982	12.8464	12.9211	13.0948	13.4793	13.0711	13.0795	12.2134	12.7711	13.1101	0.511809	5.21376	-0.17373	0.832246	-0.07474	0.276085	-0.24847	1.39697	1.26593	0.300069	-0.03057	9.08439	1.07652	0.066382	-0.00841	0.40819	0.399782	1.74861	1.69455	0.017711	-0.33905	-0.55767	-0.89672	2.81492	5.76516	1.32489
ZMO1050	phosphate ABC transporter ATPase subunit	12.0432	11.7181	11.6714	11.7654	12.2052	12.2072	11.9673	11.9553	11.1357	11.5634	12.4551	0.325164	4.80245	-0.43983	8.49225	-0.09393	0.86283	-0.53375	10.9291	1.07153	0.403827	-0.49986	14.3618	3.80551	5.24378	0.012018	0.239925	0.251943	2.06369	2.22347	0.049676	-0.89167	-0.42778	-1.31945	4.978	20.1639	13.3634
ZMO1052	phosphoribosylaminoimidazole-succinocarboxamidesynthase	11.9422	12.8952	11.6033	11.8646	13.7881	11.3134	10.8425	13.6706	11.8933	12.8866	13.9056	-0.95299	10.2361	-1.92352	18.11	-0.26124	1.13132	-2.18476	20.4831	-0.57985	-2.04413	-0.235	2.22164	13.294	0.599565	-2.82809	0.470894	-2.35719	1.62022	15.5998	18.821	-1.01896	-0.99338	-2.01234	5.04059	13.0529	5.23418
ZMO1054	DNA topoisomerase IV subunit A	11.6279	10.9668	11.2146	11.0896	11.5879	11.4621	11.977	11.4445	10.9671	10.2021	11.7313	0.661016	7.20533	-0.49833	7.0251	0.12502	0.892489	-0.37331	4.60776	0.49496	1.77487	-0.28678	3.04569	16.9874	1.3313	0.532503	-0.51494	0.017567	4.43839	0.056239	4.66768	-1.52915	0.764977	-0.76418	7.87617	7.86484	18.0375
ZMO1055	diguanylate cyclase/phosphodiesterase	13.0732	12.8322	13.031	13.0035	12.8238	13.705	13.1299	12.3848	12.3569	12.877	13.2628	0.240999	0.558427	0.179653	0.496813	0.027531	0.056523	0.207184	0.600765	1.34805	0.252982	-0.87804	4.40883	0.393512	2.29102	0.745161	0.575067	1.32023	1.57403	5.55126	2.33199	-0.38586	-0.52	-0.90586	1.35473	3.14572	0.879032
ZMO1056	polynucleotide adenylyltransferase	11.1538	11.234	10.8131	10.9579	11.8108	11.0615	10.6435	11.7565	10.5646	11.2722	11.8651	-0.08017	0.42735	-0.85298	9.6678	-0.14478	0.717557	-0.99776	11.7833	0.496906	-0.62878	-0.10864	2.64952	3.79832	0.313426	-1.11305	0.418061	-0.69499	2.03433	4.41996	8.69125	-0.59291	-0.70762	-1.30053	4.54136	10.6481	3.47292
ZMO1057	GCN5-related N-acetyltransferase	11.1788	11.642	10.9127	11.068	12.2505	10.8863	10.5037	12.1464	10.9391	11.6324	12.3546	-0.46323	5.00027	-1.18246	13.4085	-0.15531	0.726524	-1.33777	15.4029	-0.0528	-1.12869	-0.20819	0.125163	8.15238	0.674886	-1.64272	0.382634	-1.26008	1.62176	9.44789	13.1332	-0.72221	-0.69326	-1.41547	4.01425	10.9672	4.27065
ZMO1059	dihydroneopterin aldolase	10.4458	10.8188	10.4471	10.3345	11.1154	10.4694	10.0321	10.8361	10.4248	10.6369	11.3948	-0.373	0.996821	-0.78094	2.91486	0.112595	0.204746	-0.66834	2.2976	0.044529	-0.60476	-0.55876	0.046749	1.06567	0.95157	-0.80394	0.437241	-0.36669	0.740631	0.582807	1.79545	-0.75794	-0.21205	-0.96999	0.288777	2.3904	1.6438
ZMO1060	superoxide dismutase	13.5245	14.2439	14.3057	13.7527	13.5943	13.6687	13.2235	13.6814	14.9426	14.282	13.5073	-0.71942	4.1341	0.158397	0.35309	0.552934	2.02823	0.711332	2.98231	-1.27384	-1.05847	0.174042	4.27412	3.22406	0.258707	-0.45786	0.445248	-0.01261	0.883441	0.015249	0.919181	0.774653	0.660621	1.43527	1.57181	5.11023	1.99942
ZMO1061	sigma54 specific transcriptional acivator PspF	10.3182	9.62674	10.0942	9.86196	9.96127	10.2784	10.4431	10.2331	9.90994	9.28082	9.68946	0.691465	15.9775	-0.09931	0.873161	0.232232	3.10418	0.132921	1.33164	0.368495	1.16228	0.543622	3.53117	16.4347	6.30655	0.210016	-0.16466	0.045357	1.0967	0.204042	1.57072	-0.40864	0.629123	0.220484	8.08692	1.68987	4.32973
ZMO1062	hypothetical protein	13.1243	14.1227	13.6417	14.0039	13.225	12.3737	13.7482	13.2511	14.9097	14.2596	13.1989	-0.99843	4.83257	0.778877	2.43144	-0.36219	0.785206	0.416689	0.957241	-2.53599	-0.51142	0.052132	8.36222	0.783508	0.052398	0.497102	-1.37447	-0.87737	3.41358	1.71985	0.753128	1.06065	0.650097	1.71075	1.10278	4.75523	2.29481
ZMO1063	phage shock protein A, PspA	14.1453	14.4986	14.3358	14.7372	13.8928	13.689	14.925	13.822	14.9825	14.5495	13.9637	-0.35323	2.1643	0.84439	6.153	-0.40148	1.9993	0.442908	2.32251	-1.29351	0.375529	-0.1417	6.82415	1.06831	0.291282	1.10301	-1.236	-0.133	6.46583	0.272114	5.48025	0.585774	0.433039	1.01881	1.33088	4.87209	2.09659
ZMO1064	phage shock protein B	14.4488	14.5874	14.7171	14.7267	14.1105	14.4411	14.9008	14.0047	14.9932	14.5526	14.2163	-0.13854	0.777556	0.61616	6.65772	-0.00954	0.032849	0.606617	6.51089	-0.55214	0.34819	-0.21166	3.09532	1.53399	0.747169	0.896086	-0.45971	0.436378	2.54866	2.35324	6.92743	0.336234	0.440622	0.776856	2.38836	5.63917	1.58431
ZMO1065	phage shock protein C, PspC	14.3995	14.4963	14.8221	14.6726	13.8492	14.5882	14.8531	13.7573	15.0559	14.492	13.9412	-0.09679	0.705502	0.823345	11.7195	0.149514	0.977747	0.972859	14.2591	-0.46767	0.361185	-0.18388	3.21928	2.16704	0.802169	1.09588	-0.26491	0.830962	1.35831	7.53309	10.8714	0.550814	0.563942	1.11476	4.28059	11.1061	4.13088
ZMO1067	Fe-S metabolism associated SufE	14.4355	14.2331	14.6571	14.3925	13.9533	14.9894	14.6508	13.6665	14.3247	14.1342	14.2402	0.202488	1.59151	0.439186	3.80444	0.264553	1.75418	0.703739	7.59668	0.664659	0.516515	-0.57371	4.21627	2.86966	3.37058	0.984299	0.338625	1.32292	1.51002	11.0627	7.48083	-0.10593	0.190481	0.084554	0.661781	0.234883	0.308837
ZMO1068	hypothetical protein	12.9947	12.6346	13.1212	12.9458	12.3768	13.4097	13.3964	12.1779	12.8328	12.4951	12.5757	0.3601	2.27492	0.568972	3.36095	0.175487	0.597266	0.744459	5.04591	0.576844	0.901317	-0.39786	2.01931	3.99523	1.15914	1.21856	0.01325	1.23181	0.021813	6.34912	6.25102	-0.08062	0.337724	0.257107	0.915287	0.626522	0.149504
ZMO1069	heat shock protein DnaJ domain-containing protein	12.0804	11.7991	12.2824	11.7249	11.8119	12.3705	12.1755	11.6953	12.1943	11.2744	11.9286	0.281322	2.18232	-0.08703	0.320375	0.557459	4.54767	0.470429	3.51592	0.176217	0.901119	-0.23337	0.507073	5.54697	0.741479	0.480214	0.195008	0.675223	0.580298	3.59636	2.13431	-0.65427	0.91991	0.265636	5.71726	0.889127	3.42739
ZMO1070	signal recognition particle-docking protein FtsY	11.6781	11.0481	11.1955	11.0624	11.8315	11.5496	11.4658	12.019	10.8414	10.6591	11.6439	0.630021	6.67749	-0.76904	10.4582	0.133047	0.806271	-0.63599	8.14554	0.708229	0.806692	0.375143	4.73917	5.74866	1.80515	-0.55327	0.083816	-0.46945	0.280464	3.14181	4.03423	-0.98482	0.182279	-0.80254	0.770732	6.95193	9.20201
ZMO1071	MiaB-like tRNA modifying enzyme	12.1208	11.6207	11.7615	11.5924	12.2583	11.8128	11.9982	12.5513	11.7101	11.1866	11.9653	0.5001	3.04687	-0.66595	8.52872	0.169112	1.11104	-0.49683	5.64028	0.102727	0.811539	0.586035	0.245488	4.4908	2.73416	-0.55319	-0.18529	-0.73849	0.772523	6.06452	3.94533	-0.7787	0.523518	-0.25518	3.62783	1.22137	6.54557
ZMO1072	diaminopimelate epimerase	12.2767	12.2075	12.1422	11.9075	12.6765	11.7211	12.1499	12.9591	12.5633	11.6652	12.3939	0.069238	0.253856	-0.76898	5.74309	0.234673	0.966211	-0.53431	3.32283	-0.84215	0.484641	0.565224	3.92019	1.68683	2.13012	-0.80927	-0.42872	-1.23799	1.40404	6.92068	3.68974	-0.72869	0.898069	0.169382	4.32086	0.389339	3.14322
ZMO1075	signal recognition particle protein	11.3763	11.861	11.2009	10.9114	12.7436	10.5337	10.625	12.9703	11.8681	11.1979	12.517	-0.48465	3.12859	-1.83219	14.7363	0.289447	1.0613	-1.54274	12.071	-1.33439	-0.57283	0.45326	6.26609	1.74542	1.23127	-2.34523	-0.09134	-2.43657	0.155714	13.7479	13.1533	-1.31915	0.670229	-0.64892	2.21589	2.10925	6.16305
ZMO1076	30S ribosomal protein S16	12.5818	13.6431	12.5067	12.5757	14.2551	11.7195	11.7093	14.3168	13.2939	13.4422	14.1934	-1.06129	9.44495	-1.67938	12.9924	-0.06901	0.163614	-1.74839	13.6152	-1.57436	-1.73292	0.123424	7.66248	8.73382	0.215063	-2.60755	0.010264	-2.59728	0.01499	14.3987	14.4626	-0.75121	-0.14829	-0.8995	0.267947	3.35671	2.54681
ZMO1077	16S rRNA processing protein RimM	11.7048	12.4007	11.5943	11.3713	13.1926	11.0381	10.8642	13.212	12.1504	11.8785	13.1732	-0.69587	6.81449	-1.82128	17.3777	0.22291	0.918396	-1.59837	15.1302	-1.1122	-1.01422	0.038801	6.07242	5.30587	0.072199	-2.34779	0.173917	-2.17387	0.41096	14.489	15.7668	-1.29477	0.271903	-1.02287	0.746031	5.3728	7.53603
ZMO1078	tRNA (guanine-N(1)-)-methyltransferase	12.0388	11.9347	11.2624	11.4403	13.2576	11.5867	11.228	13.3016	10.9382	11.6525	13.2135	0.104052	0.956166	-1.81729	33.2134	-0.17782	2.09573	-1.99511	35.2767	0.648522	-0.42446	0.088094	7.72416	4.16459	0.426577	-2.07357	0.358675	-1.71489	3.60912	24.6071	28.5671	-1.56101	-0.71431	-2.27532	9.71614	30.558	22.7145
ZMO1079	50S ribosomal protein L19	12.5062	13.2772	12.3397	12.6401	13.6955	11.8896	11.9468	13.6823	12.7898	13.3333	13.7086	-0.77102	7.76714	-1.05542	9.03155	-0.30037	1.39884	-1.35579	12.396	-0.90022	-1.38652	-0.02633	4.38066	8.17779	0.047371	-1.73552	-0.05722	-1.79274	0.109131	11.4238	10.9726	-0.37533	-0.54352	-0.91885	2.02742	4.51778	1.16564
ZMO1080	hypothetical protein	11.3741	12.3477	11.5591	11.3006	12.7231	10.9605	10.7445	12.4173	12.1577	11.8567	13.0288	-0.97362	7.71628	-1.4225	9.778	0.25854	0.798738	-1.16396	7.46167	-1.19711	-1.11225	-0.61149	4.70091	4.20859	1.68981	-1.67288	0.216106	-1.45677	0.395484	6.27477	7.631	-1.17212	0.300973	-0.87115	0.611105	2.89904	4.55456
ZMO1081	hypothetical protein	12.0575	12.7164	12.3739	11.8428	12.9442	11.7218	11.661	12.7898	13.0259	12.0246	13.0985	-0.65883	11.0939	-1.10134	15.9128	0.531039	6.30725	-0.5703	6.98272	-1.30418	-0.36366	-0.30865	13.0392	2.11015	1.64575	-1.12884	0.060779	-1.06806	0.189918	10.2035	10.9449	-1.07383	1.0013	-0.07253	9.38311	0.233962	10.2742
ZMO1082	hypothetical protein	10.4483	10.7627	10.2876	10.2373	11.2916	10.1346	10.433	10.7774	10.4406	10.0417	11.8057	-0.31436	4.88856	-1.05425	24.0905	0.05028	0.412808	-1.00397	23.1074	-0.30604	0.391293	-1.02834	2.73841	3.98684	14.7037	-0.34443	-0.29839	-0.64282	3.24545	9.83142	4.03908	-1.76406	0.398946	-1.36512	5.0366	22.3271	27.5695
ZMO1083	cellulose synthase catalytic subunit	10.2143	10.3073	10.1568	10.1673	10.4583	10.1613	10.2927	10.189	10.1524	10.0419	10.7277	-0.09303	1.09257	-0.29105	4.50451	-0.01044	0.059945	-0.30149	4.74896	0.008842	0.250791	-0.53872	0.034998	2.11468	6.6867	0.103708	-0.13142	-0.02771	0.816738	0.118733	0.589809	-0.6858	0.110533	-0.57527	0.642962	7.33606	9.31593
ZMO1084	cellulose synthase regulator protein	10.4408	10.1877	10.2921	10.1084	10.5422	10.306	10.6102	10.4061	10.2781	9.60657	10.6783	0.253092	3.9822	-0.43379	6.53236	0.183648	1.7911	-0.25014	2.87666	0.0279	1.00366	-0.27229	0.102232	12.4387	1.92901	0.204189	-0.30423	-0.10005	2.28396	0.465833	1.25424	-1.07176	0.67153	-0.40023	7.40103	3.47403	13.429
ZMO1085	cellulose synthase operon C domain-containing protein	10.9012	11.4665	10.9387	10.6824	11.9304	10.7458	10.3319	11.6258	11.1316	11.0328	12.235	-0.5653	17.9632	-1.24806	32.5118	0.256363	6.12725	-0.99169	27.5665	-0.38579	-0.7009	-0.60921	6.27052	13.6762	11.5767	-1.29391	0.413918	-0.87999	7.39782	18.336	25.8832	-1.20221	0.098809	-1.1034	0.876353	22.6517	24.3747
ZMO1086	cellulase	11.6822	12.5414	11.9296	11.7924	12.6134	11.2103	11.2185	12.6177	12.6489	12.3663	12.609	-0.85924	7.60648	-0.82099	5.32668	0.13723	0.39908	-0.68377	4.05033	-1.43855	-1.14783	0.008655	7.25452	5.23722	0.013276	-1.39924	-0.00813	-1.40737	0.01246	7.03434	6.97703	-0.24275	0.28259	0.039838	0.655485	0.064441	0.534187
ZMO1087	lytic murein transglycosylase	11.2496	11.3953	11.5621	11.4644	10.9408	11.3045	11.3768	11.0675	11.8197	11.552	10.8141	-0.14572	0.508385	0.523614	4.21601	0.097683	0.376107	0.621297	5.4429	-0.51524	-0.17527	0.253357	1.91058	0.417888	0.681678	0.3093	-0.0723	0.237	0.172164	0.770702	1.12628	0.737928	0.267665	1.00559	0.914718	6.61985	4.19388
ZMO1088	rare lipoprotein A	12.1427	11.5939	12.1064	12.0122	11.4863	12.0329	12.3921	12.0032	12.1799	11.6325	10.9695	0.548786	2.75173	0.525942	2.04115	0.094167	0.200657	0.620109	2.62577	-0.14694	0.759607	1.0337	0.220826	2.05303	3.29041	0.388898	-0.35911	0.029789	0.705673	0.039005	0.788182	0.662986	0.547442	1.21043	1.28835	4.29452	1.71455
ZMO1089	serine-type D-Ala-D-Ala carboxypeptidase	12.1134	12.0309	12.082	12.2218	11.9126	11.8055	12.3784	12.1562	12.3585	12.0651	11.6691	0.082508	0.232824	0.309125	1.00599	-0.13976	0.346137	0.169362	0.442144	-0.55297	0.313359	0.487139	1.41887	0.6315	1.17693	0.222235	-0.57293	-0.35069	1.49586	0.736957	0.401522	0.396015	0.293404	0.689419	0.577811	1.97752	0.87367
ZMO1090	dTMP kinase	11.1753	10.9246	10.8642	11.1809	11.1048	10.7066	11.4224	11.3969	11.0218	10.9393	10.8127	0.250693	0.763062	0.076096	0.168924	-0.31667	1.0565	-0.24058	0.716408	-0.31513	0.483095	0.584115	0.582537	1.05733	1.39673	0.025586	-0.71579	-0.6902	2.12552	2.01085	0.035625	0.126606	0.08244	0.209046	0.124843	0.376122	0.204079
ZMO1091	DNA polymerase III subunit delta'	11.4594	11.0222	10.8716	11.1427	11.708	11.1112	11.574	11.6929	10.6321	10.7114	11.7231	0.437178	2.05096	-0.5653	4.02238	-0.27105	1.31749	-0.83636	7.15259	0.479056	0.862605	-0.03013	1.43767	3.5179	0.049042	-0.11894	-0.46283	-0.58177	1.7462	2.47385	0.273229	-1.01167	-0.07928	-1.09095	0.169112	6.37609	5.71546
ZMO1092	methionyl-tRNA synthetase	12.9596	12.5652	12.0482	12.4707	13.7684	12.4045	12.7012	13.7732	11.692	12.2401	13.7636	0.394384	2.78459	-1.29775	14.339	-0.42244	3.03565	-1.72019	19.2532	0.712502	0.461007	0.009644	3.5613	1.83054	0.018555	-1.07207	-0.29669	-1.36876	1.05914	10.0621	7.23987	-1.52343	-0.54819	-2.07161	2.66057	16.3645	11.5142
ZMO1093	hydrolase, TatD family	13.5601	13.0878	12.6534	13.1919	14.1265	13.1927	13.3075	14.1801	12.1142	13.0763	14.073	0.472258	2.58861	-0.9346	7.23821	-0.53848	3.19403	-1.47308	13.038	1.07841	0.23121	0.107148	4.79826	0.503165	0.194163	-0.87257	-0.11488	-0.98744	0.231571	4.73742	3.93136	-0.99663	-0.96208	-1.95871	4.55623	12.116	4.80345
ZMO1094	beta-lactamase domain-containing protein	12.4324	12.2867	11.4154	12.6787	12.9846	11.7072	12.6872	12.9028	11.1235	12.6702	13.0665	0.145673	1.52789	-0.30595	3.47501	-1.26334	21.1963	-1.56929	25.5393	0.583659	0.017034	-0.16367	5.45186	0.055178	0.815034	-0.2156	-0.98002	-1.19562	11.0913	14.0564	1.21035	-0.39631	-1.54665	-1.94296	18.4779	22.8433	3.03797
ZMO1095	MazG family protein	13.7696	12.9808	13.4377	13.6071	13.0808	14.4975	13.9371	12.8742	12.378	13.2771	13.2873	0.788778	7.82761	0.526361	3.74666	-0.1694	0.697312	0.356965	2.06807	2.11946	0.660048	-0.41318	14.7379	2.94522	1.44547	1.06297	0.560312	1.62329	2.42532	11.2499	6.36386	-0.01025	-0.8991	-0.90936	4.98028	5.06492	0.019539
ZMO1096	ribonuclease R	13.4278	12.1973	12.9138	12.791	12.733	14.366	13.3975	12.5199	11.4615	12.1845	12.946	1.2305	7.02407	0.05805	0.089717	0.122766	0.209091	0.180816	0.334315	2.90452	1.21301	-0.42604	10.6394	3.03378	0.650571	0.877573	0.968522	1.8461	2.14907	5.71335	1.84974	-0.76147	-0.72299	-1.48446	1.38302	4.12824	1.49403
ZMO1097	thioredoxin	12.3722	12.3026	12.7463	12.2397	12.0261	13.0466	12.4281	11.6419	12.4461	12.0513	12.4102	0.069662	0.168848	0.213666	0.522468	0.506619	1.78793	0.720284	3.06056	0.600511	0.376804	-0.76833	1.37231	0.703991	1.98786	0.786232	0.618472	1.4047	1.43374	4.98172	2.0588	-0.3589	0.394765	0.035865	0.750825	0.044953	0.658519
ZMO1098	double-strand break repair helicase AddA	10.7527	10.43	10.4903	10.4888	10.7949	10.7838	10.7059	10.7683	10.1968	10.2717	10.8215	0.322658	3.52284	-0.30609	3.84999	0.001508	0.007017	-0.30458	3.82119	0.586975	0.434192	-0.05319	5.02412	3.18282	0.18082	-0.06239	0.077899	0.015506	0.333369	0.053613	0.253925	-0.54978	-0.07488	-0.62466	0.317393	6.62795	5.50822
ZMO1099	double-strand break repair protein AddB	11.362	11.0203	11.353	11.1142	11.1064	11.7152	11.1874	11.1835	10.9908	11.041	11.0293	0.34168	5.32413	0.00782	0.039213	0.238766	2.79861	0.246586	2.9404	0.724402	0.146415	0.154223	8.04173	0.755198	0.812011	0.003916	0.52776	0.531676	5.49967	5.55971	0.013508	0.011724	-0.05023	-0.0385	0.205648	0.151199	0.041677
ZMO1100	nucleotidyl transferase	12.2842	11.7968	11.7138	12.0773	12.3304	12.031	12.1996	12.622	11.3966	11.955	12.0388	0.487365	3.44782	-0.25313	1.58061	-0.36347	2.74102	-0.6166	6.07685	0.634396	0.244525	0.583173	3.03622	0.739823	2.66848	-0.42245	-0.16853	-0.59099	0.542396	3.39436	2.03037	-0.0838	-0.5584	-0.64221	3.11215	3.85305	0.22556
ZMO1101	hypothetical protein	12.267	11.3566	12.1154	11.8349	11.485	12.878	12.1925	11.7304	11.3529	11.4772	11.2396	0.910424	6.43211	0.349855	2.00129	0.280596	1.43542	0.630452	4.90791	1.52516	0.715299	0.490815	8.36979	2.73784	1.5441	0.462097	0.685527	1.14762	3.29663	7.08266	1.8042	0.237613	-0.12433	0.113279	0.296771	0.264885	0.688162
ZMO1102	histidine kinase	12.0648	11.9722	12.6166	12.1952	11.2438	13.0569	11.9793	11.1583	12.1762	12.411	11.3293	0.092643	0.280181	0.951359	5.76802	0.42136	1.6787	1.37272	9.59931	0.880611	-0.4317	-0.17098	3.04606	1.04286	0.302875	0.820998	1.07752	1.89851	4.14381	9.3226	2.73562	1.08172	-0.2348	0.846923	0.4524	2.86922	4.16828
ZMO1105	histidine kinase	10.6308	10.6743	10.5418	10.3292	11.0865	10.7341	10.3312	10.8272	10.3496	10.3273	11.3459	-0.04346	0.307994	-0.7573	12.9233	0.212611	2.1076	-0.54469	8.51451	0.384457	0.003876	-0.5187	3.07087	0.012462	4.8378	-0.49601	0.402902	-0.09311	3.29935	0.402401	4.52435	-1.01859	0.02232	-0.99627	0.076635	11.8517	12.174
ZMO1107	AsnC family transcriptional regulator	12.9872	12.9198	12.5885	12.9564	13.3156	12.444	13.0733	13.4444	12.733	12.8395	13.1869	0.067381	0.190758	-0.35924	1.31528	-0.36793	1.36263	-0.72716	3.83737	-0.28904	0.233777	0.257409	0.592472	0.447547	0.507645	-0.37105	-0.62933	-1.00039	1.81211	3.67959	0.835696	-0.34742	-0.10652	-0.45394	0.171571	1.11516	0.762176
ZMO1109	hypothetical protein	13.7678	13.6543	14.1098	13.4175	13.6058	14.3038	13.545	13.4546	13.9158	13.29	13.757	0.113505	0.544738	-0.18832	0.825253	0.692318	5.77567	0.504003	3.58938	0.387976	0.254953	-0.30241	1.423	0.776376	0.988514	0.090368	0.75883	0.849198	3.94832	4.67872	0.206319	-0.467	0.625807	0.158807	2.94133	0.41209	1.88028
ZMO1111	major facilitator superfamily protein	12.4387	12.5397	12.9366	12.5499	11.9812	13.5452	12.0632	11.7076	12.3279	13.0365	12.2547	-0.10098	0.287613	0.56869	2.39993	0.386706	1.34048	0.955396	5.27692	1.21737	-0.97325	-0.54707	4.51734	3.21495	1.34117	0.355601	1.48202	1.83762	6.04198	8.1809	0.723475	0.781778	-0.70861	0.073172	1.97817	0.104942	2.29808
ZMO1112	intracellular septation protein A	11.404	11.3295	11.0826	11.1055	11.9122	11.4464	10.9802	11.7855	10.7188	11.2309	12.0389	0.074465	0.381929	-0.80664	8.8158	-0.0229	0.077071	-0.82954	9.15052	0.727553	-0.25073	-0.25343	4.63633	0.93504	0.949399	-0.80529	0.466247	-0.33905	2.35226	1.45238	5.39182	-0.80798	-0.51204	-1.32002	2.71541	10.6602	5.41839
ZMO1113	FAD-dependent pyridine nucleotide-disulphide oxidoreductase	12.8486	13.2289	13.4675	13.2216	12.4271	13.1018	12.6874	12.7566	13.8332	13.7559	12.0976	-0.38034	1.75611	0.794542	3.96869	0.245888	0.696099	1.04043	5.93062	-0.73141	-1.06856	0.658957	2.0582	3.67658	1.75688	-0.06922	0.414464	0.345247	0.889507	0.689252	0.098114	1.6583	0.077312	1.73561	0.110833	7.50338	7.03923
ZMO1114	phage SPO1 DNA polymerase-related protein	10.8116	11.3067	11.2894	11.433	10.455	11.4462	10.6498	10.3387	11.1325	12.2163	10.5713	-0.49516	1.75194	0.978031	3.63565	-0.14367	0.248274	0.834365	2.85091	0.313687	-1.56651	-0.23265	0.42618	4.39102	0.292689	0.311104	0.796431	1.10753	1.56721	2.58696	0.421665	1.64496	-1.08376	0.561195	2.50234	0.93849	4.72529
ZMO1115	undecaprenol kinase	11.7027	11.9656	11.3716	11.7952	12.3356	11.4312	11.4512	12.2258	11.312	12.1393	12.4455	-0.26284	5.32765	-0.5404	10.8733	-0.42361	7.88906	-0.96401	20.4735	0.11923	-0.68808	-0.21967	0.725049	9.50321	1.76058	-0.77461	-0.01995	-0.79457	0.083867	11.4129	11.0583	-0.30619	-0.82727	-1.13346	11.99	17.0756	2.92308
ZMO1116	putative oxidoreductase	12.5261	12.5232	12.4301	12.4489	12.6949	12.2272	12.2991	13.0519	12.6331	12.5987	12.3379	0.002829	0.01046	-0.246	1.42067	-0.01877	0.059652	-0.26477	1.58562	-0.4059	-0.29965	0.714045	1.79059	1.1403	4.2403	-0.75285	-0.07189	-0.82474	0.179181	5.26032	4.59196	0.260851	0.034357	0.295207	0.078638	1.11576	0.933663
ZMO1117	glutamate synthase	11.7543	11.8047	12.0143	11.3677	11.9564	11.3883	11.2566	12.6179	12.6403	11.4789	11.2949	-0.05043	0.219692	-0.5887	9.01521	0.646571	10.1903	0.057876	0.32719	-1.25202	-0.22233	1.32305	12.227	0.995556	13.0549	-1.36138	0.131725	-1.22966	0.606315	14.546	16.251	0.183991	1.16142	1.34541	13.6339	16.0483	0.965207
ZMO1118	glutathione S-transferase domain-containing protein	11.6413	12.0503	11.6506	11.5414	12.3454	11.5979	11.2559	12.0701	11.7034	11.8269	12.6207	-0.40904	6.2332	-0.80399	11.7488	0.109255	0.653601	-0.69473	9.77297	-0.10545	-0.57103	-0.55063	0.394861	4.53491	4.2932	-0.81419	0.342044	-0.47214	2.07448	3.39819	7.59023	-0.79379	-0.12353	-0.91732	0.484536	8.92849	7.3265
ZMO1121	MerR family transcriptional regulator	12.5548	12.4804	12.5789	12.4796	12.4943	12.9371	12.631	12.0965	12.2208	12.3282	12.8922	0.074463	0.465236	-0.01475	0.064121	0.099367	0.607093	0.084614	0.490082	0.716354	0.302752	-0.79572	6.32673	1.72207	7.34404	0.534482	0.306168	0.84065	1.86422	8.3841	4.36325	-0.56399	-0.10743	-0.67142	0.425946	6.1153	4.72996
ZMO1122	integration host factor subunit alpha	12.4881	13.2172	12.4657	13.0773	13.0149	12.0661	12.613	12.7852	12.8654	13.5415	13.2447	-0.72912	14.1611	0.062315	0.336882	-0.61153	8.86696	-0.54922	7.66016	-0.7993	-0.92853	-0.45953	7.96906	9.738	3.53945	-0.17219	-0.54691	-0.7191	4.6075	6.87585	0.817926	0.296816	-0.67615	-0.37933	6.29672	2.63846	1.81465
ZMO1124	two component sigma54 specific transcriptional regulator	12.2615	11.9034	12.4324	11.9758	11.8391	12.4846	12.1504	12.1495	12.3802	11.8012	11.5287	0.358103	3.98392	0.136705	1.07668	0.456602	6.58167	0.593306	9.43193	0.104382	0.349153	0.620773	0.394727	2.17337	5.21343	0.000894	0.334217	0.335111	2.44478	2.45481	0.00282	0.272515	0.578987	0.851502	5.61996	9.61545	1.79137
ZMO1125	histidine kinase	12.2887	12.4305	12.3961	12.6006	12.0821	12.6924	12.2143	11.9593	12.0998	12.9868	12.205	-0.14185	1.8774	0.518427	9.42796	-0.20447	2.40693	0.313954	4.62834	0.592631	-0.77242	-0.24576	7.05356	10.0894	1.87817	0.255094	0.478054	0.733148	5.1674	9.42766	1.98762	0.78176	-0.887	-0.10524	11.9928	0.556738	10.2462
ZMO1126	Fis family transcriptional regulator	10.893	11.1166	10.373	10.7436	11.8979	10.4652	10.5434	11.6704	10.2809	10.9437	12.1253	-0.22359	2.49337	-1.15432	17.5414	-0.37051	3.95941	-1.52483	22.8131	0.184373	-0.40025	-0.45488	0.830427	2.62269	3.19107	-1.12701	-0.07819	-1.2052	0.270811	12.5453	11.5676	-1.18164	-0.66282	-1.84446	5.62612	19.7843	12.2524
ZMO1127	TIM-barrel protein, nifR3 family	13.1984	13.4203	12.6425	13.0564	14.2292	12.9167	12.3405	14.338	12.3683	13.7723	14.1203	-0.22191	2.63984	-1.17275	24.7529	-0.41387	7.85508	-1.58662	31.1346	0.548408	-1.43186	0.217725	5.9768	19.3663	1.47789	-1.99754	0.576266	-1.42128	7.68822	21.6667	28.6356	-0.34796	-1.404	-1.75196	21.4284	25.8803	3.66592
ZMO1128	bifunctional 2-C-methyl-D-erythritol 4-phosphate cytidylyltransferase/2-C-methyl-D-erythritol 2,4-cyclodiphosphate synthase protein	11.7686	12.1436	11.8183	11.8246	12.2255	11.7439	11.2908	12.2712	11.8927	12.3584	12.1797	-0.37501	5.50223	-0.40086	4.49394	-0.0063	0.02532	-0.40717	4.60049	-0.14886	-1.06765	0.091477	0.622342	10.8844	0.330545	-0.98043	0.45309	-0.52733	3.19656	4.02883	9.76158	0.178701	-0.4657	-0.287	3.33371	1.59362	0.800482
ZMO1129	hypothetical protein	10.9531	10.8026	10.8555	10.8724	10.9056	10.7893	10.8826	11.1873	10.9218	10.8622	10.6239	0.150454	0.68788	-0.03317	0.13647	-0.01687	0.065095	-0.05004	0.219422	-0.13252	0.020453	0.563432	0.382313	0.045994	3.01991	-0.30466	-0.09336	-0.39802	0.306719	2.31596	1.54438	0.238317	0.059618	0.297935	0.179476	1.49366	1.07532
ZMO1130	CinA domain-containing protein	12.3014	12.0928	12.6327	12.134	11.8247	12.5787	12.4367	11.8889	12.6866	11.8313	11.7605	0.20864	0.844721	0.309313	3.18681	0.498662	6.50565	0.807975	12.3215	-0.10796	0.605426	0.128451	0.274213	3.06459	0.339798	0.547801	0.141969	0.68977	0.610463	6.30206	4.48644	0.070826	0.855354	0.92618	8.51239	9.4635	0.251625
ZMO1131	cyclase/dehydrase	11.7263	11.2403	12.0153	11.6188	10.8157	12.4142	11.8948	10.8699	11.6165	11.3428	10.7615	0.486028	7.25196	0.803107	11.0386	0.396527	4.09575	1.19963	17.4158	0.797751	0.551968	0.108365	6.82776	3.96475	0.381137	1.02491	0.519418	1.54433	3.64562	15.78	9.68266	0.581305	0.273636	0.854941	1.37621	7.58442	4.32449
ZMO1132	lipoyl synthase	13.6607	12.3015	13.0898	13.1064	12.747	14.1871	13.8052	12.9897	11.9924	12.4076	12.5043	1.35923	9.26421	0.359454	1.68412	-0.01663	0.039723	0.342822	1.56838	2.1947	1.39759	0.4854	11.2195	6.09351	1.23652	0.81555	0.38192	1.19747	1.10268	6.15366	3.46552	-0.09664	-0.41518	-0.51183	1.24578	1.70153	0.185569
ZMO1133	carbonate dehydratase	11.9638	13.0248	12.2607	12.7212	12.501	11.4324	11.7171	12.742	13.089	13.7255	12.2599	-1.06096	8.34794	0.22029	0.767708	-0.46052	2.27161	-0.24023	0.866962	-1.65661	-2.00841	0.482149	8.31648	10.7057	1.32038	-1.02499	-0.28462	-1.30961	0.677614	6.50636	4.53808	1.46557	-0.63642	0.829151	2.19289	3.28873	7.62487
ZMO1134	hypothetical protein	11.4554	12.0237	11.8022	12.0692	11.3472	11.5139	11.386	11.4664	12.0906	12.7525	11.2281	-0.56829	8.02939	0.722008	8.69931	-0.26699	1.98866	0.455021	4.4867	-0.57666	-1.36652	0.238314	3.7571	12.4755	0.99373	-0.08041	0.127946	0.047536	0.43017	0.131353	0.241535	1.52442	-0.66192	0.862505	4.68084	6.89072	14.2882
ZMO1135	peptidase U62 modulator of DNA gyrase	10.9504	10.3773	10.5594	10.4423	10.9899	10.8847	10.5597	11.4069	10.234	10.3249	10.5729	0.573156	5.56878	-0.54757	10.5339	0.117072	1.10201	-0.4305	7.64702	0.650669	0.234807	0.833992	5.01657	1.08781	7.19965	-0.84716	0.325003	-0.52216	3.05286	6.19326	11.7613	-0.24798	-0.09086	-0.33884	0.479256	3.22117	2.02046
ZMO1136	cytochrome-c peroxidase	12.6912	11.9978	13.022	12.2096	11.8019	13.6787	12.5211	11.8738	12.3654	11.8982	11.73	0.693377	10.2016	0.407725	3.57039	0.812374	9.63291	1.2201	15.6578	1.31329	0.622982	0.14386	11.4163	4.0163	0.474993	0.647286	1.15753	1.80482	9.72761	16.4273	4.25577	0.168164	0.46722	0.635384	2.58688	4.13803	0.58423
ZMO1137	phosphoserine phosphatase SerB	12.7709	13.2436	12.9783	12.7353	13.3081	12.3742	12.6447	13.2938	13.5824	12.826	13.3224	-0.4727	4.79259	-0.57274	4.71617	0.242956	1.28498	-0.32979	2.03274	-1.20816	-0.18133	-0.0286	8.36991	0.524675	0.060892	-0.64911	-0.27046	-0.91957	0.908549	5.69096	3.37173	-0.49638	0.756375	0.259994	4.25475	0.859137	2.23547
ZMO1138	tRNA delta(2)-isopentenylpyrophosphate transferase	11.7327	12.475	12.1434	12.0937	12.0744	11.5859	11.5899	12.0222	12.7008	12.5975	12.1266	-0.74227	13.9921	0.019281	0.084122	0.049643	0.246264	0.068925	0.368957	-1.11486	-1.00755	-0.1044	11.8293	10.4281	0.402626	-0.43229	-0.00401	-0.4363	0.0115	3.13022	3.08621	0.470854	0.1033	0.574154	0.3972	4.74866	3.51727
ZMO1142	thioredoxin reductase	13.2934	12.2761	13.0071	12.5254	12.8218	13.6405	13.7592	12.4805	12.3737	11.2915	13.1631	1.01726	11.29	-0.2964	4.08226	0.481754	8.25747	0.185356	1.99208	1.26675	2.46765	-0.68262	11.6021	23.2191	4.96194	1.27874	-0.1187	1.16004	0.632423	15.8263	17.5254	-1.87153	1.08221	-0.78932	14.6684	10.0363	24.8639
ZMO1143	chloramphenicol acetyltransferase	11.9602	12.1912	11.8017	12.057	12.3683	11.983	12.1466	11.7509	11.6203	11.9674	12.9857	-0.23098	1.5413	-0.31129	2.14201	-0.25537	1.58701	-0.56666	5.32281	0.362659	0.179205	-1.23479	1.4952	0.550621	9.1914	0.395708	-0.16364	0.232069	0.517383	0.833438	1.82146	-1.01829	-0.34709	-1.36538	1.49548	11.0685	7.50979
ZMO1144	VanZ family protein	11.5845	12.1947	11.0698	11.5926	13.0063	11.0271	11.2755	12.4509	11.1124	11.9098	13.5618	-0.61017	7.63611	-1.41373	23.242	-0.52287	7.55878	-1.9366	29.7905	-0.08532	-0.63431	-1.11089	0.283963	4.90868	10.6986	-1.17544	-0.24837	-1.42381	1.47331	16.8403	13.6505	-1.65202	-0.79736	-2.44938	8.38331	27.4153	19.5392
ZMO1145	50S ribosomal protein L31	13.1883	13.6633	12.2607	13.4044	14.6124	12.2574	12.6685	14.6391	12.264	14.1402	14.5858	-0.47499	5.93786	-1.20805	20.9429	-1.14369	19.8983	-2.35174	34.9148	-0.00661	-1.47173	0.053373	0.018692	15.8775	0.174012	-1.9706	-0.41113	-2.38173	3.37323	27.6732	23.7599	-0.4455	-1.87626	-2.32175	22.7777	27.1365	3.81264
ZMO1146	beta-hydroxyacyl-(acyl-carrier-protein) dehydratase FabZ	12.5696	12.6838	11.855	12.0464	13.9788	11.8459	12.013	13.8501	11.8641	12.0799	14.1075	-0.11421	0.331814	-1.93239	21.5384	-0.19147	0.933644	-2.12386	23.4069	-0.01824	-0.067	-0.25739	0.031256	0.125549	0.65384	-1.83719	-0.16709	-2.00428	0.482351	15.8584	14.4129	-2.02758	-0.21586	-2.24344	0.679926	17.8338	16.0557
ZMO1147	outer membrane chaperone Skp (OmpH)	14.0304	13.7826	13.5917	13.4545	14.6731	13.8931	13.515	14.683	13.2903	13.394	14.6633	0.247816	1.12708	-1.21864	12.1965	0.1372	0.528918	-1.08144	10.5215	0.602771	0.120937	0.019739	2.35658	0.257003	0.03489	-1.16804	0.378117	-0.78992	1.35143	4.13908	7.33888	-1.26924	-0.10372	-1.37295	0.240396	9.14716	8.23096
ZMO1148	outer membrane protein assembly complex protein YaeT	12.3062	11.8545	11.9767	11.5201	12.7443	12.326	11.8963	12.6963	11.6274	11.1438	12.7923	0.451715	13.4352	-1.22423	30.7163	0.456647	12.1721	-0.76759	21.0935	0.698579	0.752525	-0.09596	12.7643	13.9162	0.729299	-0.79999	0.429674	-0.37032	7.13445	5.76412	15.5518	-1.64848	0.48362	-1.16486	8.4009	22.473	29.6596
ZMO1149	membrane-associated zinc metalloprotease	11.4563	11.3683	10.9645	11.1528	12.1196	11.1077	11.202	12.0591	10.8212	11.1036	12.1801	0.087947	0.718224	-0.96678	31.6008	-0.18834	5.33522	-1.15512	35.5195	0.286465	0.098385	-0.12101	3.19503	0.660783	0.881301	-0.85708	-0.0943	-0.95138	1.11354	23.9618	21.8831	-1.07647	-0.28238	-1.35886	5.8128	31.4671	26.4995
ZMO1150	1-deoxy-D-xylulose 5-phosphate reductoisomerase	11.5488	11.598	10.8233	11.5044	12.3925	10.9367	11.1936	12.5161	10.7098	11.8151	12.269	-0.04915	0.25901	-0.88819	22.6849	-0.68106	17.6554	-1.56925	34.7383	0.226902	-0.62155	0.247198	1.52821	6.96084	1.73824	-1.32257	-0.25683	-1.5794	3.01233	27.3743	23.7162	-0.45382	-1.10528	-1.55911	20.1988	27.1027	7.03425
ZMO1151	phosphatidate cytidylyltransferase	10.9752	10.9902	10.3473	11.1157	11.4852	10.5738	10.7593	11.5925	10.1207	11.472	11.3779	-0.01497	0.073043	-0.36954	11.4459	-0.76841	24.3125	-1.13794	32.6345	0.453061	-0.71265	0.214664	5.2337	9.85463	1.68204	-0.8332	-0.18555	-1.01875	2.58725	23.0126	19.1336	0.094118	-1.35126	-1.25714	28.8548	27.326	0.939993
ZMO1152	undecaprenyl pyrophosphate synthase	11.6699	12.1938	11.6771	11.899	12.2194	11.384	11.2673	12.3583	11.9702	12.5307	12.0804	-0.52392	4.97073	-0.32036	3.25716	-0.2219	1.85774	-0.54226	7.11425	-0.58622	-1.2634	0.277864	3.67075	10.9015	1.18567	-1.09099	0.116689	-0.9743	0.457805	9.83882	11.3547	0.45027	-0.56048	-0.11021	4.50033	0.425176	3.22652
ZMO1153	ribosome recycling factor	13.339	14.0437	13.3905	13.4592	14.2242	12.9077	12.8111	14.2981	13.8734	14.1073	14.1503	-0.7047	6.63267	-0.76501	5.56987	-0.06865	0.193915	-0.83367	6.31113	-0.96566	-1.29621	0.147761	4.70602	7.22165	0.321472	-1.487	0.096618	-1.39038	0.192807	7.96027	8.72057	-0.04303	-0.23393	-0.27696	0.581815	0.73251	0.078005
ZMO1154	uridylate kinase	12.4077	12.5128	11.7858	11.9948	13.6	11.4736	11.858	13.8914	12.0981	12.1316	13.3086	-0.1051	0.938758	-1.60523	25.8741	-0.20896	1.92027	-1.81419	28.4417	-0.62448	-0.27366	0.582837	5.96187	1.7095	5.38914	-2.03348	-0.38437	-2.41785	2.87024	27.1885	23.6256	-1.17699	-0.03355	-1.21054	0.114048	14.1515	13.7053
ZMO1155	elongation factor Ts	13.255	13.1048	12.6293	12.5859	14.3246	12.4959	12.7248	14.5445	12.7627	12.4469	14.1048	0.150231	0.929848	-1.73879	24.6742	0.043423	0.193857	-1.69537	24.1597	-0.26683	0.27781	0.439714	1.1779	1.24963	2.49724	-1.81974	-0.2289	-2.04864	1.06958	21.0439	18.8062	-1.65784	0.315744	-1.3421	1.72184	13.5953	17.123
ZMO1156	30S ribosomal protein S2	13.6009	13.804	13.4252	13.1677	14.5145	12.9023	13.2968	14.6037	13.9481	13.0387	14.4253	-0.20308	1.1342	-1.34675	15.5588	0.257416	1.51093	-1.08934	12.2075	-1.04582	0.258157	0.178426	6.77422	0.841187	0.508271	-1.30689	-0.39457	-1.70146	1.70515	13.7197	9.94098	-1.38662	0.909404	-0.47722	6.03382	2.27652	10.7219
ZMO1158	aspartate racemase	13.4648	13.7609	13.7674	14.1013	12.97	13.554	14.1723	12.6682	13.9807	14.0303	13.2717	-0.29609	2.91472	1.13135	14.1606	-0.33394	2.56854	0.797412	9.21267	-0.4267	0.142	-0.60357	2.19915	0.457727	3.73935	1.50414	-0.61829	0.885849	3.87888	6.60661	13.1903	0.758562	-0.04959	0.708975	0.129294	4.76827	5.27243
ZMO1159	CDP-diacylglycerol/serine O-phosphatidyltransferase	13.3949	13.2632	13.0052	13.5771	13.4049	13.4143	13.7496	13.021	12.5962	13.4046	13.7888	0.131721	0.360245	0.172204	0.463909	-0.57187	2.60355	-0.39966	1.51108	0.818061	0.344957	-0.76786	2.46176	0.693392	2.23438	0.72861	-0.33532	0.393294	0.712409	0.890466	2.21917	-0.3842	-0.80842	-1.19262	2.60195	4.70426	0.861477
ZMO1160	phosphatidylserine decarboxylase	13.3744	13.2872	12.6144	13.5511	13.827	13.1034	13.3738	13.6462	12.1254	13.7284	14.0077	0.087273	0.357517	-0.2759	1.31529	-0.93668	8.15268	-1.21258	11.4093	0.977973	-0.35462	-0.36154	5.27965	1.14111	1.17373	-0.27245	-0.27038	-0.54283	0.776354	2.16184	0.78464	-0.27936	-1.60297	-1.88234	10.4848	12.7692	0.812658
ZMO1162	histidine kinase	12.5062	12.4641	12.8351	12.5886	12.0318	12.7654	13.2659	11.4872	12.9047	11.9114	12.5763	0.042042	0.140683	0.556852	3.50039	0.246448	1.02582	0.803299	6.05541	-0.13928	1.35452	-1.08912	0.301945	7.76906	5.69473	1.77867	-0.50045	1.27822	1.75122	7.16607	11.1181	-0.66497	0.993349	0.328377	4.9713	0.941835	2.70148
ZMO1163	phosphate uptake regulator PhoU	12.9409	13.5521	12.7678	13.4782	13.4936	12.3448	13.1682	13.3098	13.1908	13.7882	13.6774	-0.6112	9.87833	-0.01544	0.089324	-0.7104	14.4862	-0.72584	14.8374	-0.84601	-0.62001	-0.36758	9.74619	6.36085	2.90272	-0.14166	-0.8234	-0.96506	11.4629	13.8417	0.882306	0.110777	-0.5974	-0.48662	7.5171	5.60535	0.627362
ZMO1164	two component transcriptional regulator PhoB	12.277	12.4802	12.103	12.5121	12.5208	11.8819	12.5879	12.3612	12.3241	12.4363	12.6804	-0.20324	2.73833	-0.00873	0.057017	-0.40909	8.85544	-0.41782	9.10792	-0.44214	0.151623	-0.3192	5.08672	1.01488	3.10579	0.226681	-0.70598	-0.47929	11.4388	6.83086	2.21649	-0.24414	-0.11221	-0.35635	0.787402	4.42214	2.48299
ZMO1165	amidophosphoribosyltransferase	10.502	10.5613	10.6291	10.4663	10.4995	10.5494	10.6633	10.2933	10.7087	10.2693	10.7057	-0.05928	0.223028	-0.03314	0.120542	0.162735	0.87389	0.129592	0.637626	-0.15937	0.393959	-0.41243	0.464981	1.66255	1.7836	0.370052	-0.11393	0.256125	0.342945	1.01869	1.75408	-0.43634	0.439397	0.003058	2.27365	0.007039	2.24953
ZMO1166	recombinase A	12.2968	12.5498	12.0942	12.3367	12.839	12.0835	12.1962	12.6108	12.1049	12.4772	13.0672	-0.25294	3.34922	-0.50236	6.87107	-0.24248	2.30114	-0.74485	11.5908	-0.0214	-0.28101	-0.4564	0.067656	1.70024	3.5653	-0.41467	-0.11268	-0.52735	0.467946	4.43886	3.07891	-0.59006	-0.37229	-0.96235	2.60973	10.3509	5.24934
ZMO1167	peptidase S15	11.6355	11.7027	11.7583	11.6081	11.641	11.6053	11.4888	11.8124	11.9112	11.7274	11.4697	-0.06724	0.378449	-0.03297	0.127653	0.150194	0.845443	0.117226	0.600661	-0.30585	-0.23859	0.342723	1.43478	0.997517	1.70158	-0.32362	0.116561	-0.20706	0.378849	0.815692	1.56105	0.257688	0.183827	0.441514	0.691411	2.50215	1.11495
ZMO1169	ATPase BadF/BadG/BcrA/BcrD type	12.1603	12.4206	11.8994	12.5262	12.4457	11.7992	12.3887	12.2929	11.9995	12.6637	12.5986	-0.26029	7.27563	0.080461	0.932604	-0.62684	16.7283	-0.54638	14.4145	-0.20021	-0.27492	-0.30575	2.15563	3.50312	4.11799	0.09588	-0.58949	-0.49361	10.4206	8.2462	0.73314	0.065042	-0.6642	-0.59915	12.0837	10.6378	0.43617
ZMO1170	antibiotic biosynthesis monooxygenase	12.4451	12.4009	12.2058	12.7098	12.3533	12.2014	13.071	12.063	12.2103	12.3487	12.6437	0.044232	0.243442	0.356506	3.36709	-0.504	5.66611	-0.14749	0.89825	-0.00895	0.722299	-0.58065	0.023588	5.77735	4.17444	1.00798	-0.86962	0.138362	7.52943	0.511879	9.20046	-0.29497	-0.13837	-0.43334	0.511922	2.66987	1.48876
ZMO1171	beta-N-acetylhexosaminidase	11.3491	11.5185	11.516	11.8451	10.9403	11.4298	11.7868	10.8306	11.6022	11.9034	11.05	-0.16947	1.26756	0.904822	15.5132	-0.32916	4.01012	0.575659	8.9701	-0.17243	-0.11658	-0.2194	0.763117	0.450824	1.07439	0.95623	-0.35709	0.599141	2.67384	5.84146	11.0411	0.853414	-0.30124	0.552178	2.06128	5.18111	9.54628
ZMO1172	succinylarginine dihydrolase	12.104	12.1827	12.1275	12.1045	12.1981	11.94	12.0834	12.2885	12.3149	12.1255	12.1076	-0.07871	0.517581	-0.09356	0.497579	0.02298	0.093976	-0.07058	0.346451	-0.37496	-0.0421	0.180922	2.21642	0.125118	0.759818	-0.20508	-0.14345	-0.34852	0.553789	1.98268	0.906199	0.017946	0.189408	0.207355	0.810046	0.920557	0.049744
ZMO1173	hypothetical protein	11.3593	10.7249	11.0609	10.6176	11.4477	11.5597	11.3158	11.2022	10.5621	9.91936	11.6932	0.634403	6.33544	-0.83011	6.96217	0.443275	2.72495	-0.38683	2.21192	0.997641	1.39649	-0.49093	5.50496	8.84169	1.87578	0.113603	0.24385	0.357453	0.679782	1.16875	0.254836	-1.77381	0.642701	-1.13111	2.83109	6.60402	11.9965
ZMO1174	surface antigen (D15)	11.9319	11.2642	11.8901	11.3941	11.51	12.3403	12.2288	11.2266	11.4398	10.5594	11.7935	0.66768	5.87677	-0.11591	0.352545	0.49598	2.76408	0.380068	1.84081	0.900496	1.66947	-0.56692	4.04885	9.76707	1.99597	1.00228	0.111495	1.11378	0.220297	5.56245	4.75746	-1.23411	0.880465	-0.35364	3.91299	0.991206	6.45545
ZMO1176	histidine kinase	12.4531	11.7823	12.346	12.1746	11.8326	12.9739	12.7817	11.6038	11.718	11.5675	12.0613	0.67086	4.30189	0.342023	1.55444	0.171359	0.580745	0.513382	2.88423	1.25582	1.21428	-0.45752	5.84529	5.56466	1.2719	1.17792	0.192132	1.37006	0.427841	7.41326	5.9772	-0.49388	0.150586	-0.34329	0.314468	0.940827	1.60378
ZMO1177	winged helix family two component transcriptional regulator	13.4892	13.1874	13.1789	13.3952	13.4407	13.5663	13.5367	13.3645	12.7914	13.2538	13.5169	0.301819	2.76439	-0.0455	0.163511	-0.21632	1.23083	-0.26182	1.63479	0.774886	0.282921	-0.15235	5.02523	1.09808	0.46778	0.172134	0.029661	0.201795	0.069453	0.681367	0.549534	-0.26314	-0.4623	-0.72544	2.28988	4.55373	0.988987
ZMO1178	phosphoribosyl-AMP cyclohydrolase	13.1606	13.3887	13.2066	13.3849	13.2325	13.0586	13.2572	13.1659	13.3546	13.5126	13.299	-0.22819	6.20421	0.152418	2.48713	-0.17833	3.16409	-0.02591	0.219888	-0.296	-0.25543	-0.13313	4.03938	3.22632	1.20403	0.091269	-0.19862	-0.10735	2.19449	0.882871	0.703799	0.213566	-0.15805	0.05552	1.55263	0.365381	2.45212
ZMO1179	(Uracil-5)-methyltransferase	12.0228	11.7691	12.0626	11.9021	11.7231	12.1124	12.2663	11.6897	12.0129	11.538	11.7566	0.253635	6.83324	0.178981	3.00051	0.160493	2.53854	0.339474	7.73812	0.099535	0.728309	-0.06694	0.752552	13.1871	0.441952	0.576605	-0.15389	0.422711	1.40932	6.46803	9.89034	-0.21864	0.47488	0.256238	7.62211	3.05739	2.39724
ZMO1180	carbohydrate kinase, YjeF-like protein	12.8729	12.6241	13.108	12.7477	12.3897	12.982	13.1105	12.5261	13.234	12.385	12.2533	0.24877	5.03902	0.358021	6.38025	0.360235	6.43697	0.718256	15.486	-0.25202	0.72554	0.272788	2.22775	10.4084	2.51481	0.584397	-0.12854	0.455853	0.824971	5.47674	7.80907	0.131645	0.849014	0.980659	12.6302	14.9005	0.853131
ZMO1181	N-formylglutamate amidohydrolase	12.7347	13.4243	12.9019	13.6005	12.7361	11.9389	13.3555	12.9097	13.8649	13.8454	12.5625	-0.68957	5.98573	0.864378	6.19032	-0.6986	4.521	0.16578	0.546093	-1.92599	-0.48986	0.34714	11.4187	1.55395	0.9385	0.445876	-1.41666	-0.97078	7.62843	4.40323	1.35072	1.28288	0.019463	1.30234	0.032074	6.77835	6.63457
ZMO1182	4-diphosphocytidyl-2-C-methyl-D-erythritol kinase	14.0797	13.7351	14.0684	14.0673	13.5865	14.54	14.3488	13.3503	13.5968	13.7858	13.8227	0.344607	2.16188	0.480814	3.16012	0.001061	0.002749	0.481875	3.17081	0.943192	0.56303	-0.4724	4.8676	2.21807	1.69911	0.99853	0.191142	1.18967	0.500245	7.24878	5.63769	-0.0369	-0.18902	-0.22592	0.49295	0.6255	0.072718
ZMO1183	TPR repeat-containing protein	14.0563	13.4193	13.6815	13.8846	13.6472	14.1797	14.4849	13.5042	13.1833	13.2844	13.7902	0.636965	3.88016	0.237437	0.68101	-0.20313	0.551402	0.034306	0.068161	0.996426	1.20046	-0.28599	3.37472	4.47793	0.5443	0.980657	-0.30515	0.675511	0.597907	1.8774	3.31989	-0.50578	-0.10112	-0.6069	0.153073	1.59719	1.21854
ZMO1184	electron-transferring-flavoproteindehydrogenase	13.8914	13.5224	13.841	13.7186	13.5611	14.3162	13.9955	13.3626	13.3658	13.4418	13.7596	0.369033	1.66408	0.157525	0.573496	0.122348	0.411686	0.279873	1.28942	0.95038	0.553734	-0.39701	4.03038	1.76666	1.07886	0.6329	0.320671	0.953571	0.949804	4.8889	2.62075	-0.31785	-0.07598	-0.39382	0.152684	1.27994	0.937894
ZMO1185	Uracil-DNA glycosylase superfamily protein	12.8682	13.0691	12.8053	13.3722	12.7285	12.7481	13.4989	12.3577	12.8625	13.2455	13.0993	-0.20089	1.31828	0.643688	5.64614	-0.5669	4.67723	0.076787	0.275312	-0.11441	0.253421	-0.74168	0.293467	0.83421	4.15998	1.14124	-0.75082	0.390419	4.23772	1.56477	7.79214	0.146138	-0.38298	-0.23685	1.52037	0.758898	0.398688
ZMO1186	lytic transglycosylase catalytic	12.5326	12.4014	13.1525	12.1893	12.0591	12.6129	12.9115	12.0732	13.6921	11.467	12.045	0.131192	0.5437	0.130157	0.554775	0.963223	10.1623	1.09338	11.9063	-1.0791	1.44449	0.028184	6.57495	9.79614	0.056243	0.83831	-0.29857	0.53974	1.08841	2.64829	5.16696	-0.578	2.22502	1.64702	17.8469	12.8411	2.94155
ZMO1187	formamidopyrimidine-DNA glycosylase	12.9046	12.7145	13.1334	13.0955	12.1998	13.1464	13.6358	11.9316	13.1204	12.5552	12.4679	0.190102	0.887226	0.895774	6.6417	0.037838	0.095038	0.933611	7.04315	0.026008	1.08062	-0.53632	0.043977	5.27131	1.81735	1.70424	-0.48947	1.21477	1.58344	6.25392	9.95031	0.087308	0.565141	0.652448	1.96757	2.45013	0.164415
ZMO1188	ubiquinone/menaquinone biosynthesis methyltransferase	13.5802	13.281	12.7047	13.7453	13.8419	13.0282	13.9092	13.8033	12.3812	13.5813	13.8805	0.299257	2.32103	-0.09665	0.35557	-1.04052	10.5797	-1.13717	11.8146	0.647013	0.327932	-0.07717	3.26046	1.16748	0.178526	0.105901	-0.88098	-0.77508	5.19782	4.29166	0.259569	-0.29921	-1.20006	-1.49926	8.08486	10.8321	1.02209
ZMO1189	2-polyprenylphenol 6-hydroxylase	13.5266	13.0039	12.6522	13.5523	13.5912	13.1655	13.9756	13.4385	12.1388	13.129	13.7439	0.522635	2.82981	-0.03891	0.090137	-0.90013	5.99222	-0.93904	6.36992	1.02672	0.846606	-0.30542	3.99106	2.97279	0.662721	0.537107	-0.81008	-0.27297	3.03697	0.615536	1.62325	-0.61492	-0.99019	-1.60511	4.12518	8.3051	1.99186
ZMO1190	bifunctional phosphopantothenoylcysteine decarboxylase/phosphopantothenate synthase	14.0963	13.6592	13.5812	14.1443	13.9077	14.0753	14.488	13.7256	13.0872	13.8006	14.0899	0.437038	2.3227	0.236578	0.918555	-0.56307	3.36841	-0.32649	1.46956	0.9881	0.687352	-0.36434	4.18939	2.40584	0.935407	0.762424	-0.41269	0.349731	1.24446	0.978571	3.15158	-0.28927	-0.71344	-1.00271	2.84655	4.776	0.748644
ZMO1191	deoxyuridine 5'-triphosphate nucleotidohydrolase Dut	12.8158	12.7975	12.3829	12.8879	13.1491	12.428	13.1298	12.8897	12.3379	12.646	13.4085	0.018361	0.05094	-0.2612	1.66409	-0.50493	4.54277	-0.76614	8.28064	0.090119	0.483766	-0.5188	0.204449	1.9688	2.19016	0.24008	-0.70176	-0.46168	4.42538	2.33522	0.88547	-0.76249	-0.30811	-1.0706	1.26998	8.14673	5.01066
ZMO1192	UBA/THIF-type NAD/FAD binding protein	12.8764	12.49	12.3613	12.8295	12.8587	12.7664	13.2765	12.5862	11.9563	12.3825	13.1312	0.386391	2.0775	-0.02922	0.104404	-0.46813	4.23725	-0.49735	4.64153	0.810094	0.894025	-0.54495	4.16331	4.82839	2.27114	0.690263	-0.5101	0.180168	2.84658	0.619579	4.51239	-0.74871	-0.42617	-1.17487	2.16151	9.59476	5.0949
ZMO1193	DNA topoisomerase I	12.9202	10.9462	12.185	11.8539	11.7607	13.3738	13.0632	12.3235	10.9962	10.6446	11.1978	1.97395	9.02248	0.093238	0.256707	0.331153	1.40975	0.424392	2.04858	2.37762	2.41854	1.1257	8.99372	9.19965	3.01536	0.739659	0.310694	1.05035	0.779874	4.807	2.82048	-0.55318	0.351613	-0.20157	0.928535	0.436085	1.81
ZMO1194	DNA protecting protein DprA	10.998	9.98505	10.3428	10.5678	10.564	10.7383	11.2736	10.9822	9.94728	9.86208	10.1458	1.013	10.0192	0.003847	0.008788	-0.22506	0.836235	-0.22121	0.816218	0.791018	1.41155	0.836425	3.2252	7.59091	3.51256	0.291409	-0.53532	-0.24392	1.79052	0.579948	0.739302	-0.28372	0.085206	-0.19851	0.15843	0.441973	0.712447
ZMO1195	hypothetical protein	12.4128	12.1714	12.2303	12.1629	12.483	12.5294	11.9888	12.7203	11.9313	12.337	12.2457	0.241442	4.12955	-0.32008	4.65277	0.067442	0.478697	-0.25263	3.24898	0.598025	-0.34824	0.474535	6.98683	3.12389	4.99257	-0.73146	0.540572	-0.19089	6.04613	1.25706	9.20544	0.09131	-0.40569	-0.31438	3.94388	2.67046	0.45225
ZMO1196	major facilitator superfamily protein	10.6537	11.0058	10.5174	11.1227	10.8492	10.6442	10.3336	10.9834	10.3907	11.9119	10.715	-0.35212	9.50917	0.273533	5.00819	-0.6053	14.3747	-0.33176	6.63685	0.253515	-1.5783	0.268441	2.63494	25.81	2.87656	-0.64984	0.310613	-0.33923	3.59643	4.11192	10.3228	1.1969	-1.5212	-0.3243	25.051	3.84056	20.3007
ZMO1197	glutamate racemase	9.85204	9.57462	9.60961	9.52541	10.005	9.7363	9.59372	10.2261	9.48291	9.45711	9.78386	0.277413	14.6691	-0.47956	21.1826	0.084194	2.15309	-0.39537	17.724	0.253388	0.136609	0.442242	6.66919	2.60057	13.6662	-0.63238	0.142584	-0.4898	2.81114	15.4445	19.7522	-0.32675	0.025805	-0.30094	0.264749	8.55513	9.53749
ZMO1198	5-aminolevulinate synthase	12.46	13.2491	13.3856	12.2599	12.9181	12.3818	11.8536	13.1446	14.3894	12.6662	12.6915	-0.78906	7.71166	-0.65816	5.34997	1.12568	11.1692	0.467517	3.19214	-2.00763	-0.81261	0.453071	13.9294	4.07083	1.66965	-1.291	0.528169	-0.76284	2.26262	3.97052	8.50863	-0.02532	1.72319	1.69787	12.3044	12.087	0.050541
ZMO1200	RpiB/LacA/LacB family sugar-phosphate isomerase	11.5137	12.0904	10.9994	11.6717	12.7352	10.8549	10.7922	12.894	11.1439	12.5511	12.5763	-0.57672	7.96604	-1.06352	13.3967	-0.67229	7.43969	-1.73581	22.1005	-0.28898	-1.75885	0.317664	1.24927	15.95	1.43706	-2.10178	0.062642	-2.03913	0.171253	18.5703	19.1289	-0.02526	-1.40723	-1.43249	12.3868	12.6522	0.062842
ZMO1201	serine hydroxymethyltransferase	11.4794	11.3653	10.8154	11.2402	12.2114	10.9007	10.9699	12.5677	10.7301	11.5105	11.8552	0.114167	0.877663	-0.97123	14.0909	-0.4248	4.64577	-1.39603	20.4907	0.170659	-0.54064	0.712482	0.714342	3.96252	5.97691	-1.59779	-0.06915	-1.66694	0.225123	17.365	16.6191	-0.34467	-0.78045	-1.12512	6.81264	11.1122	1.9909
ZMO1202	transcriptional regulator NrdR	11.6484	11.5927	11.0594	11.2301	12.5721	11.3938	11.0313	12.5202	10.7251	11.429	12.6241	0.055693	0.390496	-1.342	21.9544	-0.17069	1.38526	-1.51269	24.3467	0.66874	-0.39774	-0.10392	6.43985	2.95571	0.429619	-1.48891	0.362548	-1.12636	2.56428	12.7947	17.4024	-1.19509	-0.70393	-1.89902	6.92804	21.9663	13.7085
ZMO1203	RNA methyltransferase, TrmH family, group 1	12.0609	11.6985	11.6597	11.4803	12.499	12.2188	11.5787	12.385	11.1006	11.3818	12.613	0.362403	3.62938	-1.01873	11.6779	0.179449	0.93224	-0.83928	9.12031	1.11823	0.196906	-0.22793	8.41999	0.654304	0.800967	-0.80631	0.640112	-0.1662	3.73929	0.520958	5.29007	-1.23115	-0.28121	-1.51236	1.08047	12.3846	9.57036
ZMO1205	hypothetical protein	13.0756	13.7975	13.3152	13.8703	13.1242	12.7974	13.5792	12.8502	13.833	14.1614	13.3983	-0.72193	4.3841	0.746044	4.47548	-0.55509	2.85251	0.190953	0.598961	-1.03556	-0.58217	-0.54807	3.92026	1.62853	1.48771	0.728993	-0.78178	-0.05279	2.83452	0.085287	2.54634	0.763095	-0.3284	0.434698	0.783436	1.16967	2.73125
ZMO1206	LysR family transcriptional regulator	10.4595	10.61	10.5715	10.1126	10.92	10.4412	10.4001	10.5372	10.7019	9.82517	11.3029	-0.15048	1.20449	-0.80741	15.5414	0.458869	7.71306	-0.34854	5.19675	-0.2607	0.574936	-0.76566	1.60742	5.34112	8.03834	-0.13711	0.041049	-0.09606	0.168367	0.47631	0.770107	-1.47771	0.87669	-0.60102	11.4419	6.92789	20.1738
ZMO1207	Nitrilase/cyanide hydratase and apolipoprotein N-acyltransferase	10.7432	11.0304	11.4693	11.0161	10.1749	10.9753	10.9881	10.2661	11.9634	11.0441	10.0837	-0.28719	1.68134	0.841214	12.6224	0.453227	5.50039	1.29444	19.9845	-0.98804	-0.05593	0.182401	7.2327	0.140711	0.600731	0.72205	-0.01283	0.709219	0.037394	6.37231	6.53826	0.960378	0.919285	1.87966	9.12559	20.4872	9.6656
ZMO1209	K potassium transporter	12.2863	12.9774	12.2219	12.3078	13.3658	11.7891	11.4869	13.5828	12.6547	13.1287	13.1488	-0.69114	6.69413	-1.05801	9.10243	-0.08581	0.260684	-1.14382	10.079	-0.86559	-1.6418	0.433981	4.15019	10.2728	1.45153	-2.09591	0.302302	-1.7936	0.858456	11.4791	13.8126	-0.02012	-0.47392	-0.49404	1.65608	1.76326	0.035904
ZMO1211	pyridine nucleotide-disulphide oxidoreductase dimerization region	12.6054	11.5835	13.3682	11.7266	11.1886	13.8601	12.5642	11.3921	12.8763	10.889	10.985	1.022	8.59983	0.538042	2.66328	1.64159	12.8947	2.17963	17.5995	0.98379	1.67516	0.407042	3.8448	8.33681	1.01734	1.1721	1.29591	2.46801	5.94751	13.8432	5.13202	-0.09602	1.98728	1.89126	10.6652	10.0117	0.163613
ZMO1212	glucose-6-phosphate isomerase	14.0512	13.6776	14.2482	14.0439	13.3011	14.299	14.175	13.6797	14.1973	13.9129	12.9225	0.373672	2.0325	0.742804	4.55491	0.204235	0.670751	0.947039	6.50936	0.101653	0.26216	0.757204	0.177642	0.576137	2.70216	0.495283	0.123981	0.619264	0.228332	2.03369	1.45208	0.990326	0.284489	1.27482	0.656999	6.06262	4.16753
ZMO1213	hypothetical protein	10.3538	9.59748	10.1748	9.81354	9.93857	10.4141	10.2526	10.3946	9.93543	9.37449	9.4825	0.75629	16.0953	-0.12503	0.951073	0.361214	4.68912	0.236187	2.4541	0.478644	0.878096	0.912131	4.25184	10.0467	10.5472	-0.14204	0.161487	0.019443	0.83631	0.065692	0.699546	-0.10801	0.56094	0.45293	5.38869	3.91068	0.484162
ZMO1214	DEAD/DEAH box helicase domain-containing protein	12.097	12.5392	12.5316	11.51	12.9126	11.9664	11.3458	12.9787	13.0968	11.6743	12.8464	-0.44219	10.2091	-1.40251	27.2204	1.02154	20.8233	-0.38097	6.42625	-1.13031	-0.32856	0.132285	16.263	3.04524	0.788226	-1.63293	0.620665	-1.01227	7.84235	14.4851	23.228	-1.17209	1.42241	0.250326	20.5255	2.02098	16.9663
ZMO1215	hypothetical protein	13.0291	14.0772	13.0958	13.7983	13.7653	12.2165	13.1229	13.7479	13.9751	14.4737	13.7828	-1.04812	12.633	0.032965	0.094147	-0.70247	5.63335	-0.6695	5.24854	-1.75857	-1.35086	-0.03493	12.1613	8.68559	0.068884	-0.62501	-0.90632	-1.53132	4.91871	10.2393	2.79661	0.690935	-0.49862	0.192316	1.97962	0.507354	3.26127
ZMO1216	signal transduction histidine kinase	11.7825	12.244	11.9851	12.4848	11.5698	12.1039	11.6832	11.5603	11.8664	13.2864	11.5793	-0.46155	4.43865	0.915035	8.84965	-0.49969	3.68207	0.415343	2.77459	0.237562	-1.60321	-0.019	0.728984	11.647	0.038482	0.122929	0.420695	0.543624	1.66839	2.46406	0.308197	1.70714	-1.42008	0.287063	9.99882	0.951314	12.5648
ZMO1218	Sec-independent protein translocase subunit TatC	12.6241	12.2487	12.5613	12.5914	12.1565	13.2828	12.3507	12.2387	11.8397	12.8322	12.0742	0.375351	3.63113	0.434982	3.33709	-0.03017	0.098643	0.404812	2.98918	1.44315	-0.48156	0.164465	11.2111	2.29313	0.490761	0.111969	0.932185	1.04415	6.21481	7.3028	0.301012	0.757996	-0.99253	-0.23453	6.79879	0.793998	4.58124
ZMO1219	twin-arginine translocation protein, TatB subunit	13.6688	12.8625	13.5262	13.2692	13.0016	14.5392	13.3748	13.0925	12.5133	13.1636	12.9107	0.806292	7.53805	0.267566	1.25669	0.257074	1.18506	0.524641	3.48747	2.02593	0.211149	0.181802	13.2897	0.525671	0.432193	0.28224	1.16446	1.4467	6.8103	9.17564	0.824169	0.252893	-0.65031	-0.39742	2.84992	1.35107	0.707391
ZMO1220	twin arginine translocase protein A	13.3009	12.6905	13.2257	12.8061	12.9553	13.8322	13.0074	13.063	12.6191	12.6048	12.8477	0.610311	5.51188	-0.14925	0.518272	0.419561	2.29526	0.270309	1.18615	1.2131	0.402548	0.215289	6.72704	1.27966	0.532034	-0.05562	0.824836	0.769213	3.80018	3.41632	0.10503	-0.24288	0.014286	-0.2286	0.02495	0.576379	0.625507
ZMO1221	hypothetical protein	13.0018	12.6359	12.8324	12.2081	13.4161	12.7934	12.5582	13.6538	12.8715	11.8579	13.1784	0.36585	2.96032	-1.20801	19.7197	0.624374	9.30587	-0.58363	8.50441	-0.07816	0.700327	0.475387	0.232289	5.05901	2.81002	-1.09554	0.235128	-0.86041	1.31076	8.99186	12.2164	-1.32048	1.01362	-0.30686	11.1072	1.95435	15.1443
ZMO1222	3-oxoacyl-(acyl-carrier-protein) reductase	11.7534	11.899	11.9142	11.272	12.2924	11.1151	11.489	12.6561	12.7133	11.0549	11.9287	-0.14561	0.458351	-1.02042	5.8408	0.642234	2.90658	-0.37818	1.30343	-1.59826	0.434023	0.727405	6.76619	0.962056	2.06905	-1.16711	-0.37391	-1.54102	0.779306	6.4227	4.26061	-0.87373	1.65838	0.78465	7.1289	2.32279	2.73884
ZMO1223	malonyl CoA-acyl carrier protein transacylase	12.7866	12.6017	12.5687	12.003	13.5108	12.2097	12.2152	13.9349	12.9277	11.7909	13.0866	0.184876	1.60241	-1.50771	20.624	0.565643	6.38561	-0.94207	12.5372	-0.71798	0.424319	0.848285	5.45645	2.45768	6.94279	-1.71969	-0.0055	-1.72519	0.013886	16.7364	16.6806	-1.29573	1.13679	-0.15894	10.3062	0.589311	12.1259
ZMO1225	30S ribosomal protein S6	14.0809	14.2465	13.2895	14.139	15.0627	13.3858	13.6705	15.1865	13.1931	14.6076	14.9389	-0.16562	0.5592	-0.92366	8.12993	-0.84958	7.24125	-1.77324	17.7258	0.192688	-0.93713	0.247579	0.42282	4.18016	0.588088	-1.51601	-0.28467	-1.80069	0.848606	12.2857	9.91182	-0.33131	-1.41449	-1.7458	9.05065	11.8343	1.05382
ZMO1226	30S ribosomal protein S18	13.3296	13.6359	12.4686	13.2973	14.6824	12.5523	12.6291	14.8076	12.385	13.9656	14.5572	-0.30632	1.04804	-1.38507	8.75051	-0.8287	4.17604	-2.21377	15.4826	0.167273	-1.33655	0.250334	0.253621	4.75729	0.418854	-2.17851	-0.07678	-2.2553	0.10897	10.5188	10.0631	-0.59162	-1.58061	-2.17224	6.49638	10.0258	1.47542
ZMO1227	50S ribosomal protein L9	12.4817	13.2038	12.0461	12.6587	13.8235	11.6748	11.9602	13.8101	12.4173	13.3572	13.837	-0.72216	4.85517	-1.16487	7.24064	-0.61262	2.77813	-1.77749	12.5519	-0.74245	-1.39705	-0.02698	2.19323	5.7169	0.037022	-1.8499	-0.28532	-2.13523	0.552025	10.2597	8.49464	-0.47983	-0.93992	-1.41975	3.14776	5.85296	1.1409
ZMO1228	mandelate racemase/muconate lactonizing protein	12.4465	11.966	12.3704	12.1868	12.0615	12.5771	12.5739	12.1883	12.1637	11.7997	11.9346	0.480446	2.66071	0.125353	0.423906	0.183582	0.704715	0.308935	1.48971	0.41342	0.77426	0.253658	1.17817	3.03919	0.592955	0.385654	0.003162	0.388816	0.005518	1.25326	1.23831	-0.13495	0.364002	0.229054	1.13793	0.594127	0.300671
ZMO1229	GTP cyclohydrolase I	12.5821	12.0705	11.7811	12.1657	13.0321	12.0192	12.5822	13.1449	11.543	11.7492	12.9193	0.511609	6.48229	-0.86638	13.9701	-0.38457	4.69597	-1.25095	20.4322	0.476192	0.833045	0.225591	3.26682	7.47067	1.06027	-0.56265	-0.563	-1.12565	4.94477	12.6589	4.9403	-1.17011	-0.20614	-1.37625	1.08541	15.8852	13.2487
ZMO1231	single-stranded-DNA-specific exonuclease RecJ	11.1732	10.2667	10.9669	10.7285	10.4644	11.1798	11.617	10.7228	10.754	9.83987	10.2061	0.906514	11.2236	0.263999	3.10284	0.238448	2.65443	0.502447	8.01248	0.425765	1.77715	0.516625	2.59858	17.8485	3.49493	0.894261	-0.43724	0.457017	3.94898	4.22258	10.8425	-0.36626	0.91414	0.547877	11.1448	5.53414	3.01301
ZMO1232	glycosyl transferase group 1 protein	12.741	12.7952	12.8543	13.2932	12.1568	12.9689	13.3535	11.9006	12.7396	13.2329	12.4131	-0.05421	0.250923	1.13641	13.1799	-0.43893	3.52417	0.697482	6.99871	0.2293	0.120612	-0.51253	0.798585	0.341238	2.628	1.45298	-0.38458	1.0684	1.69671	7.82404	11.6831	0.819837	-0.49327	0.326567	2.47815	1.32901	5.35698
ZMO1233	mannose-1-phosphate guanylyltransferase/mannose-6-phosphate isomerase	12.4344	12.8495	12.6428	12.1669	13.1161	12.6521	11.6758	12.9754	12.6335	12.658	13.2569	-0.41507	0.948691	-0.94924	3.3537	0.475906	1.18041	-0.47334	1.17111	0.018595	-0.98227	-0.28154	0.016765	1.8316	0.32488	-1.29961	0.976338	-0.32327	2.05965	0.430104	3.19134	-0.59888	-0.02453	-0.62341	0.024229	1.05601	0.996669
ZMO1234	1-deoxy-D-xylulose-5-phosphate synthase	13.1165	13.4279	14.0703	12.9225	12.8238	13.7805	12.5678	13.0012	14.3603	13.2771	12.6464	-0.31143	1.505	0.098668	0.294047	1.14786	9.60279	1.24653	10.676	-0.57978	-0.70929	0.354773	1.94009	2.63999	0.938856	-0.43336	1.21261	0.779248	6.4318	3.32333	1.36313	0.6307	1.0831	1.71381	5.45789	10.3	2.40323
ZMO1235	Fur family ferric uptake regulator	12.1968	11.1658	12.3884	11.9442	10.7114	12.6519	13.1291	10.8095	12.1248	10.7593	10.6134	1.03098	8.66171	1.23274	9.34501	0.444161	2.07485	1.6769	13.6644	0.52713	2.36976	0.196045	1.52482	13.2095	0.386818	2.3196	-0.47715	1.84245	1.37158	10.0427	13.3193	0.145886	1.36547	1.51136	6.68145	7.70545	0.27741
ZMO1236	alcohol dehydrogenase	13.9025	13.7075	14.6735	14.3477	12.3939	13.9786	14.2789	13.4501	15.3683	14.4165	11.3377	0.195015	0.817837	1.95384	15.9678	0.325736	1.27835	2.27958	18.7057	-1.38974	-0.13763	2.11242	6.73081	0.254622	11.7385	0.82882	-0.30032	0.528503	0.694609	1.56804	3.11222	3.07887	0.95179	4.03066	3.84444	22.9959	17.8677
ZMO1237	D-isomer specific 2-hydroxyacid dehydrogenase NAD-binding protein	12.6467	13.2266	13.2481	12.9662	12.5958	12.5098	12.7272	12.7032	13.9864	13.2051	12.4884	-0.57988	3.30798	0.370386	1.23431	0.281948	0.833647	0.652334	2.90406	-1.4766	-0.47787	0.214831	5.89881	1.07962	0.365499	0.024036	-0.21742	-0.19338	0.371074	0.320397	0.031706	0.716737	0.781315	1.49805	2.25133	6.0237	1.97384
ZMO1240	phosphoglyceromutase	13.0817	13.6226	13.5816	12.9588	13.5161	12.8225	12.7265	13.6962	14.3406	13.1912	13.336	-0.5409	8.47362	-0.55725	9.4242	0.622741	10.8704	0.065493	0.42806	-1.51814	-0.46474	0.360165	17.9879	3.82614	2.59033	-0.9697	0.096041	-0.87366	0.448622	10.7613	12.2359	-0.1448	1.14944	1.00464	14.8899	12.7636	0.779612
ZMO1242	peptidase M14 carboxypeptidase A	11.4216	11.5601	11.4753	11.3706	11.6268	11.018	11.2253	12.0216	11.9327	11.5158	11.2319	-0.13848	0.542476	-0.25621	1.11668	0.104743	0.334015	-0.15147	0.537108	-0.9147	-0.29046	0.789719	4.27621	0.772357	3.42028	-0.7963	-0.20738	-1.00368	0.514528	5.19871	3.66932	0.283885	0.416861	0.700745	1.37201	3.01774	0.788513
ZMO1243	hypothetical protein	12.1775	12.3712	11.9858	12.3313	12.506	11.739	12.0549	12.7387	12.2326	12.6077	12.2734	-0.19368	2.32568	-0.17471	2.06437	-0.34552	5.80183	-0.52023	10.1956	-0.49354	-0.5528	0.465282	5.17307	6.10804	4.73838	-0.68375	-0.31589	-0.99963	3.00716	14.7211	9.26872	0.334336	-0.37515	-0.04082	3.91042	0.184256	3.28032
ZMO1246	50S ribosomal protein L36P	11.2764	12.5077	10.6377	11.692	13.3464	10.3675	10.238	13.2238	10.908	13.146	13.4691	-1.23127	11.0634	-1.65443	16.7817	-1.05426	9.90479	-2.70869	26.3098	-0.54046	-2.90799	-0.24537	1.9031	18.7585	0.609319	-2.98573	0.129501	-2.85623	0.306702	20.4374	21.2907	-0.32312	-2.23803	-2.56115	16.0128	18.3996	1.04037
ZMO1248	hypothetical protein	10.2528	10.2548	10.2322	9.8346	10.6945	10.1238	10.0837	10.5508	10.3406	9.58545	10.8383	-0.002	0.01435	-0.85995	19.4031	0.397584	7.82611	-0.46236	9.58578	-0.21682	0.498294	-0.28747	1.88339	6.60534	2.89847	-0.46707	0.040029	-0.42704	0.195493	5.27768	6.0178	-1.25283	0.755139	-0.49769	11.5076	6.59391	19.9617
ZMO1249	hypothetical protein	9.49587	9.78928	9.59619	9.45604	9.8755	9.47764	9.26272	9.74724	9.71473	9.64936	10.0038	-0.29341	12.1607	-0.41946	14.5052	0.140142	3.23626	-0.27932	8.88452	-0.23709	-0.38664	-0.25652	4.2822	8.51442	4.81822	-0.48452	0.214919	-0.2696	3.63303	5.18706	11.3816	-0.3544	0.065365	-0.28903	0.637826	5.74419	7.67114
ZMO1251	hypothetical protein	10.7238	10.4835	10.0041	9.71129	12.0956	10.0636	9.93643	12.1715	9.94461	9.48614	12.0197	0.240344	2.51158	-2.38428	30.724	0.292811	2.49136	-2.09147	27.9202	0.118975	0.450289	0.151768	0.420587	2.8329	0.579196	-2.23502	0.127154	-2.10787	0.458378	21.0429	22.1853	-2.53354	0.458468	-2.07507	2.91219	20.741	24.7008
ZMO1252	cytochrome c biogenesis factor-like protein	10.8386	10.5667	10.1991	10.1684	11.7405	10.3023	10.295	11.9186	10.0958	10.0417	11.5625	0.271964	2.25753	-1.57217	34.2922	0.030709	0.247019	-1.54146	33.8566	0.206492	0.253361	0.356038	1.145	1.54938	2.59823	-1.62351	0.007275	-1.61624	0.03464	27.3963	27.4908	-1.52083	0.054143	-1.46669	0.323408	25.375	26.1245
ZMO1253	cytochrome C biogenesis protein	10.5682	10.5411	10.1855	10.4489	11.0296	10.1474	10.2334	11.3239	10.2235	10.6644	10.7353	0.02715	0.125983	-0.58071	7.96683	-0.26341	2.47009	-0.84412	12.8306	-0.07609	-0.431	0.588542	0.251284	2.77756	4.46863	-1.09048	-0.08595	-1.17643	0.316636	12.612	11.4956	-0.07094	-0.44087	-0.5118	3.1998	4.01528	0.250852
ZMO1254	redoxin domain-containing protein	10.8175	10.8672	10.4678	10.6285	11.4308	10.435	10.4052	11.6123	10.5007	10.8517	11.2493	-0.04976	0.224767	-0.8023	18.2383	-0.16064	2.04119	-0.96294	21.6853	-0.06574	-0.44654	0.362995	0.242222	3.51134	2.55653	-1.20707	0.029757	-1.17731	0.140027	18.9157	19.3796	-0.39753	-0.35104	-0.74858	3.97073	11.4723	4.78911
ZMO1255	cytochrome c assembly protein	11.348	11.019	11.1687	10.9337	11.448	11.4209	10.9432	11.6798	10.9166	10.9242	11.2162	0.328955	2.08055	-0.51427	7.37058	0.235034	2.28443	-0.27924	2.97493	0.50422	0.019027	0.463617	2.78867	0.045361	2.45188	-0.73657	0.477631	-0.25894	3.97763	1.56443	7.50202	-0.29198	-0.00756	-0.29954	0.023467	1.94926	1.87504
ZMO1256	CcmE/CycJ protein	10.7481	10.6411	10.2692	10.5744	11.2403	10.4079	10.3603	11.4763	10.1306	10.7885	11.0043	0.107005	0.837554	-0.6659	11.8306	-0.30516	3.98326	-0.97106	17.9929	0.277296	-0.42827	0.47199	1.80832	3.51398	4.07402	-1.11603	0.047623	-1.06841	0.189985	13.735	14.4316	-0.21577	-0.65795	-0.87371	7.39278	10.7817	1.38838
ZMO1257	hypothetical protein	11.3429	11.1871	11.0011	11.1084	11.6854	11.2013	11.0509	11.7765	10.8009	11.1659	11.5945	0.155774	2.30882	-0.57704	11.4027	-0.10729	0.979572	-0.68433	13.9609	0.400395	-0.11507	0.181996	4.22059	0.664944	1.27607	-0.72557	0.150442	-0.57513	0.967673	7.17506	9.82619	-0.42851	-0.36502	-0.79353	3.66771	11.013	4.67431
ZMO1258	heme exporter protein CcmC	11.9316	11.9931	11.7846	11.898	12.2044	11.9059	11.7424	12.1466	11.6632	12.0537	12.2623	-0.06144	0.510788	-0.30644	4.01766	-0.11345	0.904516	-0.41988	6.40669	0.242715	-0.31134	-0.1157	1.65386	2.41483	0.57419	-0.40425	0.163576	-0.24068	0.929759	1.63829	3.61441	-0.20862	-0.39048	-0.59909	3.42805	6.48865	1.32372
ZMO1260	TonB-dependent receptor	10.1145	9.96187	10.1735	10.3265	9.61462	10.1668	10.6876	9.48925	10.1801	9.96549	9.73999	0.152661	2.52923	0.71193	15.7997	-0.15309	1.86215	0.558838	12.0515	-0.01339	0.722112	-0.25074	0.058016	10.7078	2.33923	1.19836	-0.52084	0.677512	6.98256	9.95267	18.9151	0.225504	0.214659	0.440163	1.82972	5.48218	1.97167
ZMO1261	extracellular solute-binding protein family 3	11.215	10.7899	11.0291	11.5907	10.3876	11.3401	11.9974	10.3075	10.7181	11.1839	10.4678	0.42508	2.80408	1.20302	9.513	-0.56153	3.14895	0.641489	3.85872	0.622035	0.81347	-0.16027	2.16607	3.26716	0.326375	1.68989	-0.65725	1.03264	2.35629	4.69193	9.42921	0.716153	-0.46581	0.250338	1.40022	0.580832	2.68749
ZMO1262	binding-protein-dependent transport systems inner membrane component	10.6442	10.1926	10.5943	10.8404	9.82046	10.6919	11.5056	9.73509	10.4967	10.1752	9.90582	0.451628	4.80602	1.01992	13.4219	-0.24605	1.75861	0.773876	9.54479	0.195211	1.33041	-0.17073	0.702542	11.4068	0.585427	1.77049	-0.81365	0.956846	6.34557	7.97093	16.8161	0.269358	0.321547	0.590905	1.56157	3.94777	1.20101
ZMO1263	ABC transporter-like protein	10.1547	9.70663	9.98244	10.1319	9.67756	10.1232	10.6351	9.70572	9.84172	9.62876	9.64941	0.44804	5.8377	0.454381	4.4142	-0.1495	0.837667	0.304879	2.40746	0.281442	1.00638	0.056301	1.26657	8.39046	0.157913	0.929419	-0.51197	0.417449	3.13137	2.29142	7.54828	-0.02066	0.212964	0.192308	0.844986	0.734935	0.052638
ZMO1264	mandelate racemase/muconate lactonizing protein	10.4679	10.0664	10.2463	10.4793	10.076	10.2507	10.9782	10.175	10.242	9.98033	9.97706	0.401488	10.6641	0.403229	8.2161	-0.23295	3.68906	0.170283	2.28323	0.00868	0.997849	0.197936	0.037727	16.2307	1.6949	0.803186	-0.72753	0.075655	11.2843	0.438514	12.7215	0.003272	0.261639	0.264911	2.59242	2.6423	0.013865
ZMO1265	hypothetical protein	10.785	10.6575	10.5693	11.0733	10.5212	10.4852	11.4386	10.4313	10.6534	10.7081	10.611	0.12756	0.768482	0.552193	5.05635	-0.50405	4.41134	0.048141	0.173756	-0.16821	0.730594	-0.1797	0.530392	4.57755	0.579302	1.00734	-0.95346	0.053885	6.76145	0.133103	7.30679	0.097046	-0.05465	0.042396	0.135232	0.101941	0.264209
ZMO1267	GMP synthase	11.7716	12.1655	11.0181	11.4209	13.4668	11.0319	10.8484	13.4346	11.0044	11.9933	13.4989	-0.39388	7.06526	-2.04588	31.6768	-0.40275	5.44594	-2.44863	35.6353	0.027518	-1.1449	-0.06427	0.094774	13.7446	0.249838	-2.58619	0.183459	-2.40273	0.991107	27.6908	29.2542	-1.50556	-0.98896	-2.49452	11.5503	28.4847	18.4187
ZMO1268	hypothetical protein	13.4363	12.9076	13.2894	13.3124	12.9141	13.8848	13.0039	13.4201	12.6939	13.6208	12.408	0.52873	3.37898	0.398279	1.61004	-0.02298	0.048501	0.375302	1.47301	1.19092	-0.61688	1.01215	5.02622	1.84685	3.93561	-0.41623	0.880921	0.464687	3.18411	1.21005	1.03103	1.21279	-0.92687	0.285917	3.44172	0.610049	5.16383
ZMO1270	8-amino-7-oxononanoate synthase	13.3699	13.2529	13.028	13.2308	13.6753	13.1713	13.1403	13.798	12.8847	13.3212	13.5527	0.116997	0.439	-0.44457	2.19844	-0.20274	0.6976	-0.64731	3.90632	0.286626	-0.18085	0.245218	0.697274	0.379442	0.564222	-0.65761	0.030996	-0.62661	0.051032	2.18719	2.35474	-0.23154	-0.43648	-0.66802	1.26996	2.41206	0.522699
ZMO1271	uroporphyrin-III C-methyltransferase	13.8737	12.3328	14.6133	13.0752	11.6213	15.8611	13.8195	11.9405	13.3656	12.3309	11.302	1.54089	21.2728	1.45393	20.6371	1.53814	21.7269	2.99207	35.7957	2.49557	1.48855	0.638547	22.6996	13.451	4.24486	1.87893	2.04165	3.92059	20.5015	34.1032	18.9391	1.02893	1.03463	2.06356	9.57207	20.7059	9.50312
ZMO1272	succinylglutamic semialdehyde dehydrogenase	11.399	11.1614	11.5163	11.3795	10.9448	11.7369	11.5235	10.9365	11.2957	11.2354	10.953	0.237575	4.26219	0.434731	7.64929	0.136829	1.35472	0.571561	10.9801	0.441189	0.288095	-0.01656	4.73288	2.47249	0.065149	0.587059	0.213376	0.800435	1.56718	10.8462	7.17185	0.282404	0.060283	0.342687	0.280952	3.22599	2.39807
ZMO1273	amidohydrolase 3	13.0783	11.6125	12.957	12.403	11.6761	14.0247	13.6441	11.5661	11.8893	11.1619	11.7862	1.46579	16.3321	0.726881	5.06221	0.553983	3.35771	1.28086	11.0652	2.13535	2.48219	-0.22018	13.4852	15.9448	0.526972	2.07807	0.380559	2.45863	1.12848	15.7824	13.0652	-0.62431	0.727408	0.103103	2.99693	0.204772	2.37092
ZMO1275	threonine dehydratase	12.1902	11.3267	11.5355	11.6881	12.0516	11.8823	12.2365	12.4517	11.1888	11.1397	11.6515	0.863532	5.88544	-0.36348	1.85484	-0.15258	0.536219	-0.51606	3.16975	0.69355	1.09685	0.800196	2.4244	4.87185	3.01885	-0.21515	-0.35423	-0.56938	1.06728	2.16706	0.534141	-0.51181	0.049072	-0.46274	0.091904	1.58285	1.84266
ZMO1276	hypothetical protein	9.68499	9.5936	9.38837	9.50984	10.0197	9.3752	9.59023	10.0895	9.40153	9.42946	9.9498	0.091391	0.870955	-0.50983	8.25321	-0.12148	0.978632	-0.63131	10.917	-0.02634	0.160768	0.139742	0.096132	0.890294	0.731551	-0.49932	-0.21503	-0.71435	1.35762	8.14946	4.8745	-0.52034	-0.02793	-0.54827	0.10252	5.59783	5.18269
ZMO1277	aminodeoxychorismate lyase	11.5086	12.0543	11.5866	11.7687	11.989	11.4017	11.2695	11.8545	11.7714	12.268	12.1234	-0.54569	6.66721	-0.22021	1.25476	-0.18219	0.95313	-0.4024	3.12592	-0.36976	-0.99845	-0.26886	1.61983	7.20521	1.01312	-0.58501	0.132157	-0.45285	0.387096	2.20275	3.26091	0.144586	-0.49653	-0.35195	2.53613	1.50432	0.434385
ZMO1278	3-oxoacyl-(acyl-carrier-protein) synthase 2	13.2629	13.2175	12.6486	13.1639	13.9081	12.6021	13.1069	14.0796	12.695	13.221	13.7367	0.045334	0.134729	-0.74421	9.18848	-0.51535	5.48698	-1.25955	17.102	-0.09285	-0.11407	0.342926	0.223223	0.286062	1.25679	-0.9727	-0.50474	-1.47744	3.15236	13.9594	8.26624	-0.51571	-0.52596	-1.04166	3.35744	9.06368	3.25786
ZMO1279	acyl carrier protein	13.7068	14.4412	13.3542	14.1264	14.7414	12.6792	13.6908	14.7503	14.0292	14.562	14.7324	-0.73442	5.52151	-0.61497	3.11113	-0.77215	4.39909	-1.38712	10.0672	-1.35	-0.87118	0.01793	6.02241	3.11925	0.026085	-1.05952	-1.01156	-2.07108	3.91835	10.7873	4.20328	-0.17042	-0.53274	-0.70316	1.47613	2.24623	0.311581
ZMO1283	LacI family transcriptional regulator	12.0759	11.5586	11.5852	11.6703	12.1961	12.0444	12.0859	12.0973	11.1261	11.2548	12.2949	0.517307	3.18752	-0.52575	2.39476	-0.08511	0.201554	-0.61085	3.01408	0.91831	0.831157	-0.19755	3.3098	2.84081	0.368314	-0.0114	-0.04153	-0.05293	0.0618	0.080157	0.016175	-1.0401	-0.12868	-1.16878	0.218091	4.77043	4.00165
ZMO1284	gluconate 2-dehydrogenase	11.4524	12.4835	12.7258	12.5545	10.6236	11.9057	11.5224	10.9292	13.5459	13.5867	10.3179	-1.03108	13.3028	1.93095	20.7154	0.171287	0.752515	2.10223	22.3707	-1.64021	-2.06435	0.611329	12.0252	15.65	2.96547	0.593107	0.383357	0.976464	1.45897	5.99895	2.831	3.26879	-0.04078	3.22801	0.086906	24.0163	24.2708
ZMO1285	glucose-methanol-choline oxidoreductase	12.5248	12.8287	13.2858	13.2276	11.5168	12.9024	12.7842	11.8879	13.6692	13.671	11.1458	-0.30384	1.80202	1.71078	15.3543	0.058192	0.156013	1.76897	15.9195	-0.76681	-0.88673	0.742027	3.20322	3.99791	3.04596	0.896395	0.118153	1.01455	0.238047	4.8959	4.06413	2.52516	-0.00177	2.52339	0.002899	16.0671	16.0791
ZMO1286	sorbitol dehydrogenase small subunit	13.7306	13.8808	14.2144	14.1374	13.0651	14.3263	14.0799	12.7856	14.1026	14.1949	13.3447	-0.15018	0.620221	1.07227	8.9219	0.07705	0.221471	1.14932	9.77547	0.223615	-0.115	-0.55917	0.531953	0.23074	1.97837	1.29435	0.24636	1.54071	0.621808	9.1125	7.18154	0.850185	-0.09226	0.757925	0.182181	3.24627	3.86825
ZMO1287	glycosyl transferase group 1 protein	13.7349	13.5319	13.6055	13.3239	13.9708	13.6778	13.6279	13.8991	13.5331	13.0199	14.0425	0.20307	1.22487	-0.6469	5.20141	0.281591	1.47197	-0.36531	2.18153	0.144693	0.608002	-0.14348	0.364484	2.79944	0.360643	-0.27116	0.049936	-0.22123	0.104725	0.635618	0.842438	-1.02265	0.513245	-0.5094	2.15973	2.13511	6.12278
ZMO1288	major facilitator superfamily protein	11.8569	11.9418	12.2885	12.1925	11.2172	12.4969	11.8539	11.22	12.08	12.5311	11.2143	-0.08483	0.417132	0.975298	10.4271	0.095996	0.37707	1.07129	11.7229	0.416963	-0.6772	0.005747	1.80727	3.79181	0.012037	0.633822	0.64308	1.2769	3.50441	9.43743	3.42764	1.31677	-0.45109	0.865686	2.03653	5.47965	9.82383
ZMO1289	Transglycosylase-associated protein	12.332	13.6114	13.3412	13.0405	12.5335	12.4115	11.8347	12.7499	14.2708	14.2462	12.3171	-1.27934	8.02351	0.507011	1.48634	0.300696	0.701341	0.807707	3.01802	-1.8593	-2.41154	0.432824	6.26804	8.99522	0.71863	-0.91517	0.576814	-0.33836	1.07906	0.515212	2.14918	1.92919	0.024577	1.95377	0.026707	6.72909	6.60876
ZMO1291	peptidase S10 serine carboxypeptidase	9.70023	10.0355	9.74651	9.78977	10.0673	9.65053	9.74225	9.70792	9.84248	9.83729	10.4267	-0.33525	7.3065	-0.27753	4.66371	-0.04326	0.326534	-0.3208	5.779	-0.19194	-0.09504	-0.71876	1.50299	0.554703	10.4466	0.034329	-0.09171	-0.05738	0.549955	0.301611	0.163859	-0.58939	0.005186	-0.58421	0.021719	8.26181	8.36162
ZMO1294	N-acetylmuramic acid-6-phosphate etherase	11.992	11.7276	12.0025	11.3652	12.2117	12.2791	11.7681	11.9288	11.7259	10.9624	12.4947	0.264389	0.620688	-0.84649	2.91183	0.637273	1.88668	-0.20922	0.39508	0.553258	0.805764	-0.56586	0.876699	1.51635	0.90514	-0.16068	0.51102	0.350338	0.821218	0.491682	0.187945	-1.5323	0.763526	-0.76878	1.46997	1.48508	4.24308
ZMO1295	organic radical activating-like protein	13.6056	13.0211	14.6305	13.1997	12.1099	14.936	14.308	11.5728	14.3249	12.0913	12.647	0.584529	2.49359	1.08973	5.6356	1.4308	8.28707	2.52053	16.4558	0.611158	2.21665	-1.07422	1.30454	8.84781	3.0668	2.73517	0.628054	3.36322	1.44705	15.4633	12.2036	-0.55571	2.23355	1.67784	9.45649	6.37556	1.20762
ZMO1296	hypothetical protein	12.9714	13.0021	13.0778	12.714	13.1685	13.0331	13.1172	12.764	13.1226	12.3107	13.573	-0.03071	0.06443	-0.45454	1.402	0.36387	1.01245	-0.09067	0.170254	-0.08954	0.806473	-0.80907	0.113456	1.97218	1.98184	0.353229	-0.08414	0.269092	0.105904	0.418728	0.599164	-1.26231	0.811878	-0.45044	1.99231	0.837651	3.91253
ZMO1298	TonB-dependent receptor plug	11.3474	11.0741	12.122	11.4902	10.02	12.0741	12.0971	9.87084	12.1698	10.8832	10.1693	0.273236	0.767861	1.47013	10.6122	0.631778	3.15983	2.10191	16.1021	-0.09574	1.21387	-0.29842	0.133146	4.13905	0.529514	2.22628	-0.02303	2.20325	0.033194	11.4102	11.5572	0.713987	1.28659	2.00057	5.47736	10.1036	2.24095
ZMO1299	capsular polysaccharide biosynthesis protein	14.2554	13.7824	13.72	14.2287	14.1079	14.277	14.5095	13.9798	13.1631	13.948	14.236	0.47307	2.90065	0.120801	0.330788	-0.50868	2.49456	-0.38788	1.65154	1.11385	0.56152	-0.25617	4.77539	1.68304	0.549881	0.529644	-0.23252	0.297128	0.490693	0.681982	1.56681	-0.28804	-0.78485	-1.07289	2.85096	4.58858	0.653612
ZMO1300	hypothetical protein	13.7364	13.2669	13.1958	13.7682	13.5411	13.8437	14.0397	13.3258	12.5479	13.4967	13.7563	0.469432	2.41891	0.227137	0.62448	-0.57243	2.40278	-0.34529	1.12556	1.29582	0.542973	-0.43049	4.91714	1.31504	0.938609	0.71387	-0.19601	0.517861	0.328693	1.22646	1.98305	-0.2596	-0.94885	-1.20845	3.06504	4.42896	0.470323
ZMO1301	hypothetical protein	11.1826	12.0532	11.0007	12.3425	11.5104	10.523	11.8595	11.1652	11.4783	12.8255	11.8556	-0.87056	8.19244	0.832111	5.76877	-1.34186	11.0654	-0.50975	2.75238	-0.95526	-0.96596	-0.69046	4.22979	4.30153	2.57622	0.69436	-1.33651	-0.64215	6.92774	2.30535	2.59857	0.969862	-1.34721	-0.37735	7.00627	1.04202	4.32776
ZMO1302	lipoate-protein ligase B	12.5235	11.8755	12.1942	12.7875	11.6167	12.4	13.5148	11.6557	11.9884	12.0603	11.5778	0.647994	9.85059	1.17079	15.6456	-0.59332	6.62235	0.577468	6.37036	0.411612	1.45454	0.077831	2.26704	13.5372	0.232187	1.85915	-1.11479	0.744359	9.76444	5.56769	17.6648	0.482438	-0.07186	0.410578	0.211207	2.25834	2.89147
ZMO1303	pyrroline-5-carboxylate reductase	11.8896	12.0309	12.4275	12.0009	11.4524	12.4032	11.8597	11.4061	12.4518	12.1422	11.4988	-0.14126	0.515041	0.548505	5.18318	0.426556	3.5481	0.975061	11.4096	-0.04857	-0.28255	-0.09266	0.099437	0.868674	0.206864	0.453559	0.543545	0.997103	3.02515	7.44267	2.29235	0.643452	0.309567	0.953019	1.28949	6.98494	3.91446
ZMO1304	hypothetical protein	13.5086	13.8406	13.8235	13.4536	13.7468	13.8536	13.0715	13.6008	13.7934	13.8357	13.8927	-0.33197	2.49664	-0.29315	2.5836	0.369923	3.68886	0.076771	0.385076	0.060202	-0.76427	-0.29185	0.15905	5.24367	1.2225	-0.52936	0.782159	0.252794	6.69755	1.22542	3.7558	-0.05694	-0.04231	-0.09925	0.125781	0.343839	0.176318
ZMO1305	hypothetical protein	12.1329	13.3572	12.5006	12.9778	12.7568	11.7032	12.1009	12.5947	13.298	13.8547	12.9189	-1.22426	16.8246	0.221037	1.14776	-0.47719	3.67509	-0.25616	1.4263	-1.59477	-1.7538	-0.32419	12.2198	13.6655	1.21055	-0.49377	-0.39768	-0.89145	1.6399	5.57926	2.27774	0.935843	-0.55671	0.379133	2.73734	1.52654	5.98941
ZMO1306	hemolysin A	11.0697	11.0727	10.6095	10.7168	11.8872	10.7815	10.7461	11.6814	10.4375	10.6875	12.093	-0.00301	0.008643	-1.17038	21.2168	-0.10727	0.827645	-1.27765	22.9025	0.343947	0.058635	-0.41162	1.61914	0.159008	2.12762	-0.93525	0.03539	-0.89986	0.134551	11.0622	11.5991	-1.40551	-0.24992	-1.65543	1.71334	21.1874	18.1792
ZMO1308	DNA polymerase III subunit chi	12.145	11.0587	12.1747	11.8045	10.8264	12.6394	13.3054	10.4903	11.7101	10.3036	11.1626	1.0863	15.8849	0.978039	11.1178	0.370256	2.75378	1.3483	16.1128	0.929312	3.00186	-0.67227	6.51349	24.7062	4.03423	2.8151	-0.66602	2.14908	3.97751	18.2283	23.406	-0.85902	1.40653	0.547506	11.3515	2.94875	5.81363
ZMO1309	leucyl aminopeptidase	13.1683	12.116	12.9017	13.0367	11.988	13.1567	13.9244	12.4237	12.6468	12.1489	11.5523	1.05225	4.54726	1.04865	4.12942	-0.13493	0.234217	0.913714	3.34822	0.509861	1.77553	0.871369	0.776974	5.00418	1.69458	1.50073	-0.76776	0.73296	1.51516	1.41389	4.20426	0.596565	0.497903	1.09447	0.808343	2.59582	1.04549
ZMO1311	organic solvent tolerance protein	10.5337	10.408	10.3285	9.75186	11.3322	10.5673	9.98984	11.0438	10.0897	9.51387	11.6206	0.125626	0.799873	-1.58036	21.7397	0.576655	6.66442	-1.0037	13.6706	0.477651	0.475972	-0.57675	2.83238	2.81712	3.77906	-1.054	0.577494	-0.4765	4.00199	2.98407	9.4739	-2.10671	0.575815	-1.5309	3.98435	14.887	20.5962
ZMO1312	PpiC-type peptidyl-prolyl cis-trans isomerase	13.2921	12.3436	13.325	12.8771	12.2513	14.0759	13.7602	12.0401	12.5742	11.994	12.4626	0.948488	12.9965	0.62577	5.70213	0.44792	3.45141	1.07369	11.8283	1.5017	1.76622	-0.42245	11.6694	14.1287	1.85772	1.7201	0.315662	2.03577	1.20258	16.5001	13.7088	-0.46856	0.580179	0.111615	3.01709	0.297167	2.17491
ZMO1313	4-hydroxythreonine-4-phosphate dehydrogenase	13.1812	11.9009	12.9376	12.7348	11.9508	13.9419	13.7173	11.8845	11.9334	11.7523	12.017	1.28029	18.4496	0.784043	13.918	0.202826	2.05116	0.986868	17.8234	2.00844	1.96494	-0.13251	21.1425	20.7205	0.519065	1.83277	0.224576	2.05734	1.41857	25.352	23.0088	-0.26468	0.181076	-0.08361	1.03471	0.364259	1.81543
ZMO1314	dimethyladenosine transferase	12.4844	11.4628	12.1251	12.1994	11.5962	13.1005	13.0241	11.3285	11.1497	11.3747	11.8639	1.0216	10.365	0.603237	4.32524	-0.07433	0.230714	0.528907	3.54245	1.95084	1.6494	-0.53544	12.7442	10.3672	1.99984	1.69566	0.07639	1.77205	0.158932	11.905	11.2783	-0.48918	-0.22505	-0.71424	0.60508	3.30107	1.85074
ZMO1315	hypothetical protein	12.6637	13.0133	12.2893	12.7458	13.4805	12.6014	11.9761	13.4136	11.9771	13.5154	13.5473	-0.34959	1.32821	-0.73472	5.12407	-0.4565	2.48611	-1.19122	10.0603	0.624232	-1.53925	-0.13374	1.89016	7.32098	0.233743	-1.43747	0.625241	-0.81223	2.36713	3.53425	8.14967	-0.03197	-1.53824	-1.57021	8.93002	9.17741	0.055813
ZMO1316	polysaccharide biosynthesis protein	11.9496	11.3727	11.7019	11.4315	11.8499	12.3131	11.8713	11.6643	11.0908	10.9917	12.0355	0.576895	6.33309	-0.41837	2.88376	0.270412	1.4854	-0.14795	0.627802	1.22231	0.879614	-0.37124	8.39555	5.25793	1.42114	0.20706	0.441759	0.648818	1.84543	3.32142	0.618949	-1.04379	0.099065	-0.94473	0.242233	5.83918	6.74119
ZMO1317	hypothetical protein	11.6215	11.3593	11.0239	11.277	12.1705	11.384	11.4009	12.0798	10.6638	11.1531	12.2612	0.262199	1.80135	-0.89349	11.4202	-0.25312	1.8283	-1.14661	15.2672	0.720178	0.247835	-0.18142	4.57953	0.922259	0.59844	-0.67886	-0.01695	-0.69582	0.043078	5.0274	4.84605	-1.10812	-0.4893	-1.59741	2.94719	15.0178	9.66746
ZMO1318	hypothetical protein	12.1747	12.0606	11.745	11.8913	12.7166	11.9597	11.8257	12.7387	11.5303	11.9569	12.6946	0.114085	0.199599	-0.82533	3.90004	-0.14632	0.3307	-0.97166	4.98592	0.429347	-0.13126	0.044167	0.700574	0.159451	0.048591	-0.91305	0.133979	-0.77907	0.195732	2.10134	2.67888	-0.73762	-0.42663	-1.16425	0.863957	3.88507	1.93358
ZMO1319	hypothetical protein	11.1626	11.3475	10.8264	11.0974	11.8414	10.7752	11.2862	11.4265	10.8777	10.9086	12.2562	-0.18488	3.9053	-0.74393	22.3674	-0.27099	6.95695	-1.01492	28.7621	-0.10247	0.377604	-0.82976	0.86239	6.06515	16.4414	-0.14024	-0.51103	-0.65127	10.2595	13.7699	1.53281	-1.34761	-0.03096	-1.37857	0.205377	27.906	27.427
ZMO1320	Fmu (Sun) domain-containing protein	10.5023	10.634	10.0702	9.98206	11.6522	10.0374	9.61491	11.8547	10.1031	10.3492	11.4496	-0.13165	0.843056	-1.67012	20.0856	0.088168	0.376202	-1.58195	19.095	-0.06575	-0.73432	0.405127	0.173642	4.82219	1.96172	-2.23984	0.422451	-1.81739	2.08768	15.5251	19.1312	-1.1004	-0.24612	-1.34651	0.93822	11.0369	8.53203
ZMO1321	inosine-5'-monophosphate dehydrogenase	12.3036	12.7726	11.9614	12.2345	13.4184	11.3794	11.7541	13.7774	12.5434	12.7148	13.0595	-0.46894	2.30963	-1.18399	6.84626	-0.27305	0.772767	-1.45704	9.10541	-1.16405	-0.96068	0.717907	4.005	2.98726	1.91345	-2.02328	-0.37474	-2.39801	0.741195	11.069	8.88682	-0.34469	-0.17136	-0.51606	0.268819	1.16921	0.66066
ZMO1322	winged helix family two component transcriptional regulator	13.5583	12.622	12.9078	13.2438	13.1187	13.8771	13.6523	13.1455	11.9386	12.8354	13.0919	0.936261	5.10575	0.125132	0.572885	-0.336	2.4008	-0.21087	1.19162	1.93843	0.816829	0.053526	10.7456	3.11302	0.088219	0.506784	0.2248	0.731583	0.79507	4.63563	2.64983	-0.25652	-0.8968	-1.15332	6.2565	8.87876	0.958275
ZMO1323	histidine kinase	13.0515	12.1873	12.3124	12.8243	12.7214	13.2676	12.9489	12.9379	11.3573	12.6997	12.5049	0.864183	3.89456	0.102928	0.470543	-0.5119	4.89289	-0.40897	3.48467	1.91028	0.249193	0.433074	9.79126	0.509548	1.09625	0.010987	0.318648	0.329636	1.40763	1.48052	0.025879	0.194868	-1.34244	-1.14757	11.4585	9.38266	0.695711
ZMO1324	HPr kinase	11.1473	10.2881	10.7695	10.9395	10.4442	11.1589	11.693	10.59	10.38	10.186	10.2984	0.859159	16.8445	0.495314	6.58287	-0.17007	1.31599	0.325239	3.52092	0.778918	1.50698	0.291578	7.64397	17.0662	1.75482	1.10302	-0.53411	0.568909	4.41724	4.85566	12.0236	-0.11239	0.193956	0.081569	0.962288	0.30439	0.456765
ZMO1325	hypothetical protein	12.4449	12.2442	12.9245	12.5574	11.5517	12.8534	12.766	11.7152	12.9956	12.3489	11.3882	0.200627	2.9222	1.00568	20.0981	0.367058	5.89645	1.37274	26.3052	-0.14225	0.417127	0.327005	0.82422	4.11847	2.84005	1.05074	0.087369	1.13811	0.44019	16.0677	14.7292	0.960621	0.646746	1.60737	8.04791	22.4698	13.3012
ZMO1326	PTS system fructose subfamily transprotein subunit IIA	12.2807	12.2014	12.4239	12.3769	11.9223	12.2962	12.5347	12.0113	12.5515	12.2192	11.8334	0.079352	0.402273	0.454605	8.54194	0.046925	0.330666	0.50153	9.72988	-0.25531	0.315482	0.17788	1.44513	1.98782	0.855134	0.523406	-0.23847	0.284936	1.95721	2.56891	6.41246	0.385804	0.332319	0.718123	3.25211	9.88779	4.08256
ZMO1327	phosphocarrier, HPr family	13.205	12.8045	13.0363	13.1396	12.8383	13.1544	13.4627	12.9978	12.9182	12.8165	12.6788	0.400488	5.48206	0.30132	6.42556	-0.1033	1.28065	0.198017	3.43549	0.236177	0.646218	0.319068	1.71589	7.7408	2.71431	0.464895	-0.30832	0.156572	3.9778	1.41899	7.27022	0.137745	0.101718	0.239463	0.762074	2.70292	1.1747
ZMO1328	tRNA/rRNA methyltransferase SpoU	12.8849	12.1508	12.4629	12.7204	12.3702	12.9146	13.2042	12.5357	12.0112	12.2366	12.2047	0.734022	4.06019	0.350183	2.42431	-0.25749	1.52073	0.092695	0.370318	0.903376	0.967657	0.331033	3.90278	4.33078	0.867622	0.668495	-0.28963	0.378866	1.08525	1.61381	3.837	0.031871	-0.22535	-0.19348	0.759783	0.616316	0.072526
ZMO1329	inorganic polyphosphate/ATP-NAD kinase	12.0459	11.607	11.7768	11.9158	11.7867	12.1003	12.3783	11.6591	11.4534	11.4533	11.9144	0.438849	4.7308	0.129044	0.898426	-0.13894	0.998428	-0.0099	0.043041	0.646924	0.925	-0.25538	4.93261	8.23196	1.20826	0.719233	-0.27798	0.441253	1.6645	3.36933	6.95944	-0.46114	9.62e-05	-0.46105	0.000282	3.60291	3.60406
ZMO1331	mechanosensitive ion channel protein MscS	11.9227	12.6584	12.0225	12.1594	12.6897	11.9256	11.1588	12.6837	12.1194	13.16	12.6957	-0.73567	15.0242	-0.53034	7.75695	-0.13688	1.0287	-0.66722	10.5204	-0.19385	-2.00119	-0.01197	1.03075	23.3507	0.037941	-1.52495	0.766789	-0.75816	7.99674	7.87338	18.1451	0.464267	-1.04055	-0.57628	11.8802	5.31819	3.84472
ZMO1334	YceI family protein	12.3632	13.6044	12.9574	13.3583	12.6357	12.0004	12.458	12.6313	13.9145	14.2585	12.6402	-1.24116	12.0378	0.72255	4.88952	-0.40082	1.99258	0.321726	1.43097	-1.9141	-1.80051	-0.00886	11.1718	10.343	0.014162	-0.17327	-0.45762	-0.63089	1.44331	2.34619	0.377651	1.61837	-0.34403	1.27435	0.951487	6.74861	9.36594
ZMO1335	TrpR binding protein WrbA	12.4587	13.7162	14.0182	13.0752	12.1688	12.9253	12.1237	12.327	15.1112	14.0266	12.0107	-1.25748	9.72136	0.906311	4.59223	0.94309	4.87381	1.8494	12.2265	-2.18586	-1.90291	0.316334	9.76691	8.11812	0.583628	-0.20331	0.801613	0.598302	2.24426	1.44228	0.329433	2.01593	1.08457	3.1005	3.56574	14.8807	8.77745
ZMO1336	LysR family transcriptional regulator	10.5892	11.3327	11.2781	11.0545	10.5502	10.782	10.5	10.4855	11.7742	11.609	10.6149	-0.7435	7.78737	0.504304	3.25826	0.223587	0.961482	0.727891	5.66014	-0.99217	-1.10901	-0.12931	5.36193	6.30684	0.293876	0.014452	0.282008	0.296461	0.817545	0.877213	0.026435	0.994156	0.165165	1.15932	0.399274	6.72038	5.37777
ZMO1337	Pirin domain-containing protein	10.8406	11.6888	11.6845	11.937	10.1726	11.1521	11.1209	10.2489	12.2169	12.7531	10.0964	-0.84819	10.7573	1.76438	25.4465	-0.25255	2.15005	1.51184	22.3282	-1.06483	-1.63222	0.152478	8.98375	15.1129	0.528629	0.872033	0.031149	0.903182	0.092579	8.51534	8.11882	2.65673	-0.53624	2.12049	4.00305	22.1656	26.7483
[truncated: 718 more rows]

## Sheet: 7_Mixed_Sugar_Ac
Table S2-7: Significant acetate-responsive gene list for Z. mobilis 8b grown in mixed sugar of RMG4X4 with at least 2-fold changes. Ac: NH4OAc,None: no exogenous ammonium acetate added, P-value: -log10(p-value).
[truncated: 183 more rows]

## Sheet: 8_Ac_TransitionVsLog
Table S2-8: Significant expressed gene list for Z. mobilis 8b grown in mixed sugar of RMG4X4 in the presence of exogenous acetate with at least 2-fold changes from log phase to transition phase. Ac: NH4OAc,None: no exogenous ammonium acetate added, P-value: -log10(p-value).
[truncated: 761 more rows]

[truncated: 10 more sheets: 9_Ac_StatVsTransition, 10_Ac-StatVsLog, 11_Log_AcVsNone, 12_Transition_AcVsNone, 13_Stationary_AcVsNone, 14_None_TransitionVsLog, 15_None_StatVsTransition, 16_None_StatVsLog, 17_Glu-XylVsGlu_log_Up_Down, 18_Ac_Glu-XylVsGlu_log_Up_Down]
